# Supplementary material for: 5-Aminolevulinate improves metabolic recovery and cell survival of the liver following cold preservation
Source: Theranostics. 2022 Mar 21;12(6):2908–27. doi: 10.7150/thno.69446 (PMC8965473; doi:10.7150/thno.69446)
Supplement: Supplementary file 2 — Supplementary data. [file thnov12p2908s2.zip]

Archive with 5 entries (5 files):
- Supplementary data/Data S1. TLGS_DHLC temperature 3 conditions_venn_result.xlsx
- Supplementary data/Data S2. human donor liver metabolomics.xlsx
- Supplementary data/Data S3. TLGS_DHLC hypoxia 3 conditions_venn_result.xlsx
- Supplementary data/Data S4. isolated perfused rat livers metabolomics.xlsx
- Supplementary data/Data S5. transcriptomic analysis on isolated perfused rat livers.xlsx
