# Supplementary material for: 5-Aminolevulinate improves metabolic recovery and cell survival of the liver following cold preservation
Source: Theranostics. 2022 Mar 21;12(6):2908–27. doi: 10.7150/thno.69446 (PMC8965473; doi:10.7150/thno.69446)
Supplement: Supplementary file 2 — Supplementary data. [file thnov12p2908s2.zip › Supplementary data/Data S1. TLGS_DHLC temperature 3 conditions_venn_result.xlsx]

## Sheet: Sheet1
Index	Formula	Compounds	Class I	Class II	CAS	i1DHLC37c_vs_i1DHLC4c4h	i1DHLC37c_vs_i1DHLC4c4h-2h	i1DHLC4c4h_vs_i1DHLC4c4h-2h	i1DHLC37c-1	i1DHLC37c-2	i1DHLC37c-3	i1DHLC4c4h-1	i1DHLC4c4h-2	i1DHLC4c4h-3	i1DHLC4c4h-2h-1	i1DHLC4c4h-2h-2	i1DHLC4c4h-2h-3	cpd_ID	kegg_map
MADN0048	C6H12O6	D-Glucose	Carbohydrates and Its metabolites	Sugars	50-99-7	down	FALSE	FALSE	764910	677080	592510	333010	321030	336380	9	967280	997790	C00031	ko00010,ko00030,ko00052,ko00500,ko00520,ko00524,ko01100,ko02010,ko04066,ko04068,ko04152,ko04742,ko04910,ko04911,ko04917,ko04922,ko04930,ko04931,ko04932,ko04933,ko04973,ko04976,ko04978,ko05230
MEDN0383	C18H32O2	FFA(18:2)	FA	FFA	60-33-3	down	FALSE	FALSE	1337600	851030	995820	185040	755980	496620	1290600	302590	166530	C01595	ko00591,ko01040,ko01100
MEDP1711	C21H32O3	17α-Hydroxy Pregnenolone	Hormones and hormone related compunds	Hormones and hormone related compunds	387-79-1	down	FALSE	FALSE	12951	12662	15412	5045.8	8008.4	6324.2	14822	10089	10529	-	--
MEDP2022	C8H9NO3	4-Hydroxy-L-phenylglycine	Amino acid and Its metabolomics	Phenolic acids	32462-30-9	down	FALSE	up	14296	18870	6903.7	7761.5	4206.9	7755.8	12554	8021.6	23768	-	--
MADN0071	C7H8N4O3	1,3-Dimethyluric Acid	Amino acid and Its metabolomics	Amino acid derivatives	944-73-0	FALSE	down	down	185430	38166	167910	139650	123520	87099	51628	23428	97112	-	--
MADN0133	C9H12O7S	1,2-Ethanediol, 1-(3-methoxy-4-(sulfooxy)phenyl)-	Organic acid And Its derivatives	Organic acid And Its derivatives	3415-67-6	FALSE	FALSE	down	17813	3774.1	28439	40742	11371	22364	11809	9	19380	-	--
MADN0457	C11H22N2O3	Ile-Val	Amino acid and Its metabolomics	Small Peptide	41017-96-3	FALSE	FALSE	down	40628	16778	29327	114250	28308	26724	13719	44379	9742.4	-	--
MADN0473	C43H78NO8P	PE(18:1e/12-HETE)	GP	PE	-	FALSE	down	down	4352.2	56817	17414	9913.5	38556	17570	11955	3438.1	8730	-	--
MADN0481	C47H83O13P	PI(38:4)	GP	PI	-	FALSE	down	down	42610	70374	188820	37196	93094	89842	56212	9460.8	21808	-	--
MADN0494	C39H77N2O6P	SM(d34:2)	SL	SM	-	FALSE	FALSE	down	194320	98106	608150	430870	376500	955040	58417	291590	135640	-	--
MADP0042	C3H7NO5S2	S-Sulfo-L-Cysteine	Amino acid and Its metabolomics	Amino acid derivatives	1637-71-4	FALSE	down	down	7936300	2642600	1662300	6041600	2019400	1752800	861970	952730	1406700	C05824	ko00270,ko01100,ko01230
MADP0115	C10H13NO3	Methyl L-tyrosinate	Amino acid and Its metabolomics	Amino acid and Its metabolomics	1080-06-4	FALSE	FALSE	down	110040	21477	175840	314340	136110	69687	53137	87928	48259	C03404	--
MADP0131	C11H14N2O3	Gly-Phe	Amino acid and Its metabolomics	Small Peptide	3321/3/7	FALSE	FALSE	down	1563900	74808	598700	1450500	2134500	225960	704670	355850	215960	-	--
MADP0181	C7H14N2O3	Val-Gly	Amino acid and Its metabolomics	Amino acid and Its metabolomics	-	FALSE	FALSE	down	61348	4225.3	10283	103910	19189	14539	32151	9407.3	8668.9	-	--
MADP0278	C7H9N5	6-Dimethylaminopurine	Nucleotide And Its metabolomics	Nucleotide and Its metabolomics	938-55-6	FALSE	FALSE	down	221820	76513	297760	536020	156310	244030	159060	79039	164600	-	--
MADP0322	C14H20N2O4	Val-Tyr	Amino acid and Its metabolomics	Small Peptide	3061-91-4	FALSE	FALSE	down	62999	44942	55489	191220	78848	55848	59762	39080	37824	-	--
MADP0436	C46H84NO7P	PC(20:4(8Z,11Z,14Z,17Z)/P-18:0)	GP	PC	-	FALSE	down	down	10033000	7107400	24827000	8241200	10619000	18127000	8110600	3969400	5528100	-	--
MADP0437	C44H84NO7P	PC(18:1(9Z)/P-18:1(11Z))	GP	PC	-	FALSE	FALSE	down	186720	498550	619210	1268500	746610	294480	500170	171880	268150	-	--
MADP0446	C46H91N2O6P	SM(d17:1/24:1(15Z))	SL	SM	-	FALSE	down	down	59264	62749	199620	88030	96815	64017	86169	7388.5	20885	-	--
MADP0448	C48H88NO8P	PC(20:3(8Z,11Z,14Z)/20:1(11Z))	GP	PC	-	FALSE	down	down	1236300	2898300	2761600	973460	4822300	1178300	1588900	414770	930090	-	--
MADP0450	C41H78NO8P	PC(18:2(9Z,12Z)/15:0)	GP	PC	-	FALSE	down	down	2577000	1293100	4857000	3629200	2603800	4504000	2440500	407110	1397600	-	--
MADP0453	C48H90NO7P	PC(P-18:1(11Z)/22:2(13Z,16Z))	GP	PC-P	-	FALSE	down	down	466890	898160	3799700	373230	1177500	1049500	701260	135090	356060	-	--
MADP0457	C48H86NO7P	PC(22:5(4Z,7Z,10Z,13Z,16Z)/P-18:0)	GP	PC	-	FALSE	down	down	626420	1081200	4304700	504350	1294500	3242400	818760	495890	450930	-	--
MADP0466	C42H81NO3	Cer(d18:1/24:1(15Z))	SL	Cer	54164-50-0	FALSE	down	down	12330	68989	108080	28754	207170	20479	45451	9	13757	-	--
MADP0471	C47H93N2O6P	SM(d18:1/24:1(15Z))	SL	SM	94359-13-4	FALSE	down	down	436560	1215000	1935600	767070	1123500	612460	777870	17262	133670	-	--
MEDN0120	C6H14O6	Dulcitol	Carbohydrates and Its metabolites	Sugar alcohols	608-66-2	FALSE	down	down	3689	7033.6	27507	6312.5	10772	35020	8690.4	1918.6	2616.8	C01697	ko00052,ko01100
MEDN1652	C6H12O6	D-Allose	Carbohydrates and Its metabolites	Sugars	6038-51-3	FALSE	down	down	71823	157260	211740	119360	134540	91685	40533	10371	15327	-	--
MEDP0071	C8H16N2O3	Gly-Leu	Amino acid and Its metabolomics	Amino acid derivatives	869-19-2	FALSE	FALSE	down	596080	43178	160630	736870	582810	272970	344890	173760	161710	C02155	--
MEDP0618	C12H23NO4	Carnitine 2-methyl-C4	FA	CAR	31023-25-3	FALSE	FALSE	down	40186	22667	33601	71285	13965	69210	38162	18913	9886.7	-	--
MEDP0876	C8H13NO6	O-Succinyl-L-Homoserine	Amino acid and Its metabolomics	Amino acid derivatives	1492-23-5	FALSE	down	down	2942.3	5269.5	12039	14427	6603.5	3286.3	5606	2798	1353	C01118	ko00270,ko00920,ko01100,ko01230
MEDP1017	C4H9NO2	2-Aminoisobutyric Acid	Amino acid and Its metabolomics	Amino acid derivatives	62-57-7	FALSE	down	down	1895.6	2298.5	16921	3834.3	3781.3	10243	2259.8	775.72	4582	C03665	--
MEDP1335	C28H48NO7P	LPC(20:5/0:0)	GP	LPC	-	FALSE	down	down	6939.4	16909	64554	9482.3	15588	69010	5006.7	6525.9	15283	-	--
MEDP1440	C12H23NO4	Carnitine C5:0	FA	CAR	-	FALSE	FALSE	down	40186	22667	33601	71285	13965	69210	38162	18913	9886.7	-	--
MEDP1670	C13H17N3O4	Gly-Gly-Phe	Amino acid and Its metabolomics	Small Peptide	6234-26-0	FALSE	FALSE	down	62728	7506.5	41355	57053	69273	17423	34598	13312	17115	-	--
MEDP1678	C15H29N3O5	Thr-Val-Leu	Amino acid and Its metabolomics	Small Peptide	-	FALSE	FALSE	down	34827	1589.7	10673	68851	9097	7203.9	16907	2221.6	4265	-	--
MEDP1868	C11H14N2O4	Gly-Tyr	Amino acid and Its metabolomics	Small Peptide	658-79-7	FALSE	FALSE	down	728540	65026	503770	705500	1069200	295010	329210	234310	275190	-	--
MEDP1870	C12H25N3O3	Ile-Lys	Amino acid and Its metabolomics	Small Peptide	-	FALSE	FALSE	down	66721	2581.1	23618	84442	26879	28907	25836	12776	19986	-	--
MEDP1936	C16H27NO14	L-Aspartic acid-O-diglucoside	Amino acid and Its metabolomics	Small Peptide	-	FALSE	FALSE	down	855.76	9	4040.8	1550.9	4846	2391.3	3205.7	427.41	424.74	-	--
MADN0024	C6H12O6	Inositol	Carbohydrates and Its metabolites	Sugar Alcoholss	87-89-8	FALSE	up	FALSE	45064	10362	9801.5	74653	19683	20630	88554	40378	52143	C00137	ko00052,ko00053,ko00562,ko01100,ko02010,ko04070
MADN0028	C5H4N4O2	Xanthine	Nucleotide And Its metabolomics	Nucleotide and Its metabolomics	69-89-6	FALSE	up	FALSE	29062	40321	10170	48845	12609	41118	112160	45542	16560	C00385	ko00230,ko00232,ko01100
MADN0224	C5H9NO4	N-Acetyl-DL-serine	Amino acid and Its metabolomics	Amino acid and Its metabolomics	97-14-3	FALSE	up	FALSE	9799.3	5387.5	4166.8	5630.6	9669.1	18697	20501	27122	13570	-	--
MADN0259	C11H12O5	3,5-Dimethoxy-4-Hydroxycinnamic Acid	Organic acid And Its derivatives	Organic acid And Its derivatives	530-59-6	FALSE	up	FALSE	52753	60818	45147	55535	56618	81589	40954	208290	100630	C00482	ko01100
MADN0304	C7H10O4	4,6-Dioxoheptanoic acid	Organic acid And Its derivatives	Organic acid And Its derivatives	51568-18-4	FALSE	up	FALSE	17628	21942	8392.1	26088	14231	15578	25421	42542	30515	-	--
MADN0400	C5H11NO2	N-methyl-4-aminobutyric acid	Amino acid and Its metabolomics	Amino acid derivatives	1119-48-8	FALSE	up	FALSE	14152	4889.2	7812.8	30813	12017	6351.5	30834	8128	17221	-	--
MADP0063	C10H13N5O4	Adenosine	Nucleotide And Its metabolomics	Nucleotide and Its metabolomics	58-61-7	FALSE	up	FALSE	13574000	10538000	12700000	15940000	29956000	18488000	23127000	23311000	48861000	C00212	ko00230,ko01100,ko02010,ko04022,ko04024,ko04071,ko04080,ko04270,ko04923,ko04924,ko05012,ko05032,ko05034
MADP0447	C45H86NO8P	PC(22:2(13Z,16Z)/15:0)	GP	PC	-	FALSE	down	FALSE	1127900	971470	2869300	864090	1409900	1726400	1254100	480590	742720	-	--
MADP0456	C50H86NO8P	PC(22:6(4Z,7Z,10Z,13Z,16Z,19Z)/20:1(11Z))	GP	PC	-	FALSE	down	FALSE	463160	836200	790190	277280	851610	559050	474390	158890	371760	-	--
MADP0470	C41H83N2O6P	SM(d18:1/18:0)	SL	SM	58909-84-5	FALSE	down	FALSE	9767300	10058000	14730000	5501700	10485000	13169000	9295500	1728000	6020700	-	--
MADP0474	C46H84NO7P	PC(P-18:0/20:4)	GP	PC-P	97802-56-7	FALSE	down	FALSE	10262000	13333000	31267000	11974000	11979000	22025000	10616000	5832400	6935900	-	--
MEDN0579	C12H15NO4	N-lactoyl-phenylalanine	Amino acid and Its metabolomics	Amino acid derivatives	-	FALSE	up	FALSE	9777.1	2308	2725.1	13052	2848.2	11797	7999.5	25132	3272.2	-	--
MEDN1684	C10H20N2O4	S-Ribosyl-L-homocysteine	Amino acid and Its metabolomics	Amino acid derivatives	-	FALSE	up	FALSE	2301.4	4454.8	1147.1	1580.9	11967	2190	7973.6	3142.5	5483.8	C03539	ko00270,ko01100,ko01230
MEDP1100	C5H7N3	2-Aminomethylpyrimidine	Nucleotide And Its metabolomics	Nucleotide and Its metabolomics	372118-67-7	FALSE	down	FALSE	31792	11561	44023	20814	27730	26144	21883	5113.6	13605	-	--
MEDP1295	C9H13N3O5	Cytarabine	Nucleotide And Its metabolomics	Nucleotide and Its metabolomics	147-94-4	FALSE	up	FALSE	312450	26744	162370	367460	149500	324810	486020	536790	109980	C02961	--
MEDP1336	C28H48NO7P	LPC(0:0/20:5)	GP	LPC	-	FALSE	down	FALSE	14508	22608	65747	12790	12385	72133	9074.2	10246	24863	-	--
MEDP1717	C10H15N3O5	2'-O-methylcytidine	Nucleotide And Its metabolomics	Nucleotide and Its metabolomics	70475-20-6	FALSE	up	FALSE	58623	11271	26453	47139	9639.2	157240	67717	136040	78338	-	--
MEDP1863	C8H12N4O3	Gly-His	Amino acid and Its metabolomics	Small Peptide	-	FALSE	up	FALSE	13775	2858.8	15724	10884	10243	35947	12555	49570	11617	-	--
MEDP1960	C16H23N5O5	Isopentenyladenine-7-N-glucoside	Nucleotide And Its metabolomics	Nucleotide and Its metabolomics	-	FALSE	down	FALSE	32959	33637	73637	68412	31578	34053	41157	14316	14119	-	--
MADN0003	C5H9NO4	L-Glutamic Acid	Amino acid and Its metabolomics	Amino acids	56-86-0	FALSE	up	up	468020	47140	63036	301360	88257	208530	1583800	779260	149990	C00025	ko00220,ko00250,ko00330,ko00340,ko00430,ko00471,ko00480,ko00524,ko00630,ko00650,ko00660,ko00860,ko00910,ko00970,ko01100,ko01200,ko01210,ko01230,ko02010,ko04068,ko04072,ko04080,ko04216,ko04540,ko04713,ko04720,ko04721,ko04723,ko04724,ko04727,ko04730,ko04742,ko04964,ko04974,ko05014,ko05016,ko05017,ko05030,ko05031,ko05033,ko05034,ko05230
MADN0025	C10H16N2O3S	Biotin	CoEnzyme and vitamins	CoEnzyme and vitamins	58-85-5	FALSE	up	up	50245	13092	13923	19783	17158	41501	41074	78757	40214	C00120	ko00780,ko01100,ko02010,ko04977
MADN0124	C9H12N2O6	Β-Pseudouridine	Nucleotide And Its metabolomics	Nucleotide and Its metabolomics	1445-07-4	FALSE	up	up	272020	86655	94339	202640	36156	283950	300930	566680	363750	C02067	ko00240,ko01100
MADN0490	C44H80NO8P	PC(16:0e/8-HEPE)	GP	PC	-	FALSE	up	up	12620	13780	6315.7	3215.8	13831	12649	76401	28838	44411	-	--
MADP0024	C9H14N4O3	L-Carnosine	Amino acid and Its metabolomics	Amino acid derivatives	305-84-0	FALSE	FALSE	up	1077300	399260	250050	158760	352100	355550	1946800	370430	296410	C00386	ko00340,ko00410,ko01100
MADP0065	C9H13N3O5	Cytidine	Nucleotide And Its metabolomics	Nucleotide and Its metabolomics	65-46-3	FALSE	FALSE	up	1955800	644090	841880	933520	395790	1624000	1620000	3219800	1821600	C00475	ko00240,ko01100,ko02010
MADP0196	C8H20NO6P	Sn-Glycero-3-Phosphocholine	Tryptamines,Cholines,Pigments	Cholines	28319-77-9	FALSE	FALSE	up	16617000	3872600	2406000	3066600	4040000	6015800	25692000	4758700	5476400	C00670	ko00564,ko00565,ko05231
MADP0205	C11H15N5O4	L-Methyladenosine	Nucleotide And Its metabolomics	Nucleotide and Its metabolomics	15763-06-1	FALSE	FALSE	up	586510	269340	9	278120	152460	118930	262540	403780	656700	C02494	--
MADP0345	C11H15N5O5	2'-O-methylguanosine	Nucleotide And Its metabolomics	Nucleotide and Its metabolomics	2140-71-8	FALSE	up	up	58313	18886	20069	29436	13134	54571	66612	118460	106140	-	--
MADP0398	C12H25N3O3	Lys-Ile	Amino acid and Its metabolomics	Small Peptide	20556-13-2	FALSE	FALSE	up	36671	12555	4180.5	4734	9911.4	10975	62109	12544	14607	-	--
MEDN1475	C6H15O9P	Sorbitol 6-phosphate	Carbohydrates and Its metabolites	Phosphate sugars	20479-58-7	FALSE	up	up	2788.1	968.68	1894.9	9	650.88	2529.6	1622	6112.7	4140	C01096	ko00051,ko01100
MEDP0240	C8H11NO3	Pyridoxine	CoEnzyme and vitamins	CoEnzyme and vitamins	65-23-6	FALSE	FALSE	up	1408800	9	12940	9	23545	57550	29606	1214700	13008	C00314	ko00750,ko01100
MEDP1493	C11H15N5O4	N6-methyladenosine	Nucleotide And Its metabolomics	Nucleotide and Its metabolomics	1867-73-8	FALSE	FALSE	up	260630	127790	21984	131130	90859	37780	123350	184140	333450	-	--
MEDP1654	C11H15N5O4	1-Methyladenosine	Nucleotide And Its metabolomics	Nucleotide and Its metabolomics	15763-06-1	FALSE	FALSE	up	260630	127790	21984	131130	90859	37780	123350	184140	333450	C02494	--
MEDP1961	C15H21N5O8	Ribosyladenosine	Nucleotide And Its metabolomics	Nucleotide and Its metabolomics	-	FALSE	FALSE	up	33929	178180	2957	16548	6993.4	11990	22207	16577	385620	-	--
MADN0012	C6H12N2O3	Ala-Ala	Amino acid and Its metabolomics	Small Peptide	1948-31-8	up	FALSE	down	23623	7408.3	2447.9	49979	15275	4907.5	4931	10299	3675.1	C00993	ko01100
MADP0162	C9H18N2O3	Leu-Ala	Amino acid and Its metabolomics	Small Peptide	7298-84-2	up	FALSE	down	74148	13917	24939	498520	42881	18627	50090	22224	9373.1	-	--
MADP0211	C10H20N2O3	Val-Val	Amino acid and Its metabolomics	Amino acid and Its metabolomics	-	up	FALSE	down	323770	35716	77811	1205400	171530	91399	122580	198830	39159	-	--
MADP0217	C12H16N2O3	Ala-Phe	Amino acid and Its metabolomics	Small Peptide	3061-90-3	up	FALSE	down	1009000	84620	436280	1948100	829180	284080	668940	314980	185060	C05770	ko00860,ko01100
MADP0334	C8H16N2O3	Ala-Val	Amino acid and Its metabolomics	Small Peptide	27493-61-4	up	FALSE	down	11515	3670.9	6835.5	119150	14960	7338.9	4546.5	8938.9	3153.3	-	--
MADP0381	C12H24N2O3	Leu-Leu	Amino acid and Its metabolomics	Small Peptide	3303-31-9	up	FALSE	down	239150	51201	143650	3161300	140220	81344	148940	89891	63748	-	--
MADP0384	C11H22N2O3	Val-Leu	Amino acid and Its metabolomics	Small Peptide	3989-97-7	up	FALSE	down	168530	50995	45134	2456500	222690	84545	116940	57093	25245	-	--
MADP0392	C12H24N2O3	Ile-Leu	Amino acid and Its metabolomics	Small Peptide	26462-22-6	up	FALSE	down	291820	39297	115190	2926500	185540	108810	177160	132240	46156	-	--
MADP0393	C12H24N2O3	Ile-Ile	Amino acid and Its metabolomics	Small Peptide	42537-99-5	up	FALSE	down	215350	59190	124620	2822200	192440	113660	199520	91194	78137	-	--
MADP0397	C10H20N2O4	Leu-Thr	Amino acid and Its metabolomics	Small Peptide	-	up	FALSE	down	106340	10083	22144	699500	26823	26176	55850	25657	6419	-	--
MADP0429	C11H22N2O3	Val-Ile	Amino acid and Its metabolomics	Small Peptide	20556-14-3	up	FALSE	down	137290	48564	71871	2538200	124590	109910	121140	72377	17678	-	--
MEDN0537	C15H23N5O14P2	ADP-ribose	Nucleotide And Its metabolomics	Nucleotide and Its metabolomics	20762-30-5	up	FALSE	down	911150	4182.7	190810	1059400	314890	1751400	220450	656830	60707	C00301	ko00230,ko01100
MEDN0538	C15H24N2O17P2	UDP-glucose	Nucleotide And Its metabolomics	Nucleotide and Its metabolomics	133-89-1	up	FALSE	down	205960	248100	703230	1511300	459590	3688900	318340	561950	482970	C00029	ko00040,ko00052,ko00053,ko00240,ko00500,ko00520,ko00524,ko00561,ko01100
MEDN1087	C15H24N2O17P2	UDP-D-galactose	Carbohydrates and Its metabolites	Sugars	2956-16-3	up	FALSE	down	205960	248100	703230	1511300	459590	3688900	318340	561950	482970	C00052	ko00052,ko00520,ko01100
MEDP0037	C13H16N2O5	Asp-phe	Amino acid and Its metabolomics	Small Peptide	13433-09-5	up	FALSE	down	109910	5622.8	14137	459360	30339	17750	50140	7877	16884	-	--
MEDP1508	C14H20N2O3S	Phe-Met	Amino acid and Its metabolomics	Small Peptide	15080-84-9	up	FALSE	down	29152	4938.7	9315.6	102770	20248	10182	12875	9004.3	10034	-	--
MEDP1790	C8H16N2O3	Gly-Ile	Amino acid and Its metabolomics	Small Peptide	19461-38-2	up	FALSE	down	22484	9	9	21723	14877	12702	14949	9	7937.1	-	--
MEDP1888	C9H18N2O4	Ser-Leu	Amino acid and Its metabolomics	Small Peptide	6665-16-3	up	FALSE	down	132890	19623	33936	1209400	55820	36861	62744	27682	24087	-	--
MEDP1889	C12H16N2O4	Ser-Phe	Amino acid and Its metabolomics	Small Peptide	16875-28-8	up	FALSE	down	86433	13474	53505	728470	63257	39227	52265	26362	55221	-	--
MEDP1912	C10H20N2O4	Thr-Leu	Amino acid and Its metabolomics	Small Peptide	50299-12-2	up	FALSE	down	55395	20655	22943	724180	40611	39624	47880	36590	20592	-	--
MEDP2002	C5H9NO3	5-Aminolevulinate	Organic acid And Its derivatives	Organic acid And Its derivatives	106-60-5	up	FALSE	down	58875	36208	70907	208340	125090	60489	149320	8339.1	7470.6	-	--
MADN0011	C3H7NO2	β-Alanine	Amino acid and Its metabolomics	Amino acids	107-95-9	up	up	FALSE	211170	64988	53543	435070	116880	205940	465730	108050	139270	C00099	ko00240,ko00410,ko00640,ko00770,ko01100,ko04080,ko04974
MADN0021	C3H7NO2	Sarcosine	Amino acid and Its metabolomics	Amino acids	107-97-1	up	up	FALSE	215580	74842	43700	421860	109330	198220	462370	101590	139810	C00213	ko00260,ko00330,ko01100
MADN0388	C4H9NO3	L-Allothreonine	Amino acid and Its metabolomics	Amino acids	28954-12-3	up	up	FALSE	3691.9	7307.1	6774.5	17177	10417	13057	15074	16150	10407	-	--
MADN0446	C15H22N2O4	Leu-Tyr	Amino acid and Its metabolomics	Small Peptide	968-21-8	up	FALSE	FALSE	12966	9	11141	58459	9939	122220	9	135640	9	-	--
MADN0447	C10H20N2O3S	Val-Met	Amino acid and Its metabolomics	Small Peptide	14486-09-0	up	FALSE	FALSE	20749	6783.6	6025.3	56519	18133	7524.6	11281	25634	8295.7	-	--
MADN0463	C9H16N2O5	Val-Asp	Amino acid and Its metabolomics	Small Peptide	20556-16-5	up	up	FALSE	11303	5652.1	13916	30536	13139	33519	18632	37567	6747.2	-	--
MADP0005	C3H7NO2	L-Alanine	Amino acid and Its metabolomics	Amino acids	56-41-7	up	up	FALSE	383530	139190	172110	1223200	240920	623280	1216300	353770	365170	C00041	ko00250,ko00270,ko00430,ko00450,ko00970,ko01100,ko01200,ko01230,ko02010,ko04122,ko04974,ko04978,ko05230
MADP0109	C9H11N5O3	L-Sepiapterin	Heterocyclic compounds	Pteridines and derivatives	17094-01-8	up	up	FALSE	40069	20643	9	77883	37941	51878	40725	58447	52925	C00835	ko00790,ko01100
MADP0339	C15H22N2O3	Leu-Phe	Amino acid and Its metabolomics	Small Peptide	3063/5/6	up	FALSE	FALSE	508330	46530	131210	3987300	224720	115160	291060	207770	82932	-	--
MADP0373	C12H24N2O3	Leu-Ile	Amino acid and Its metabolomics	Small Peptide	36077-41-5	up	FALSE	FALSE	203940	53237	125420	2871400	131250	88863	177720	106040	92920	-	--
MADP0406	C10H20N2O4	Ile-Thr	Amino acid and Its metabolomics	Small Peptide	59652-61-8	up	FALSE	FALSE	87177	6669.4	16714	630690	31296	23933	58599	21783	16739	-	--
MADP0407	C10H20N2O4	Thr-Ile	Amino acid and Its metabolomics	Small Peptide	-	up	FALSE	FALSE	19422	2618.9	2095	188460	3666	15185	6293.2	11535	8401.3	-	--
MEDN1112	C16H32O3	16-Hydroxyhexadecanoic acid	FA	FFA	506-13-8	up	up	FALSE	57945	36781	60262	54516	77046	274160	91671	192430	33196	-	--
MEDN1148	C16H32O3	2-hydroxyhexadecanoic acid	FA	FFA	764-67-0	up	up	FALSE	57945	36781	60262	54516	77046	274160	91671	192430	33196	-	--
MEDP1194	C27H44O3	Calcitriol	Alcohol and amines	Alcohols	32222-06-3	up	up	FALSE	53339	169970	128470	67771	582180	242220	200840	149290	1564100	C01673	ko00100,ko01100,ko04928,ko04961,ko04978,ko05152
MEDP1202	C10H12FN5O3	5'-deoxy-5'-fluoroadenosine	Nucleotide And Its metabolomics	Nucleotide and Its metabolomics	731-98-6	up	up	FALSE	38975	35162	53046	68782	115100	80914	93916	70479	173320	C19766	--
MEDP1294	C8H16N2O3	Leu-Gly	Amino acid and Its metabolomics	Small Peptide	615-82-7	up	FALSE	FALSE	1232200	9	31637	2619100	238680	51694	511140	131900	11163	-	--
MEDP1506	C11H22N2O3	Leu-Val	Amino acid and Its metabolomics	Small Peptide	13588-95-9	up	FALSE	FALSE	47052	14468	35054	405720	44828	42959	36960	102020	25225	-	--
MEDP1667	C14H18N2O5	Phe-Glu	Amino acid and Its metabolomics	Small Peptide	3617-45-6	up	FALSE	FALSE	1720700	331020	1482200	4929700	1908300	784600	1690800	1347400	735920	-	--
MEDP1894	C15H22N2O4	Tyr-Leu	Amino acid and Its metabolomics	Small Peptide	17355-10-1	up	FALSE	FALSE	315480	15612	61901	1155400	128260	48441	250770	68846	44584	-	--
