# Supplementary material for: 5-Aminolevulinate improves metabolic recovery and cell survival of the liver following cold preservation
Source: Theranostics. 2022 Mar 21;12(6):2908–27. doi: 10.7150/thno.69446 (PMC8965473; doi:10.7150/thno.69446)
Supplement: Supplementary file 2 — Supplementary data. [file thnov12p2908s2.zip › Supplementary data/Data S2. human donor liver metabolomics.xlsx]

## Sheet: Sheet1
Index	Formula	Compounds	Class I	Class II	CAS	A1	A2	A3	A4	A5	A6	A7	A8	A9	A10	B1	B2	B3	B4	B5	B6	B7	B8	B9	B10	VIP	p_value	Fold_Change	Log2FC	Type
MEDP1676	C18H25N3O6	Phe-Val-Asp	Amino acid and Its metabolomics	Small Peptide	-	440370	133950	513570	222300	131840	15063	48946	349740	299980	9	9	9	9	9	9	9	9	9	9	9	1.84689	0.0043453	4.17485e-05	-14.5479	down
MADN0441	C17H25N3O4	Val-Phe-Ala	Amino acid and Its metabolomics	Small Peptide	90419345	214300	60010	216310	69992	99567	21995	19731	137900	217910	9	9	9	9	9	9	9	9	9	9	9	1.84782	0.00369052	8.50884e-05	-13.5207	down
MADN0130	C14H18N5O11P	Adenylocuccinic Acid	Organic acid And Its derivatives	Organic acid And Its derivatives	19046-78-7	431760	8225.4	33730	205940	30539	9	9	58368	143870	9	9	2957.2	9	9	3114.1	9	9	9	9	9	1.27842	0.0678933	0.00673268	-7.2146	down
MADP0323	C4H6N4O	5-Aminoimidazole-4-carboxamide	Heterocyclic compounds	Heterocyclic compounds	360-97-4	29149000	18375000	9588300	28682000	12913	23303	10360000	30316000	8989200	29919000	355430	179130	180490	187660	9	12285	268700	500340	160650	336610	1.27037	0.0023518	0.0131869	-6.24475	down
MEDN0538	C15H24N2O17P2	UDP-glucose	Nucleotide And Its metabolomics	Nucleotide and Its metabolomics	133-89-1	21648000	6654500	7356100	6833500	6617000	769480	5700200	14071000	14317000	363880	42256	747710	34540	77101	86559	218120	59152	41582	234560	254940	1.85286	0.00309137	0.0213033	-5.55278	down
MEDN1087	C15H24N2O17P2	UDP-D-galactose	Carbohydrates and Its metabolites	Sugars	2956-16-3	21648000	6654500	7356100	6833500	6617000	769480	5700200	14071000	14317000	363880	42256	747710	34540	77101	86559	218120	59152	41582	234560	254940	1.85286	0.00309137	0.0213033	-5.55278	down
MEDP1684	C21H33N3O4	Leu-Leu-Phe	Amino acid and Its metabolomics	Small Peptide	74479-02-0	1141600	197160	845980	265700	198640	50425	56445	621670	468190	9	9	49960	9	9	9	9	9	86123	9	9	1.61567	0.0130192	0.0354034	-4.81997	down
MADP0180	C17H27N3O17P2	Uridine-5'-diphospho-N-acetylgalactosamine disodium salt	Nucleotide And Its metabolomics	Nucleotide and Its metabolomics	528-04-1	276420	60374	143150	74766	193640	45635	36270	246810	208720	5568.4	9	16829	2314.8	4623	5814.8	17697	9	9	4628.3	1733.3	1.51494	0.00294721	0.0415589	-4.5887	down
MEDP1652	C20H21N7O7	10-Formyl-7,8-dihydrofolic acid	Heterocyclic compounds	Pteridines and derivatives	28459-40-7	153970	696390	1928100	66226	493510	601000	1342500	1241400	907360	244460	9	347250	9	9	9	9	9	6507.2	8592.6	7613.1	1.81722	0.00358616	0.0482112	-4.37449	down
MEDP1080	C13H15N3O3	Gly-Trp	Amino acid and Its metabolomics	Small Peptide	2390-74-1	865250	145710	1010400	337740	196650	35071	52346	314730	551810	21194	9	70572	10238	9	15879	6539.5	11135	41135	20914	9	1.37455	0.0143135	0.0499701	-4.32279	down
MEDP1068	C24H48NO8P	PC(8:0/8:0)	GP	PC	19191-91-4	1539700	284290	613980	135430	194150	439650	669690	560730	347710	9	9	87072	9	9	99601	9	9	9	58496	9	1.47248	0.00877422	0.0512465	-4.2864	down
MEDP1412	C20H37NO4	Carnitine C13:1	FA	CAR	-	177320	129190	182000	11366	56772	1130000	34207	96115	10567	6706.1	8310.5	7528.5	24778	9	14881	9	9	40038	9	9	1.39741	0.139679	0.0521092	-4.26232	down
MADP0077	C11H15N2O8P	Β-Nicotinamide Mononucleotide	Nucleotide And Its metabolomics	Nucleotide and Its metabolomics	1094-61-7	30876000	386170	193350	65302	146580	140440	388080	161980	87078	830250	303700	301200	86699	78264	170630	65703	83292	127410	67244	460790	0.769395	0.330018	0.0524394	-4.25321	insig
MADN0297	C5H4N4O2	Oxypurinol	Nucleotide And Its metabolomics	Nucleotide and Its metabolomics	2465-59-0	64649000	52331000	75411000	66848000	9	9	42376000	85449000	66416000	85848000	3922200	2750900	2878100	3511300	9	9	3430600	8166700	2862500	2914500	0.521781	0.000612512	0.0564347	-4.14727	insig
MEDP1851	C13H16N2O6	Asp-Tyr	Amino acid and Its metabolomics	Small Peptide	22840-03-5	5779400	1157300	5606100	393510	1605000	323470	679840	2436800	4552600	9	9	342250	178980	9	9	45129	9	458030	254950	9	1.18252	0.0151212	0.0567756	-4.13858	down
MADP0070	C10H14N5O8P	Guanosine-5'-monophosphate	Nucleotide And Its metabolomics	Nucleotide and Its metabolomics	85-32-5	9610700	1162200	1036900	519300	479220	359680	774110	1425300	1125600	343770	9	336700	9	110300	198550	9	9	100190	218560	52087	1.52731	0.108911	0.0603692	-4.05004	down
MADN0160	C8H8O3	3-Hydroxyphenylacetic acid	Organic acid And Its derivatives	Organic acid And Its derivatives	621-37-4	1314400	988550	1325200	1301700	9	9	845090	1597800	1270700	1588200	86279	75379	50892	99027	26909	9	90835	153490	9	51983	0.615529	0.000569614	0.0620439	-4.01057	insig
MEDP1668	C14H27N3O4	Leu-Ala-Val	Amino acid and Its metabolomics	Small Peptide	-	510620	168730	568520	332900	155500	67726	90966	275050	376800	32376	20945	23032	9	9	9	9	9	84174	24502	8546.5	1.65898	0.00264193	0.0625175	-3.9996	down
MEDP1683	C18H35N3O4	Leu-Leu-Leu	Amino acid and Its metabolomics	Small Peptide	10329-75-6	559810	179050	937240	231710	238360	77151	53867	506780	431340	9	9	33759	9	9	22647	6494.6	9	73967	51122	17317	1.19835	0.00934117	0.0638639	-3.96886	down
MADN0467	C7H10N2O4	cyclo(gly-glu)	Amino acid and Its metabolomics	Small Peptide	16364-35-5	77845	39400	141860	26914	39955	11140	26653	52355	51596	9	9	21248	9	9	9	9	9	9187.8	9	9	1.6196	0.00719676	0.0652257	-3.93842	down
MADN0341	C8H8O3	4-Hydroxyphenylacetic acid	Benzene and substituted derivatives	Phenolic acids	156-38-7	956680	713420	1071400	887780	9	9	516370	1234800	902750	1253500	75021	59533	43483	41010	9	9	55086	128800	42202	53666	0.649581	0.000835922	0.0661852	-3.91735	insig
MADP0131	C11H14N2O3	Gly-Phe	Amino acid and Its metabolomics	Small Peptide	3321/3/7	44959000	14700000	43508000	10359000	12200000	3427700	6700700	17463000	38295000	1006000	248010	5056100	570370	306450	559930	198120	383180	4620300	2447900	58136	1.67274	0.00815481	0.075011	-3.73675	down
MEDP0037	C13H16N2O5	Asp-phe	Amino acid and Its metabolomics	Small Peptide	13433-09-5	27364000	3960900	19617000	1398100	5497700	1378900	2463100	13065000	21311000	178180	60815	1202200	149620	59234	209130	82127	140630	4594500	986060	34396	1.5459	0.0200997	0.0781296	-3.67799	down
MEDP1679	C19H27N3O6	Glu-Val-Phe	Amino acid and Its metabolomics	Small Peptide	31461-61-7	908460	276830	928790	212190	287990	89299	155720	520760	514230	9	9	82329	22154	9	9	9	40422	44870	119230	9	1.1555	0.00668595	0.07936	-3.65544	down
MADN0017	C7H13NO3	N-Isovaleroylglycine	Amino acid and Its metabolomics	Amino acid derivatives	16284-60-9	2813100	1918800	3069800	334850	1696400	2683100	3083200	309950	1694600	2075600	23574	220060	394930	21308	586340	22422	58940	60618	163130	66281	1.74749	0.000285582	0.0821978	-3.60476	down
MADN0448	C17H23N3O3	Trp-Leu	Amino acid and Its metabolomics	Small Peptide	13123-35-8	1035700	206280	766960	410320	157140	48788	61724	440090	849620	29003	11312	50416	18619	5762.3	20603	12741	17351	130010	59562	3770.1	1.59782	0.0114915	0.0824207	-3.60085	down
MADN0316	C6H10N2O4	N-Alpha-Acetyl-L-Asparagine	Amino acid and Its metabolomics	Amino acid derivatives	4033-40-3	294820	70334	115170	39564	43162	11452	40933	28703	120970	13396	9	17987	15830	9	9	9	9	27056	3708.1	9	1.62098	0.0267538	0.0830248	-3.59031	down
MEDP1672	C17H31N3O6	Leu-Leu-Glu	Amino acid and Its metabolomics	Small Peptide	20274-83-3	654910	295140	1201700	377430	109760	36120	62065	730990	869720	35918	18396	49845	14591	9	21102	9	9	161980	84882	13185	1.39937	0.0126133	0.0832256	-3.58683	down
MADP0402	C16H21N3O3	Trp-Val	Amino acid and Its metabolomics	Small Peptide	24613-12-5	3812600	571520	3147700	1412200	638040	104250	1153300	1578400	3334300	38039	36483	203740	30226	41230	39567	23427	82694	669840	204410	9	1.25094	0.00910648	0.0843316	-3.56778	down
MADP0401	C17H23N3O3	Trp-Ile	Amino acid and Its metabolomics	Small Peptide	64339-42-0	9339300	1831300	7795300	4239900	1538000	526150	742510	4310500	9072500	238100	69498	811220	176170	159310	124260	136910	208730	1030800	695210	9	1.17381	0.011099	0.0860916	-3.53798	down
MADN0233	C6H12O7	D-Gluconic Acid	Carbohydrates and Its metabolites	Sugar acids	526-95-4	175590	465970	465480	902720	401520	756770	666900	622660	1093900	1006800	9	27433	72153	9	9	100680	9	61352	230620	75735	1.45127	7.99853e-05	0.0866091	-3.52934	down
MADP0181	C7H14N2O3	Val-Gly	Amino acid and Its metabolomics	Amino acid and Its metabolomics	-	3847100	296710	1058500	270110	249700	113410	147150	590310	1420900	72106	24409	206050	68467	30739	67230	39487	39896	127820	96761	9	1.14975	0.0750956	0.0868917	-3.52464	down
MEDP1894	C15H22N2O4	Tyr-Leu	Amino acid and Its metabolomics	Small Peptide	17355-10-1	13334000	3767600	9542000	5570000	2621700	1265500	1317300	5167400	8709400	445600	189440	1244500	240830	69469	168930	199920	272160	1603100	606240	21262	1.64325	0.00626489	0.0892116	-3.48663	down
MEDP1096	C28H56NO8P	PC(12:0/12:0)	GP	PC	3436-44-0	24327000	12085000	15871000	2279900	4795300	8260900	3419400	18633000	15513000	4267500	126780	2970900	665360	159290	1214000	417860	75987	2420200	1243600	744310	1.7565	0.00228309	0.0917141	-3.44671	down
MEDP1425	C14H27NO5	Carnitine C7-OH	FA	CAR	-	592640	1518800	803680	157810	673240	1728500	1376300	284250	180760	74276	14698	133170	137970	15184	95075	69639	9	234920	9	9	1.28589	0.00688727	0.0948117	-3.39879	down
MADP0395	C10H18N2O5	Asp-Ile	Amino acid and Its metabolomics	Small Peptide	-	6307200	1082400	4564100	297110	1431800	386980	707010	3154800	5545000	131470	29097	524150	95446	18425	112790	51210	9	1223500	223270	24185	1.38461	0.01865	0.0975133	-3.35826	down
MADP0424	C10H18N2O5	Asp-Leu	Amino acid and Its metabolomics	Small Peptide	3062-14-4	6474900	1180000	5155900	291620	1304900	395340	659250	3437600	5585200	103680	39341	471500	97158	30737	101910	39035	49340	1397000	235140	6226	1.49855	0.019878	0.100348	-3.31692	down
MEDP1166	C26H52NO8P	PC(16:0/2:0)	GP	PC	-	129180	342890	637230	486220	639010	118600	349150	783170	271630	129070	9	130680	9	9	88368	40596	9	9	115060	21909	1.51029	0.00117015	0.10207	-3.29237	down
MEDP1671	C16H27N3O8	Glu-Glu-Ile	Amino acid and Its metabolomics	Small Peptide	-	625790	383000	1441200	151790	392780	64815	179720	544980	910330	44413	9702	109390	40753	9603.1	42963	27425	42744	54114	154740	9	1.21132	0.0131655	0.103706	-3.26943	down
MADP0272	C7H7NO4	2-Furoylglycine	Amino acid and Its metabolomics	Amino acid derivatives	5657-19-2	1005700	607430	405730	1428300	149980	130070	556490	1905600	883710	1957100	55950	67280	38231	39695	147120	24679	126990	290420	63382	93756	1.72418	0.00403098	0.104927	-3.25254	down
MEDP1911	C20H21N3O3	Phe-Trp	Amino acid and Its metabolomics	Small Peptide	24587-41-5	500660	123430	239440	149120	66887	56485	77908	111360	145510	36831	4215.3	44030	15632	9	15678	9629.1	8174.7	33518	27303	9	1.2932	0.0120593	0.104932	-3.25248	down
MEDP1675	C14H27N3O4	Leu-Leu-Gly	Amino acid and Its metabolomics	Small Peptide	4464-36-2	706880	280520	609750	440510	209530	113120	187030	318870	372110	46668	24676	96459	46013	9	35638	9	9	128250	9	15486	1.42462	0.00159094	0.105497	-3.24472	down
MADN0424	C7H7NO3	3-Hydroxyanthranilic Acid	Benzene and substituted derivatives	Phenolic acids	548-93-6	1112400	838240	1195200	1132200	89665	82378	756150	1379900	1133800	1460600	117130	119630	79871	131110	46920	84969	85354	158130	86983	68069	1.71718	0.000468159	0.106548	-3.23043	down
MADP0191	C13H21N3O8S	S-Lactoylglutathione	Organic acid And Its derivatives	Organic acid And Its derivatives	-	275990	20345	102810	35614	25497	19238	33354	103180	97338	20280	5722.3	18659	6060.6	9	13010	3651	9	17134	15146	9	1.36843	0.0291821	0.10824	-3.20769	down
MEDP1935	C10H18N2O5	Ile-Asp	Amino acid and Its metabolomics	Small Peptide	-	47713000	9670900	40909000	3869200	13516000	3328600	5882800	26972000	45340000	863850	375600	4700200	1082800	670700	916920	420860	581560	10527000	2112100	146340	1.51617	0.015486	0.108722	-3.20128	down
MADP0214	C8H14N2O3	Pro-Ala	Amino acid and Its metabolomics	Amino acid and Its metabolomics	6422-36-2	961690	364040	1223500	364430	418770	81579	145100	509770	423200	59914	9	241340	54089	9	55652	9	9	51929	94247	9	1.48247	0.00754179	0.109249	-3.1943	down
MEDP1246	C10H18N2O5	2,4-diacetamino-2,4,6-triphenoxy-D-mannopyranose	Carbohydrates and Its metabolites	Sugar derivatives	-	48904000	9433700	41281000	3706200	12283000	3512700	5906700	27039000	46037000	833600	407060	4539600	1003900	713300	1096400	388700	521950	10939000	2195800	178110	1.5134	0.0170531	0.110506	-3.1778	down
MEDP1403	C22H41NO4	Carnitine C15:1	FA	CAR	-	440750	383170	161490	18148	177420	823620	104190	345690	79637	9	9986.4	36104	64106	4724.9	26390	14599	32582	93648	9	9	0.66006	0.0200023	0.111344	-3.16691	insig
MADP0409	C15H21N3O5	Ser-Phe-Ala	Amino acid and Its metabolomics	Small Peptide	-	357040	111710	321360	183940	128830	38051	33550	244020	297410	15220	8122.5	27045	11102	19550	17371	12914	21542	47670	26420	4572.8	1.59542	0.00402109	0.113399	-3.14051	down
MADP0421	C15H21N3O5	Phe-Ala-Ser	Amino acid and Its metabolomics	Small Peptide	-	387000	104010	336600	247150	99482	33312	26987	276760	251710	18434	10238	37938	12446	19014	13579	13009	11542	58552	29272	2700.5	1.56841	0.00550829	0.116922	-3.09638	down
MADP0130	C7H12N2O4	Nα-Acetyl-L-glutamine	Amino acid and Its metabolomics	Amino acid derivatives	2490-97-3	3480300	707550	2679600	686660	1248300	564930	574180	1119400	3025800	330370	101390	465340	84312	60480	76333	78108	72730	274650	379850	131960	1.81167	0.00729211	0.11966	-3.06298	down
MEDP1882	C15H22N2O3	Phe-Leu	Amino acid and Its metabolomics	Small Peptide	3303-55-7	10251	9	29741	63226	10713	30520	8456.4	9	8046.2	4978.2	9	4119.6	5350.9	9	9	3653.8	4146.1	9	9	2896.8	0.898876	0.0431883	0.121797	-3.03745	insig
MADP0105	C9H13N2O9P	Uridine 5-Monophosphate	Nucleotide And Its metabolomics	Nucleotide and Its metabolomics	58-97-9	1582400	414990	504430	340790	316890	111630	253170	777820	665210	266880	34342	129020	60707	74312	62213	56515	37212	42018	76998	73673	1.85682	0.00741387	0.123612	-3.01611	down
MEDP1335	C28H48NO7P	LPC(20:5/0:0)	GP	LPC	-	3880700	3606400	4215600	568800	1930300	1152000	1145900	4049500	3674700	1169800	9	683900	9	9	726950	9	9	853880	884170	9	1.59908	0.000851388	0.124005	-3.01153	down
MEDP1699	C24H48NO7P	LPC(0:0/16:1)	GP	LPC	-	422560000	50623000	138510000	49594000	14252000	34794000	123240000	170050000	69293000	6448600	7227800	14368000	17656000	11587000	11788000	3477300	8707400	44606000	12058000	2588300	1.45026	0.0384592	0.124206	-3.00919	down
MEDP1387	C26H47NO4	Carnitine C19:2	FA	CAR	-	620800	1107100	306360	85686	393580	2363600	494650	1072700	661990	36755	59186	50376	241480	13736	181890	42195	107570	151790	21977	28399	1.27978	0.0178104	0.125797	-2.99083	down
MADN0206	C5H10O3	2-Hydroxy-3-Methylbutanoic Acid	Organic acid And Its derivatives	Organic acid And Its derivatives	4026-18-0	586450	269620	418750	76161	278090	173150	379040	250040	319530	114480	9	363070	9	9	9	9	9	9	9	9	1.93122	0.000657851	0.126741	-2.98005	down
MEDP1881	C17H25N3O4	Phe-Ile-Gly	Amino acid and Its metabolomics	Small Peptide	-	516090	224510	462910	278710	154980	97722	67130	249600	371370	56831	31309	63990	22989	9	36654	15599	9	87720	52851	7867.3	1.31923	0.00213871	0.128636	-2.95864	down
MEDP1392	C25H43NO4	Carnitine C18:3	FA	CAR	-	85408	1469000	2621300	294430	2395000	95212	351310	948300	563070	104140	20683	124570	17627	218320	205270	9	100080	340890	131490	9	1.10855	0.0306522	0.129823	-2.94539	down
MEDP1322	C30H52NO7P	LPC(22:5/0:0)	GP	LPC	-	77582000	30407000	76215000	6268300	20430000	19196000	18638000	36018000	41223000	17224000	792580	8505100	5386700	1054200	9049500	1617000	1136800	7288400	6594400	3178500	1.7298	0.00391334	0.129962	-2.94384	down
MEDP1336	C28H48NO7P	LPC(0:0/20:5)	GP	LPC	-	3878300	3557400	4550600	599430	1879700	1207300	1189900	3985500	3611400	1242000	9	682780	163930	9	601520	9	9	850290	914230	173510	1.38691	0.000887374	0.131755	-2.92407	down
MADP0190	C14H26N4O11P2	Cytidine 5'-Diphosphocholine	Nucleotide And Its metabolomics	Nucleotide and Its metabolomics	987-78-0	18797000	14322000	20937000	7918100	15987000	2424000	8441600	15712000	19587000	1581300	34149	8116800	1642100	409930	793190	193460	75348	189220	4774900	386870	1.63631	0.000690587	0.13218	-2.91942	down
MADN0031	C5H5N5	Adenine	Nucleotide And Its metabolomics	Nucleotide and Its metabolomics	73-24-5	2478600	221840	505060	101230	156840	193240	341220	432530	773960	191310	9	165750	70110	9	9	20719	58181	217900	146710	54093	1.19563	0.0685506	0.135936	-2.879	down
MADP0142	C10H14N5O7P	Adenosine 5'-Monophosphate	Nucleotide And Its metabolomics	Nucleotide and Its metabolomics	61-19-8	25551000	13224000	14610000	10146000	4119300	5017900	13182000	21435000	13890000	28288000	4173000	2581800	875390	1042100	1366000	1263800	9	1633300	4214000	3395700	1.22469	0.000607359	0.137459	-2.86292	down
MEDP1426	C13H23NO6	Carnitine C6:DC	FA	CAR	-	384550	1185100	750610	76525	702320	1062400	574670	250650	171640	97118	9020.5	71510	197700	11877	100350	53874	88319	172980	25483	12784	1.42779	0.00569557	0.141544	-2.82068	down
MEDP0212	C12H14N2O2	N-Acetyl-5-Hydroxytryptamine	Tryptamines,Cholines,Pigments	Tryptamines	1210-83-9	763000	272300	679760	422800	223820	195480	207230	277970	422750	137480	9	134620	43301	52770	59933	51363	22763	43722	63811	44118	1.24301	0.001235	0.143344	-2.80245	down
MADN0072	C2H7NO2S	2-Aminoethanesulfinic Acid	Organic acid And Its derivatives	Sulfonic acids	300-84-5	585930	255910	270340	735040	93680	75315	314120	114310	84681	40071	9	151290	16875	13548	94660	13465	23314	32116	31201	9	1.19704	0.0164751	0.146527	-2.77076	down
MADN0023	C6H14O6	Galactitol	Carbohydrates and Its metabolites	Sugar Alcoholss	608-66-2	100010000	176450000	75243000	44980000	207800000	214280000	209610000	30585000	126270000	72550000	2152100	27770000	19198000	10110000	33282000	29390000	30552000	15821000	9890400	13467000	1.62834	0.00103329	0.152358	-2.71446	down
MEDP1868	C11H14N2O4	Gly-Tyr	Amino acid and Its metabolomics	Small Peptide	658-79-7	19840000	7979800	18558000	6099700	11960000	4397000	4540300	8226800	15789000	1966100	461590	3983600	1346200	777720	1323100	454920	922750	3086100	2748500	218440	1.69703	0.00211546	0.154221	-2.69693	down
MADN0120	C9H9NO4	3-Hydroxyhippuric Acid	Amino acid and Its metabolomics	Amino acid derivatives	1637-75-8	180410	111880	58582	83421	16272	40065	47540	326610	74110	211760	18265	9	9466.7	4185.7	42473	11384	28859	44781	10237	7992.5	1.08505	0.0112077	0.154394	-2.69532	down
MADP0426	C11H23N5O3	Val-Arg	Amino acid and Its metabolomics	Small Peptide	37682-75-0	5436800	312400	4228400	2901900	1143600	364150	230180	1115300	3609900	238480	250700	272580	390390	199660	345540	189350	222050	457300	742810	9	0.902077	0.024179	0.156804	-2.67297	insig
MADN0434	C13H15N3O3	Trp-Gly	Amino acid and Its metabolomics	Small Peptide	7360-09-0	48518	8612	41976	14012	13483	9	9	14297	46505	9	11385	8091.6	9	9	2154.1	3769.3	9	4282.9	9	9	0.719319	0.0317042	0.158608	-2.65646	insig
MADN0143	C7H14O6	Methyl beta-D-galactopyranoside	Carbohydrates and Its metabolites	Sugar derivatives	1824-94-8	740220	248830	410200	558520	394310	147060	286150	593260	370200	219440	29136	76154	60372	17584	56591	92476	64228	49761	149200	43082	1.8341	0.000271252	0.160926	-2.63553	down
MEDP1434	C11H19NO6	Carnitine C4:DC	FA	CAR	-	2811800	5619300	3162200	1704000	1545000	1889300	2607800	2135600	2091400	542220	29106	1150800	174530	82443	702080	319020	162930	834730	301530	130790	1.68308	0.000908753	0.161268	-2.63246	down
MEDN0120	C6H14O6	Dulcitol	Carbohydrates and Its metabolites	Sugar alcohols	608-66-2	4515300	7564000	2466300	897160	11650000	11384000	9143600	821550	4491200	2365900	180640	1358400	980760	336890	1651700	1677900	1451700	345090	381130	799840	1.40232	0.00641813	0.165718	-2.5932	down
MADP0069	C10H13N5O5	Guanosine	Nucleotide And Its metabolomics	Nucleotide and Its metabolomics	118-00-3	32670000	10957000	13348000	15380000	3015000	2967700	6068600	12693000	26453000	4002500	1832600	3638500	2118100	1441900	230140	1077100	3197400	2108100	4259300	1333400	1.56681	0.00851833	0.16649	-2.5865	down
MADP0309	C5H7N5O	4,6-Diamino-5-formamidopyrimidine	Heterocyclic compounds	Heterocyclic compounds	5122-36-1	126740	273670	203890	753420	21495	18277	267480	573950	168470	527500	59886	69458	62353	36784	21678	58276	29280	39193	71895	42133	1.31118	0.0120453	0.167276	-2.5797	down
MADP0315	C8H9NO2	2-Phenylglycine	Amino acid and Its metabolomics	Amino acid derivatives	2835-06-5	1406800	516820	704680	658680	154710	154540	286990	571290	1308300	155700	92470	177480	103870	72448	10773	42638	112550	114790	205310	58185	1.58272	0.00758105	0.167359	-2.57898	down
MADN0419	C7H6O4	2,3-Dihydroxybenzoic acid	Organic acid And Its derivatives	Organic acid And Its derivatives	303-38-8	79738	9	381960	9	9	25659	69944	85072	523950	9	9	9	28878	9	9	9	9	104510	64279	9	0.733633	0.133801	0.169528	-2.56041	insig
MEDP1849	C11H21N3O4	Ala-Val-Ala	Amino acid and Its metabolomics	Small Peptide	-	413250	187930	311190	144150	122900	91922	70305	219810	325510	23613	9	50078	17560	19065	23849	16700	19401	87968	71557	19618	1.17919	0.00305171	0.170527	-2.55193	down
MADP0207	C8H9NO2	4-(Aminomethyl)benzoic acid	Organic acid And Its derivatives	Organic acid And Its derivatives	56-91-7	6523400	2378900	2780400	3038300	669620	673870	1272800	2628800	4963400	861290	430070	736590	424360	353150	60907	253550	546300	480560	870390	262230	1.61607	0.00664751	0.171306	-2.54536	down
MADN0046	C6H14O6	D-Sorbitol	Carbohydrates and Its metabolites	Sugar Alcoholss	50-70-4	127600000	208800000	96774000	62194000	236710000	240780000	236970000	41903000	164030000	98664000	3067100	37363000	27205000	13540000	46996000	39690000	43882000	22479000	14013000	18222000	1.62174	0.000528356	0.175946	-2.50679	down
MEDP1667	C14H18N2O5	Phe-Glu	Amino acid and Its metabolomics	Small Peptide	3617-45-6	13807000	3488900	6919800	3769500	2723000	1357500	1916500	3746600	6959800	892350	315240	2032200	582000	301780	479250	513130	716220	1622000	1273300	189510	1.63188	0.0131072	0.176052	-2.50592	down
MEDP0443	C20H23N7O7	10-Formyl-Thf	Heterocyclic compounds	Pteridines and derivatives	2800-34-2	254280	427560	533890	310650	409620	202080	443150	393490	254650	435650	17884	228610	103140	9	21469	9	9	107050	170500	9	1.41311	1.74169e-06	0.176995	-2.49822	down
MEDP1231	C20H23N7O7	Folic acid	Organic acid And Its derivatives	Organic acid And Its derivatives	59-30-3	254280	427560	533890	310650	409620	202080	443150	393490	254650	435650	17884	228610	103140	9	21469	9	9	107050	170500	9	1.41311	1.74169e-06	0.176995	-2.49822	down
MADN0161	C6H14O6	D-Mannitol	Carbohydrates and Its metabolites	Sugar Alcoholss	69-65-8	122000000	204910000	95495000	61077000	231500000	236940000	230640000	41689000	154750000	93707000	2901200	37331000	25909000	13124000	46476000	38820000	43286000	22180000	13749000	17926000	1.61625	0.000565454	0.177701	-2.49247	down
MEDP1023	C16H19N3O5	Trp-Glu	Amino acid and Its metabolomics	Small Peptide	36099-95-3	1620200	1251200	2092200	1073800	1147700	384050	741100	773580	1289400	253870	49018	505030	103980	44367	142370	70005	79871	216580	679820	13295	1.67482	0.00061599	0.179196	-2.48039	down
MADP0066	C9H14N3O8P	Cytidine-5-Monophosphate	Nucleotide And Its metabolomics	Nucleotide and Its metabolomics	63-37-6	2849200	2027200	1824000	1345500	1093000	795100	1726700	2934900	1776400	1212800	107560	796070	293770	232920	337700	191300	185530	256690	492450	292780	1.91069	8.49632e-05	0.181223	-2.46416	down
MADN0006	C11H12N2O2	L-Tryptophan	Amino acid and Its metabolomics	Amino acids	73-22-3	1630900	2741900	3193800	11314000	3663100	2919900	4038200	1661700	2359700	805620	42863	519310	403920	611500	771760	599040	856910	1713000	640080	88702	1.52484	0.0145647	0.181978	-2.45817	down
MEDP1307	C10H13NO2	(2S,3S)-3-methylphenylalanine	Amino acid and Its metabolomics	Amino acid derivatives	25488-25-9	2450500	1121800	1925300	1474400	972310	987070	663960	946470	1758400	517270	101780	502220	260400	137720	170490	211710	156860	397530	248550	173540	1.89573	0.000364696	0.184186	-2.44076	down
MEDN1200	C10H13NO6S	L-tyrosine methyl ester 4-sulfate	Amino acid and Its metabolomics	Amino acid derivatives	-	10008	5225.6	9	2608.1	9	9	4957.2	499940	9	9	9	25564	50953	9	9	4528.1	6249.7	9	9	9600	0.130943	0.416238	0.18543	-2.43105	insig
MADP0119	C4H9NO2S	Methylcysteine	Amino acid and Its metabolomics	Amino acids	1187-84-4	11208000	1241700	3290400	569450	860660	926130	1962500	2258100	4293800	989960	311540	1242300	434780	121200	150910	112850	135790	985630	1452800	175430	1.564	0.0544715	0.18562	-2.42958	down
MEDP1673	C16H31N3O5	Ile-Ile-Thr	Amino acid and Its metabolomics	Small Peptide	-	1065100	277050	2488100	478690	481990	74344	111470	3265500	2080600	20866	15910	225850	25829	19562	9	9	9	1558100	106210	9	1.3908	0.0568337	0.188665	-2.4061	down
MADP0423	C17H23N3O3	Leu-Trp	Amino acid and Its metabolomics	Small Peptide	5156-22-9	1838400	735080	1626800	1773300	869470	338740	432770	1195500	1320900	198110	63282	329760	170920	93418	148960	83705	169260	621040	256300	16533	1.57504	0.00166269	0.189095	-2.40282	down
MADP0332	C12H16N2O3	Ala-Phe	Amino acid and Its metabolomics	Small Peptide	3061-90-3	24760000	9433400	16155000	9476500	6277000	3494300	4583400	11249000	15428000	2549400	570010	4475300	1388700	402170	2464200	863010	1361700	5616500	2525000	111210	1.54931	0.0038686	0.191264	-2.38637	down
MEDP1682	C17H25N3O4	Leu-Gly-Phe	Amino acid and Its metabolomics	Small Peptide	-	178590	98043	149220	216840	43988	27571	36841	68210	99040	28739	6269.1	17646	7890.2	10002	17345	17046	31484	42654	31761	9	1.13335	0.00560878	0.192281	-2.37871	down
MEDP1680	C16H31N3O5	Thr-Leu-Ile	Amino acid and Its metabolomics	Small Peptide	-	162110	70281	142280	83490	83646	19986	9	9	120040	9	7041.9	13646	26807	6658.6	16150	20051	40817	9	9	9	0.210194	0.0197583	0.192413	-2.37772	insig
MEDP0664	C10H13NO3	L-Tyrosine methyl ester	Amino acid and Its metabolomics	Amino acid derivatives	1080-06-4	4388400	1981900	3916300	2083800	1698100	1511700	1586000	1776500	2998000	1100000	198250	1095700	501260	266260	354230	281270	283320	710910	499010	243200	1.90667	0.00038058	0.192416	-2.3777	down
MEDP0071	C8H16N2O3	Gly-Leu	Amino acid and Its metabolomics	Amino acid derivatives	869-19-2	28068000	5541200	19299000	9680600	4933000	1643600	2493000	11669000	20724000	938070	749280	4327500	3118800	796570	1787400	1380900	1443400	4112600	2260400	324930	1.29152	0.0185707	0.19337	-2.37057	down
MADP0389	C17H23N3O3	Ile-Trp	Amino acid and Its metabolomics	Small Peptide	13589-06-5	1699500	656420	1560900	1759900	724760	417540	454960	1146800	1401400	128910	57426	282580	145610	187390	105990	91947	124450	634530	295010	9	1.0431	0.00187177	0.19344	-2.37004	down
MEDN1328	C6H12O3	(S)-Leucic acid	Organic acid And Its derivatives	Organic acid And Its derivatives	13748-90-8	23425	4786.9	9	4126.2	2902.7	2356.1	3170.4	3721	4793.6	9	9	8093	9	9	1395.6	9	9	9	9	9	1.26745	0.106884	0.193927	-2.36641	down
MEDN1276	C25H44NO7P	LPE(20:4/0:0)	GP	LPE	-	86557000	51724000	62146000	20728000	45267000	31820000	37546000	65612000	74153000	24882000	3412700	16127000	6153300	3965200	19543000	3592100	2216400	19088000	19631000	4732400	1.79109	0.000180846	0.196751	-2.34556	down
MADP0343	C8H16N2O3	Gly-Ile	Amino acid and Its metabolomics	Small Peptide	19461-38-2	4012300	925760	2569800	1240400	912060	448860	497760	1633200	2755500	164940	90966	620200	397840	85187	310300	149060	159260	690730	375980	110070	1.46132	0.0123787	0.197195	-2.3423	down
MEDP1294	C8H16N2O3	Leu-Gly	Amino acid and Its metabolomics	Small Peptide	615-82-7	23356000	4414300	15382000	8114100	3588300	1375400	1920200	9260400	16812000	719350	660590	3614900	2866700	630060	1653400	1050900	1186400	3409500	1750300	311530	1.25287	0.0214546	0.201717	-2.30959	down
MADN0397	C12H23O14P	Sucrose 6′-monophosphate	Carbohydrates and Its metabolites	Phosphate sugars	36064-19-4	65826	162010	215120	201120	200120	132960	109040	103540	150410	1858300	9	249420	60571	9	101900	41428	25115	62210	113910	9	1.07556	0.174939	0.204656	-2.28873	down
MEDP1385	C24H43NO6	Carnitine C17:1:DC	FA	CAR	-	2162500	4225100	17859000	5015400	6216400	1685800	1668000	13458000	5461300	430410	421090	1197100	502760	693840	572800	2537400	710650	1324900	3702800	244800	1.29716	0.0291118	0.204671	-2.28862	down
MADP0376	C12H25N5O3	Arg-Leu	Amino acid and Its metabolomics	Small Peptide	1188-24-5	4563300	1222300	4989300	3897300	2641300	2175300	1498200	2351500	5047200	1221500	222130	794520	656110	188940	653380	369470	309610	1690800	1225600	22062	1.5604	0.000781169	0.207133	-2.27137	down
MADP0463	C30H50NO7P	PC(22:6(4Z,7Z,10Z,13Z,16Z,19Z))	GP	PC	162440-05-3	202170000	264020000	300490000	68818000	124400000	96770000	95751000	320710000	227010000	202240000	4942600	83150000	32368000	10964000	64219000	7559800	5619300	101180000	45161000	41317000	1.66698	0.000381576	0.208413	-2.26248	down
MEDP1093	C5H4N4O	Allopurinol	Nucleotide And Its metabolomics	Nucleotide and Its metabolomics	315-30-0	128700000	37364000	70270000	81136000	18532000	12733000	43488000	117580000	103400000	25431000	4965800	33002000	13889000	10328000	5008400	3467200	7609100	22736000	20437000	11849000	1.61934	0.00439522	0.208713	-2.2604	down
MEDP1512	C14H20N2O3	Phe-Val	Amino acid and Its metabolomics	Small Peptide	-	3871000	1124900	2330500	1663300	938440	394660	478350	1335100	2367000	223270	117800	670490	237270	151700	135340	260390	523090	435730	514500	27968	1.40885	0.00979229	0.208758	-2.2601	down
MADP0399	C8H14N2O4	Pro-Ser	Amino acid and Its metabolomics	Small Peptide	71835-80-8	1451500	451910	2354500	1685800	1365000	491450	466970	947270	987390	214480	49672	356700	219720	101060	334520	94161	156670	294140	507310	66707	1.60451	0.00372109	0.209351	-2.256	down
MEDP1780	C15H22N2O3	Leu-Phe	Amino acid and Its metabolomics	Small Peptide	3063-05-6	15100000	2946700	7145100	5318000	3050300	1446300	1541200	5586200	6798900	904350	525780	1701600	696300	333720	862700	554950	864670	3539500	1347500	32923	1.38836	0.0164679	0.209877	-2.25239	down
MEDP1507	C13H17N3O4	Phe-Asn	Amino acid and Its metabolomics	Small Peptide	-	938800	218090	398680	353030	181990	82602	121970	358750	426550	51899	37089	95332	46686	32799	47051	42912	44633	222430	88908	6198.9	1.47613	0.0146933	0.211993	-2.23791	down
MADP0390	C12H25N5O3	Ile-Arg	Amino acid and Its metabolomics	Small Peptide	55715-01-0	4124300	919140	4172900	3316600	2349300	1810800	1382900	1899000	4399300	1050700	158020	595830	343160	154480	658350	354810	347720	1524600	1270300	38520	1.61289	0.000991431	0.214191	-2.22303	down
MADP0464	C32H66NO7P	PC(24:0)	GP	PC	325171-59-3	167750	226410	476970	339470	119390	380010	609050	249690	119620	505140	9	61380	9	115060	57717	11634	19928	379580	18936	21227	1.32438	0.0014624	0.214649	-2.21995	down
MADN0452	C8H16N2O3	Ile-Gly	Amino acid and Its metabolomics	Small Peptide	868-28-0	259930	85614	167030	147650	55982	14614	33718	127540	135190	9378.4	14835	64537	26027	12990	7617.2	11168	11178	57717	17259	9	1.03224	0.0101366	0.215442	-2.21463	down
MADP0115	C10H13NO3	Methyl L-tyrosinate	Amino acid and Its metabolomics	Amino acid and Its metabolomics	1080-06-4	2838400	1543600	3355500	2218000	1429900	1395100	1361400	1564700	2457800	1032300	184650	866810	549270	455420	292160	231890	345030	593470	449630	235130	1.90997	0.000109021	0.218968	-2.19121	down
MEDP1886	C10H18N2O3	Pro-Val	Amino acid and Its metabolomics	Small Peptide	20488-27-1	4168700	1125200	4213600	1932600	1577700	637380	614740	2133700	2949000	461880	191320	862880	409310	247400	326430	311470	342160	945880	613480	105310	1.56341	0.00674173	0.219821	-2.1856	down
MEDN1621	C6H8O7	Isocitric acid	Organic acid And Its derivatives	Organic acid And Its derivatives	320-77-4	419840	60329	215540	286210	156840	59647	31124	146970	177550	9	9	83763	21503	37401	38556	67094	26739	15177	48446	4137.2	0.470342	0.0158005	0.2206	-2.1805	insig
MEDP1950	C10H13N4O7P	2'-Deoxyinosine-5'-monophosphate	Nucleotide And Its metabolomics	Nucleotide and Its metabolomics	3393-18-8	67069000	52535000	74916000	25418000	4998400	1084100	31819000	69427000	55857000	47136000	71221	35406000	10291000	1075300	15992000	8700000	2075500	1227700	10745000	9444600	1.16658	0.00285567	0.220863	-2.17878	down
MADP0322	C14H20N2O4	Val-Tyr	Amino acid and Its metabolomics	Small Peptide	3061-91-4	2147200	1118500	2503200	1876100	1564900	716170	816930	983870	2225800	477870	117780	692070	246950	129950	242060	245440	404250	481480	582720	51041	1.66601	0.000654715	0.221318	-2.17581	down
MADP0209	C10H17N3O6	Glu-Gln	Amino acid and Its metabolomics	Small Peptide	-	1025200	500520	627930	453350	234390	181740	272740	431940	471010	281400	27243	246720	134350	9	93166	78442	56795	113030	127750	115770	1.04725	0.00138642	0.221702	-2.1733	down
MEDP1670	C13H17N3O4	Gly-Gly-Phe	Amino acid and Its metabolomics	Small Peptide	6234-26-0	6339600	3148600	7225900	4074400	3508400	1932300	1850300	4895800	5149900	1164800	30521	1363400	546920	395940	1108100	338930	563590	3109200	1245900	92758	1.51818	0.000780002	0.223855	-2.15936	down
MADN0463	C9H16N2O5	Val-Asp	Amino acid and Its metabolomics	Small Peptide	20556-16-5	2402800	1516700	2282300	1089900	1646500	1070100	1116100	1290700	1580400	428270	61546	883920	309070	168480	277500	145280	221220	673270	473660	73664	1.69821	0.000125113	0.22793	-2.13334	down
MADP0406	C10H20N2O4	Ile-Thr	Amino acid and Its metabolomics	Small Peptide	59652-61-8	4381000	960370	2117400	1433500	909980	594530	630790	1783700	2207500	453740	104570	695000	322280	127300	261290	203420	284100	1013500	470850	57561	1.56035	0.0111134	0.228785	-2.12794	down
MEDP1398	C23H43NO4	Carnitine C16:1	FA	CAR	-	537880	776900	1698600	603960	2142900	305250	379090	2566700	345280	81347	100590	207120	66398	192440	203790	304990	232490	360200	500240	20109	1.17955	0.0272774	0.23187	-2.10861	down
MEDP0895	C10H18N2O3	Dethiobiotin	CoEnzyme and vitamins	CoEnzyme and vitamins	533-48-2	92420	100620	48741	45339	25315	39478	70319	47584	52472	40402	9	82994	9	9	31866	9	9	15724	9	9	1.67649	0.00135181	0.232183	-2.10667	down
MADN0420	C7H6O4	2,4-Dihydroxy Benzoic Acid	Benzene and substituted derivatives	Phenolic acids	89-86-1	100550	23295	343790	51955	32048	26612	74577	41397	515980	28246	29190	9	36546	9	16087	28924	34746	69166	57292	17225	0.824492	0.10927	0.233513	-2.09843	insig
MADP0148	C18H20N2O3	Phe-Phe	Amino acid and Its metabolomics	Amino acid derivatives	2577-40-4	10777000	2377800	6139200	5593400	1879800	982090	1100000	2713800	4890100	942570	685150	1199900	675660	642080	540800	926790	1026500	1750900	1222600	71479	1.37463	0.0181981	0.233766	-2.09686	down
MADP0397	C10H20N2O4	Leu-Thr	Amino acid and Its metabolomics	Small Peptide	-	4532000	973490	2131500	1354900	969620	622750	646720	1965400	2032800	437200	98991	724840	348470	94931	254110	229920	279340	1101500	471820	62589	1.5368	0.0125064	0.234037	-2.09519	down
MADP0206	C15H21N5O13P2	Cyclic ADP ribose	Nucleotide And Its metabolomics	Nucleotide and Its metabolomics	119340-53-3	13819000	2713400	4147500	1369800	1362000	1345000	2255100	2446200	3196200	5051300	141360	2534000	402510	326190	683990	438650	209580	372800	785740	2952700	1.60784	0.0393983	0.234648	-2.09143	down
MADP0162	C9H18N2O3	Leu-Ala	Amino acid and Its metabolomics	Small Peptide	7298-84-2	4199300	1079700	1701300	1580300	770270	379970	599540	1465100	1975300	446810	145410	677650	340630	130180	265950	203290	290130	725000	529760	36019	1.48948	0.0139437	0.235534	-2.08599	down
MEDP0576	C12H28N4O	N1-Acetylspermine	Organic acid And Its derivatives	Organic acid And Its derivatives	25593-72-0	453830	171410	47273	42276	55311	198570	335990	78212	166880	208660	16783	43122	73285	9	66605	33519	44046	79859	39516	20762	0.940948	0.0118242	0.237434	-2.0744	insig
MEDP0637	C14H18N2O3	Phe-Pro	Amino acid and Its metabolomics	Amino acid derivatives	7669-65-0	3429300	982030	3004800	987820	1318800	476180	385700	1365900	3466300	236190	205220	658630	338600	403820	137470	352100	500040	443310	586570	129480	1.35021	0.0153726	0.239905	-2.05946	down
MADP0405	C8H14N2O6	Glu-Ser	Amino acid and Its metabolomics	Small Peptide	5875-38-7	1219100	452780	896830	504630	401130	205960	300660	513260	779910	178250	47481	290340	166630	67393	115770	105520	71415	193160	193760	58754	1.6903	0.00308526	0.240297	-2.05711	down
MEDP1681	C14H27N3O4	Leu-Gly-Leu	Amino acid and Its metabolomics	Small Peptide	19408-48-1	639810	400320	482530	1037400	315430	157140	178350	539970	393440	50463	27638	194260	67814	89203	61705	42302	64387	281500	179730	9	0.990561	0.0062224	0.240425	-2.05634	insig
MADN0396	C12H22O11	Galactinol	Carbohydrates and Its metabolites	Sugar Alcoholss	3687-64-7	68371	77069	82345	100210	9	9	92391	124760	100490	104580	9	22817	24014	9	9	34219	9	31332	40399	27848	0.775238	0.00204643	0.240812	-2.05402	insig
MEDP1525	C21H35NO6	Carnitine C14:2:DC	FA	CAR	-	717230	1215400	2401900	950930	3063400	469730	537240	3404700	500400	155630	9	358810	99544	374310	411490	426140	440410	487130	618480	28025	0.885317	0.0233272	0.241817	-2.04801	insig
MADN0287	C9H9NO4	4-Hydroxyhippurate	Amino acid and Its metabolomics	Amino acid derivatives	2482-25-9	157140	95312	35419	65915	14382	19637	51329	195890	65801	187160	19048	14044	13637	8379.9	62928	5312.4	14046	37982	23501	15995	1.41219	0.0122727	0.241979	-2.04705	down
MEDP1888	C9H18N2O4	Ser-Leu	Amino acid and Its metabolomics	Small Peptide	6665-16-3	5189300	1403600	2514800	1417300	1270300	687030	719660	1745400	2126500	455240	152770	929570	576990	110840	344730	249940	378040	879290	571230	72055	1.49515	0.0137563	0.243335	-2.03898	down
MADP0415	C11H22N2O3S	Leu-Met	Amino acid and Its metabolomics	Small Peptide	36077-39-1	4108000	1998000	3509100	3521400	2105000	1443000	1319700	2077300	3113100	622170	264060	1136700	571070	131890	541840	358980	665820	1101000	983180	72146	1.55763	0.000577621	0.244646	-2.03123	down
MADP0189	C9H18N2O3	Ile-Ala	Amino acid and Its metabolomics	Amino acid and Its metabolomics	24787-73-3	3180000	781590	1280800	1274900	615290	318390	457690	1154700	1477000	349220	127870	526770	253750	88393	218300	161690	249420	611100	426120	36183	1.49181	0.0138712	0.247906	-2.01213	down
MADP0393	C12H24N2O3	Ile-Ile	Amino acid and Its metabolomics	Small Peptide	42537-99-5	25134000	10373000	19500000	19995000	11546000	7371000	6039700	14150000	18360000	3007700	1238100	6863300	2728400	946080	2014400	2097000	3021700	8955100	5605800	164780	1.45984	0.00125758	0.24827	-2.01002	down
MADP0410	C11H23N3O3	Lys-Val	Amino acid and Its metabolomics	Small Peptide	20556-11-0	9353700	2005700	6677700	5277500	1791100	571860	1006200	2790600	6860500	942030	450940	1326900	1022000	942670	842410	591090	848770	1598500	1643600	52932	1.23836	0.01863	0.250016	-1.99991	down
MADN0119	C10H12N5O6P	Cyclic Amp	Nucleotide And Its metabolomics	Nucleotide and Its metabolomics	60-92-4	650100	745230	647030	278640	489280	283910	529220	434760	594330	427420	25001	219270	152040	58125	121710	60432	63112	230150	151630	194430	1.78082	1.04125e-05	0.251165	-1.99329	down
MADP0428	C10H18N2O5	Val-Glu	Amino acid and Its metabolomics	Small Peptide	3062-07-5	222980	66624	159770	128070	69779	50556	62023	49362	102040	109920	7339.6	52705	21941	15152	27962	13298	31342	31456	38615	16708	1.78098	0.00177414	0.251212	-1.99302	down
MADN0456	C15H22N2O3	Ile-Phe	Amino acid and Its metabolomics	Small Peptide	22951-98-0	2107300	597930	1043400	1337700	668300	468380	402990	836500	948420	367670	152970	291380	232270	94603	211630	139150	236940	489450	335410	23829	1.56669	0.0034122	0.251479	-1.99149	down
MEDP1666	C14H27N3O5	Leu-Val-Ser	Amino acid and Its metabolomics	Small Peptide	-	1185500	435160	1212800	690070	601390	166660	230570	976950	1454100	80912	47659	271330	120270	116670	140230	79803	138280	477920	377520	9	0.917084	0.00755806	0.251587	-1.99087	insig
MADP0384	C11H22N2O3	Val-Leu	Amino acid and Its metabolomics	Small Peptide	3989-97-7	25518000	8822100	17764000	14681000	9675500	5497100	5788500	14011000	16680000	2970200	1473600	5661500	2795500	743540	1574800	2606200	2850200	7456000	5125500	407810	1.51561	0.00227536	0.252824	-1.9838	down
MADP0427	C12H25N3O3	Lys-Leu	Amino acid and Its metabolomics	Small Peptide	7369-79-1	1157100	641170	926340	1237100	232490	121670	391640	722470	1039000	298860	217360	424280	337980	93713	58611	80744	58013	202920	197030	43134	1.52113	0.00321627	0.253225	-1.98151	down
MEDP1945	C11H20N2O3	Pro-Leu	Amino acid and Its metabolomics	Small Peptide	52899-07-7	7501800	2179400	5659000	2314400	2749900	742870	698030	3784000	8415600	407910	631120	1252200	560010	384330	395500	771060	1165500	1845900	1533000	219810	1.20982	0.0197116	0.254215	-1.97588	down
MADN0053	C4H6O4	D-Erythronolactone	Carbohydrates and Its metabolites	Sugars	15667-21-7	1465000	719490	1244200	205040	706780	506280	977900	677560	755560	306400	9	905260	120600	84749	191950	61112	9	231190	168290	160820	1.18929	0.00162585	0.254354	-1.97509	down
MEDP1378	C28H51NO4	Carnitine C21:2	FA	CAR	-	86017	706870	151960	111760	216600	1554500	473460	253210	337890	340240	105580	59889	65807	17553	214470	110830	136630	139350	60358	170700	1.18751	0.0499513	0.255444	-1.96892	down
MADP0374	C11H22N2O3S	Ile-Met	Amino acid and Its metabolomics	Small Peptide	42384-14-5	4265500	2017800	3618900	3799500	2419500	1533000	1431300	2142800	3269200	653740	241330	1313900	499640	133470	503250	404470	898180	1277900	1116200	50529	1.49586	0.000572707	0.256006	-1.96575	down
MADP0429	C11H22N2O3	Val-Ile	Amino acid and Its metabolomics	Small Peptide	20556-14-3	25104000	8378000	16742000	14150000	9235700	5203700	5252400	13358000	16100000	2971200	1505700	5506600	2505300	628160	1627200	2488100	2688600	7756700	4749500	389180	1.50656	0.00271321	0.256192	-1.9647	down
MEDP1912	C10H20N2O4	Thr-Leu	Amino acid and Its metabolomics	Small Peptide	50299-12-2	4151700	1206400	1956000	1587800	964660	533370	644240	1462200	1958500	302070	214410	693620	359080	90328	218830	253560	459180	804850	694850	9	0.898051	0.011957	0.256568	-1.96259	insig
MADP0039	C14H20N6O5S	S-(5-Adenosy)-L-Homocysteine	Amino acid and Its metabolomics	Amino acid derivatives	979-92-0	15400000	6552400	11812000	7803300	3362300	2284300	7812300	6978300	12020000	6742400	190430	4596900	2027300	1058800	2965600	551610	1357700	1780300	2482500	3735800	1.59055	0.000907275	0.256873	-1.96087	down
MEDP1963	C11H19N3O6S	S-(Methyl)glutathione	Amino acid and Its metabolomics	Amino acid derivatives	2922-56-7	642580	196740	556450	516870	284990	59474	291410	114530	182920	444510	10902	135540	84206	74831	251000	42746	49310	36945	88146	71952	1.53107	0.00370884	0.256978	-1.96029	down
MADP0392	C12H24N2O3	Ile-Leu	Amino acid and Its metabolomics	Small Peptide	26462-22-6	23020000	10499000	18397000	19101000	10535000	6966900	6036100	13639000	16414000	2945600	1322700	6455300	2533000	880250	1982000	1921100	3010500	9244900	5387300	199000	1.47449	0.00108825	0.258213	-1.95336	down
MADP0373	C12H24N2O3	Leu-Ile	Amino acid and Its metabolomics	Small Peptide	36077-41-5	24667000	10271000	19155000	19811000	12018000	7395200	6274300	14157000	18456000	3100700	1362800	7081200	2838800	973250	2012900	2124300	3108800	9537800	5761700	180720	1.45619	0.00116987	0.258543	-1.95152	down
MADP0408	C11H20N4O6	Glu-Cit	Amino acid and Its metabolomics	Small Peptide	-	53480	58701	55721	134810	55613	18672	33475	90263	52855	27503	9	67922	9	9	9	9	9	32944	50363	9	1.67739	0.00505042	0.260358	-1.94143	down
MADP0072	C21H27N7O14P2	Nicotinic Acid Adenine Dinucleotide	Nucleotide And Its metabolomics	Nucleotide and Its metabolomics	53-84-9	44850000	4954300	4936500	1817200	2652000	3644700	4570100	2575300	2570200	18817000	539840	3167700	1225000	733620	2512300	1349600	760390	1139100	1616600	10959000	1.26487	0.154863	0.262653	-1.92877	down
MADN0013	C7H12N2O3	Glyc-Pro	Amino acid and Its metabolomics	Small Peptide	704-15-4	837690	547090	1317300	579240	734680	219680	297220	762760	1437000	91650	79193	309680	171680	133240	126010	142260	167320	283630	339860	46659	1.40513	0.00562222	0.263694	-1.92306	down
MADN0446	C15H22N2O4	Leu-Tyr	Amino acid and Its metabolomics	Small Peptide	968-21-8	684460	290600	529020	540530	289870	178240	188920	351990	488090	170890	44729	170420	92916	40911	60556	101180	112400	176240	158310	21460	1.65144	0.00081191	0.263729	-1.92287	down
MADP0383	C12H24N2O3	Leu-Leu	Amino acid and Its metabolomics	Small Peptide	3303-31-9	24270000	10134000	19504000	19467000	11775000	7411400	6258200	13592000	18155000	2965100	1387000	7307100	2603200	957170	2106000	2141900	3045100	9665500	5998900	223980	1.46576	0.00130119	0.265374	-1.9139	down
MEDP1896	C13H23N3O4	Val-Pro-Ala	Amino acid and Its metabolomics	Small Peptide	85807-20-1	101880	43519	107410	42919	49304	27898	25956	86684	99240	23777	9	28773	29751	9	14981	14075	9	30614	29360	16437	1.18687	0.00242636	0.269506	-1.89161	down
MEDP1430	C14H27NO4	Carnitine C7:0	FA	CAR	-	9	113560	27095	15502	23772	157040	114660	39623	9	23080	19244	16146	6533.3	9	9244.8	19579	53338	9	9916.1	5163.1	0.18778	0.0661543	0.270598	-1.88577	insig
MADN0451	C15H22N2O4	Ile-Tyr	Amino acid and Its metabolomics	Small Peptide	38579-21-4	669500	294090	471990	553870	297730	191010	232210	365030	452650	136060	30740	162290	107590	32324	84715	107060	109400	171960	169760	18647	1.58589	0.00061353	0.27141	-1.88145	down
MEDP1678	C15H29N3O5	Thr-Val-Leu	Amino acid and Its metabolomics	Small Peptide	-	831980	649460	1199200	1077100	737090	297880	251810	714670	755620	69756	43394	232190	102410	194210	105430	114920	181320	435250	365410	19170	1.34294	0.00208128	0.27241	-1.87615	down
MADN0450	C11H23N5O3	Arg-Val	Amino acid and Its metabolomics	Small Peptide	2896-20-0	31433	13466	51662	24339	10155	7253.9	10347	17625	32232	5705	4689	7792.7	7714.2	9	4654.2	5187.5	5172.9	9314	11402	9	1.02016	0.0106107	0.273945	-1.86804	down
MEDN0602	C10H14N5O7P	deoxyguanosine 5'-monophosphate(dGMP)	Nucleotide And Its metabolomics	Nucleotide and Its metabolomics	902-04-5	1012100	487600	339230	130760	302590	231990	402670	436830	267140	362860	71493	214600	58568	52812	170150	53964	16720	135100	161840	168200	1.665	0.00419427	0.277683	-1.84849	down
MEDP1855	C7H13NO4	DL-Aminopimelic acid	Organic acid And Its derivatives	Organic acid And Its derivatives	627-76-9	332720	272160	388550	73313	522270	107520	441870	558680	343530	18723	25454	352090	46137	32802	73871	45082	19488	84232	173170	8797.9	1.2631	0.00585115	0.281474	-1.82893	down
MEDP1333	C28H50NO7P	LPC(0:0/20:4)	GP	LPC	-	482130000	439490000	484890000	200880000	357270000	346180000	366880000	408500000	420700000	529410000	21667000	209630000	95678000	36565000	259670000	35746000	27675000	175470000	162030000	117460000	1.71172	9.93659e-07	0.282829	-1.822	down
MEDP1334	C28H50NO7P	LPC(20:4/0:0)	GP	LPC	-	482130000	439490000	484890000	200880000	357270000	346180000	366880000	408500000	420700000	529410000	21667000	209630000	95678000	36565000	259670000	35746000	27675000	175470000	162030000	117460000	1.71172	9.93659e-07	0.282829	-1.822	down
MEDP1100	C5H7N3	2-Aminomethylpyrimidine	Nucleotide And Its metabolomics	Nucleotide and Its metabolomics	372118-67-7	2791900	2902500	2396300	4862200	46525000	48760000	13202000	2204100	3112100	2371500	1953800	4224000	4419700	6580700	4233300	3205300	2947100	2474800	4652600	2234100	0.558166	0.152149	0.285961	-1.80611	insig
MEDN0537	C15H23N5O14P2	ADP-ribose	Nucleotide And Its metabolomics	Nucleotide and Its metabolomics	20762-30-5	487010	95173	89939	49402	80015	74785	155200	69561	74662	463340	9740.4	47118	18064	13027	70616	35940	30949	21252	30435	193260	1.40047	0.0587303	0.28699	-1.80093	down
MEDN1078	C18H34O3	cis-EODA	FA	Oxidized lipids	2443-39-2	304950	76413	92579	57288	86559	112970	182730	88481	32008	119950	42383	24082	10973	42757	33125	32109	40726	39380	21976	44535	1.61605	0.00861871	0.287753	-1.7971	down
MADN0016	C11H19NO9	N-Acetylneuraminic Acid(SA)	Amino acid and Its metabolomics	Amino acid derivatives	131-48-6	9172400	10395000	5136900	24305000	8687300	8536500	12532000	3948300	5316900	6342700	383120	3918000	1987500	2570400	5651100	1975800	3024100	2327800	4145900	1231900	1.55501	0.00543414	0.288384	-1.79394	down
MEDN0498	C5H11O8P	Ribulose-5-Phosphate	Carbohydrates and Its metabolites	Phosphate sugars	4300-28-1	19154000	7815400	11322000	8902300	6585100	4638100	8306500	14394000	8913100	5079700	728380	5911300	2672300	1802000	3802800	2421100	2463100	2250900	2596300	3025400	1.71922	0.00083166	0.290963	-1.78109	down
MEDN0657	C5H11O8P	D-Xylulose 5-phosphate	Carbohydrates and Its metabolites	Phosphate sugars	4212-65-1	19154000	7815400	11322000	8902300	6585100	4638100	8306500	14394000	8913100	5079700	728380	5911300	2672300	1802000	3802800	2421100	2463100	2250900	2596300	3025400	1.71922	0.00083166	0.290963	-1.78109	down
MEDN0531	C6H10O8	D-Glucarate	Carbohydrates and Its metabolites	Sugar acids	87-73-0	62499	26676	102400	41047	49459	17767	46490	25587	20495	43237	9	17271	11686	7118.9	37966	9762.5	13374	6688.9	13655	9333.4	1.07482	0.00366855	0.291203	-1.7799	down
MEDN1314	C6H10O8	Mucic Acid	Carbohydrates and Its metabolites	Sugar acids	526-99-8	62499	26676	102400	41047	49459	17767	46490	25587	20495	43237	9	17271	11686	7118.9	37966	9762.5	13374	6688.9	13655	9333.4	1.07482	0.00366855	0.291203	-1.7799	down
MADN0228	C7H13NO3S	N-Acetyl-DL-methionine	Amino acid and Its metabolomics	Amino acid and Its metabolomics	1115-47-5	5011900	1274900	3141400	1483000	875030	1155400	1128100	1552300	2973700	1095600	61519	701590	1583000	522970	548220	389950	822830	541170	335780	228600	1.43158	0.009135	0.291277	-1.77954	down
MADP0425	C10H16N2O5	Pro-Glu	Amino acid and Its metabolomics	Small Peptide	67644-00-2	11900000	9600200	15930000	5940500	7240500	3143400	5078300	13284000	8014500	3392200	842450	6142300	2365000	948230	1988900	832140	1877400	5713700	3237900	709740	1.58262	0.00177666	0.295219	-1.76014	down
MEDP1674	C15H29N3O4	Val-Val-Val	Amino acid and Its metabolomics	Small Peptide	185350-24-7	267460	71246	352380	93467	108070	69259	23590	173040	185820	27014	6028.3	61283	16623	5499.1	25516	22801	32882	178700	45752	11861	1.32646	0.0237661	0.296749	-1.75269	down
MEDP1508	C14H20N2O3S	Phe-Met	Amino acid and Its metabolomics	Small Peptide	15080-84-9	1331500	583680	1181600	1091200	580640	310500	302150	726380	985070	227880	83994	327920	182130	121060	275870	212580	261620	390600	234170	90221	1.5505	0.0025557	0.297812	-1.74752	down
MADP0430	C11H16N4O5	Glu-His	Amino acid and Its metabolomics	Small Peptide	37460-15-4	30679000	24436000	31447000	25024000	132950000	113720000	65060000	14449000	29525000	10250000	5981300	22242000	21792000	13280000	10794000	12271000	10414000	11025000	26585000	8343300	1.27329	0.0354752	0.298881	-1.74236	down
MEDN1246	C6H9N3O2	3-(pyrazol-1-yl) -L-alanine	Amino acid and Its metabolomics	Amino acid derivatives	2734-48-7	2150500	2292700	1891600	3887200	24609000	24126000	8873000	1763100	1893800	1733600	826510	2789500	2508600	4685200	2756200	1691000	1643900	1486300	2316800	1228900	0.823892	0.114414	0.299546	-1.73915	insig
MEDP0886	C5H9N3O4	N-Amidino-L-Aspartate	Amino acid and Its metabolomics	Amino acid derivatives	6133-30-8	3250600	1332100	1328200	262430	473860	524770	3661100	218390	247290	895640	106790	886540	247060	59985	408660	295420	1144200	50250	194040	272450	1.07092	0.0641931	0.300581	-1.73418	down
MEDN1614	C5H11O8P	D-Arabinose 5-phosphate	Carbohydrates and Its metabolites	Phosphate sugars	13137-52-5	15168000	6196800	9899400	6393500	5449500	4112600	7575800	10066000	7554500	4321000	613030	4551700	2294500	1488100	3236400	2161900	2117600	2050700	2309800	2580100	1.72976	0.000556022	0.304987	-1.71318	down
MEDP1429	C12H21NO6	Carnitine C5:DC	FA	CAR	-	1052500	1100300	567250	275210	313120	693120	487440	690220	132170	59494	34759	172460	214620	59583	161220	125410	244580	332450	250670	64213	1.11518	0.00952862	0.309071	-1.69399	down
MEDP1697	C22H44NO7P	LPC(14:1/0:0)	GP	LPC	-	9	78100	103400	20085	262150	9	9	9	129920	51496	7561.9	44641	9	9644.3	71539	12852	22430	16991	14898	9	0.0966954	0.136738	0.310879	-1.68557	insig
MEDP1386	C25H45NO5	Carnitine C18:2-OH	FA	CAR	-	329420	3679800	6415200	989250	3973700	826480	790420	3582600	2183100	553050	154870	973190	283580	892060	576840	1053600	370310	1278300	1457500	214330	1.08914	0.0336693	0.311048	-1.68479	down
MADP0407	C10H20N2O4	Thr-Ile	Amino acid and Its metabolomics	Small Peptide	-	2332500	816850	1222500	877550	555670	285380	379230	794700	1069800	272220	145230	441240	262720	128910	183450	230980	332810	493840	435660	33715	1.36721	0.0137352	0.31239	-1.67858	down
MADP0414	C6H12N2O4	Gly-Thr	Amino acid and Its metabolomics	Small Peptide	7093-70-1	389210	173220	476810	179900	243330	110240	165100	208490	376950	37543	7687.2	178350	26499	226020	30246	16385	62231	99697	89299	10815	1.39826	0.00570661	0.316516	-1.65965	down
MEDP1409	C19H37NO5	Carnitine C12-OH	FA	CAR	-	202190	324160	2361700	1111700	583990	167470	70077	5394500	1186600	42354	107080	192470	98487	201100	87403	755510	230300	554270	1380800	27139	0.588071	0.179119	0.317575	-1.65483	insig
MEDP1949	C8H14N3O7P	5-Aminoimidazole ribonucleotide	Nucleotide And Its metabolomics	Nucleotide and Its metabolomics	25635-88-5	24177000	45180000	56717000	30693000	22985000	13079000	35608000	36508000	14983000	18209000	1640800	21960000	10340000	12146000	10510000	3738000	4663200	20743000	5106600	5279700	1.58116	0.00122525	0.322424	-1.63297	down
MADN0422	C7H6O4	2,5-Dihydroxy Benzoic Acid	Benzene and substituted derivatives	Phenolic acids	490-79-9	89114	32655	376930	32816	39543	15288	74981	39859	528900	21472	30483	15184	33044	20257	31349	33875	57326	79116	84860	18699	0.708612	0.168631	0.322952	-1.63061	insig
MADN0018	C5H9NO3	N-Propionylglycine	Amino acid and Its metabolomics	Amino acids	21709-90-0	261700	224810	286280	32102	297290	287540	154950	54980	205690	99163	10870	45777	116340	22283	311060	6825.7	38143	29588	14175	24615	1.33088	0.00806128	0.325374	-1.61983	down
MADN0162	C5H12O5	Xylitol	Carbohydrates and Its metabolites	Sugar Alcoholss	488-81-3	7410400	4294300	7759900	3513400	7750400	2673300	5637700	11269000	7752600	2707400	461950	5035500	1407000	1136400	1515300	742520	994970	3150200	4018700	1436600	1.6095	0.00117513	0.327459	-1.61062	down
MADN0343	C9H13N2O9P	3'-UMP	Nucleotide And Its metabolomics	Nucleotide and Its metabolomics	35170-03-7	4940800	3020500	3356900	2693900	1597600	1116000	1382300	1770000	3014200	744160	394740	2139700	856200	483300	904500	565430	587430	475910	1161500	188340	1.51328	0.00347657	0.328183	-1.60743	down
MADN0365	C9H10O4	2,6-Dimethoxybenzoic acid	Organic acid And Its derivatives	Organic acid And Its derivatives	1466-76-8	415390	338380	77282	80947	52199	125620	249950	118300	418730	99495	15235	391410	23786	9	38610	61764	17459	27043	57582	21230	1.0428	0.0377679	0.330987	-1.59515	down
MADN0045	C5H12O5	D-Arabinitol	Carbohydrates and Its metabolites	Sugar Alcoholss	488-82-4	1270700	613860	1112000	605570	1277200	579510	1430000	2212700	1049200	1099700	69624	1191800	255010	98100	380080	170000	196490	608530	590880	262210	1.58983	0.00115967	0.339784	-1.55731	down
MADN0338	C9H10O4	Hydroxyphenyllactic acid	Organic acid And Its derivatives	Organic acid And Its derivatives	306-23-0	3120400	2804100	766820	581680	452940	846450	2079300	1078400	2758300	740680	57737	3165100	147590	82374	295110	511140	204190	205480	273100	304500	1.44924	0.0377408	0.344494	-1.53745	down
MEDP1410	C18H33NO6	Carnitine C11:DC	FA	CAR	-	189850	309070	2351000	1068200	644650	176940	78178	4962300	1127800	47359	128130	187700	98265	212660	79095	761640	223370	499530	1612200	33048	0.588784	0.189564	0.350116	-1.5141	insig
MEDP0143	C10H16N2O3S	Biotin	CoEnzyme and vitamins	CoEnzyme and vitamins	58-85-5	370120	401860	794260	865160	517380	1112100	556580	884620	680650	121560	49060	440110	122700	81490	248250	188000	180090	563440	279020	70176	1.38971	0.00183804	0.352512	-1.50426	down
MEDP1077	C11H15N5O4	2'-O-methyladenosine	Nucleotide And Its metabolomics	Nucleotide and Its metabolomics	2140-79-6	21223000	12294000	16423000	9896100	9626000	13513000	12443000	13120000	13266000	19480000	2329800	5867200	6332200	2692300	10338000	4069500	4474600	2694100	7281900	3779000	1.75122	1.12535e-05	0.352896	-1.50268	down
MADP0064	C10H15N5O10P2	Adenosine 5'-Diphosphate（ADP）	Nucleotide And Its metabolomics	Nucleotide and Its metabolomics	58-64-0	51047	470020	104270	159210	89331	93356	215360	136290	9	339220	11806	239780	57092	5294	99424	7753.9	9	8888.2	80774	84606	0.595957	0.0550907	0.359099	-1.47755	insig
MADN0447	C10H20N2O3S	Val-Met	Amino acid and Its metabolomics	Small Peptide	14486-09-0	413670	281190	428380	546140	317000	248810	259710	322240	453320	268260	77491	179340	132230	31028	156100	96169	130300	268310	195950	13412	1.48478	3.05694e-05	0.361806	-1.46671	down
MADN0097	C5H6N2O4	L-Dihydroorotic Acid	Organic acid And Its derivatives	Organic acid And Its derivatives	5988-19-2	93560	185550	239230	59814	88382	89189	98139	165560	224360	57597	9	150690	33911	9	76578	40711	21497	77905	69939	9	1.03267	0.00585455	0.362121	-1.46545	down
MEDP1401	C21H41NO5	Carnitine C14-OH	FA	CAR	-	558600	656890	3572700	1245200	1539500	368550	175190	4213600	2080000	147030	235380	235520	294590	334840	168470	990230	462140	612880	1894400	88311	0.788047	0.0820181	0.365231	-1.45312	insig
MADP0032	C6H9NO5	N-Acetylaspartate	Amino acid and Its metabolomics	Amino acid derivatives	997-55-7	7456700	3348300	3114100	1069200	884190	909580	8481000	624080	460040	2455500	134630	2440800	559450	164790	974240	422270	4595000	335620	334670	584280	1.04891	0.0953784	0.366138	-1.44954	down
MEDP1382	C27H45NO4	Carnitine ph-C14	FA	CAR	-	7194800	12267000	6916700	4925400	5585500	8550400	6891800	14047000	2142000	3577200	1502200	4427600	553700	1638000	2472300	5185900	4354600	2580700	1829500	1897200	1.37529	0.00340044	0.366748	-1.44714	down
MEDN0381	C16H32O2	FFA(16:0)	FA	FFA	57-10-3	10387000	3998700	3254300	6041700	3071600	3424500	2493800	39339000	3180000	2636100	2711600	2534800	2110600	3083800	2641700	2863900	2389200	5503600	2728900	2055400	0.848814	0.204311	0.367785	-1.44307	insig
MEDP1953	C9H11N5O4	Eritadenine	Nucleotide And Its metabolomics	Nucleotide and Its metabolomics	23918-98-1	229850	1086700	368180	590450	944740	266160	718020	548680	318820	385010	11346	504720	138840	128660	607150	58307	145110	121940	116570	177380	1.31954	0.00697709	0.368365	-1.44079	down
MEDN1631	C14H22N2O16P2	UDP-xylose	Carbohydrates and Its metabolites	Sugars	3616-06-6	306500	230160	361640	190480	424280	73700	206310	395310	671080	328380	27253	250570	55782	40372	139130	125200	59688	28989	128180	328590	1.39429	0.00486765	0.371334	-1.42921	down
MADP0141	C9H12N2O5	2'-Deoxyuridine	Nucleotide And Its metabolomics	Nucleotide and Its metabolomics	951-78-0	56507	33176	17234	27086	69449	22026	58665	30064	19710	23316	9868.9	33149	18280	9687.9	29896	9	8625.8	8612.3	9	14727	0.97479	0.00541885	0.371928	-1.42691	insig
MADP0354	C6H5N5O	Pterine	Heterocyclic compounds	Pteridines and derivatives	2236-60-4	11094000	8341700	14446000	4098100	5623600	3969400	11508000	9302300	10060000	15313000	1346600	5728300	1986100	1161400	1963900	1112400	1227600	1923400	3729700	15290000	1.58959	0.00591288	0.378316	-1.40234	down
MEDN0499	C10H18N4O6	Argininosuccinic acid	Organic acid And Its derivatives	Organic acid And Its derivatives	2387-71-5	6524600	2725600	2119100	2905700	2707800	1970200	2624000	2249200	1784800	1952600	353560	2065500	904870	883590	973870	1060100	536300	234870	1022300	2469300	1.52767	0.00388731	0.381092	-1.39179	down
MADP0054	C10H14N5O6P	2'-Deoxyadenosine-5'-Monophosphate	Nucleotide And Its metabolomics	Nucleotide and Its metabolomics	653-63-4	458960	24666	40659	9	69739	104170	42316	26834	27349	133910	14168	45348	34608	9	9	46768	27648	23387	9	162500	0.565216	0.230224	0.381703	-1.38948	insig
MADP0145	C9H21N3O	N8-Acetylspermidine	Amino acid and Its metabolomics	Amino acid derivatives	13431-24-8	864600	457440	527060	569690	579180	383790	307260	333490	490970	236230	41295	269520	393680	187090	199130	63127	98325	394750	132500	48565	1.49041	0.000710721	0.384862	-1.37759	down
MADP0418	C15H25N3O6	Pro-Glu-Val	Amino acid and Its metabolomics	Small Peptide	145457468	1603900	680410	1830600	2607400	416130	252130	474720	2780700	1165600	303900	475700	397200	447260	159820	362640	331280	457530	1408800	624480	9	0.701895	0.0403859	0.385021	-1.37699	insig
MEDP1018	C10H13N5O3	5'-Deoxyadenosine	Nucleotide And Its metabolomics	Nucleotide and Its metabolomics	4754-39-6	1244300	587650	699330	785130	1099200	280000	595670	384080	576950	694220	103760	323270	265470	384670	443460	181830	151350	326120	213100	307710	1.65983	0.00118613	0.38879	-1.36294	down
MADN0454	C9H18N2O3	Ala-Ile	Amino acid and Its metabolomics	Small Peptide	29727-65-9	137540	47556	86629	66076	56668	27995	37696	55387	87731	17569	18315	45893	21689	7136	19884	30517	36656	31588	26446	3561.3	1.25872	0.0078339	0.389283	-1.36111	down
MADP0403	C10H18N2O3S	Pro-Met	Amino acid and Its metabolomics	Small Peptide	52899-08-8	931750	368270	793460	432630	232880	664870	212910	557430	477420	85578	16770	506770	235870	55287	151480	221110	219970	246740	164430	39911	1.13594	0.00925781	0.390637	-1.3561	down
MEDP0240	C8H11NO3	Pyridoxine	CoEnzyme and vitamins	CoEnzyme and vitamins	65-23-6	20678	74845	7733.2	100540	26595	242650	78208	9	38369	589770	20209	55179	22845	24270	39972	88425	12672	151980	34117	15368	0.0229302	0.250724	0.394301	-1.34263	insig
MADN0445	C11H23N3O3	Val-Lys	Amino acid and Its metabolomics	Small Peptide	22677-62-9	935830	655320	496900	245070	354640	228230	378490	431700	275250	282500	36480	388620	113390	85485	231140	91539	201760	318850	136890	90306	1.46905	0.00559198	0.395539	-1.33811	down
MEDP0408	C20H30O	11-Cis-Retinol	CoEnzyme and vitamins	CoEnzyme and vitamins	22737-96-8	258730	1067600	1051900	232310	606020	519710	2653900	620460	488890	1766500	82874	788530	79854	18237	501220	103280	885110	491230	89813	630930	1.11253	0.0536775	0.396187	-1.33575	down
MEDN0502	C5H11O7P	2-Deoxyribose 1-Phosphate	Carbohydrates and Its metabolites	Phosphate sugars	17210-42-3	4570100	4524900	6240000	10660000	4015500	3470400	8673000	8620000	8330900	11183000	195060	1427100	3275900	3167100	6783700	3084400	2702300	1769400	3082300	2401800	1.29106	0.00106157	0.396784	-1.33357	down
MADN0125	C10H12N4O5	Inosine	Nucleotide And Its metabolomics	Nucleotide and Its metabolomics	58-63-9	283170000	214150000	277180000	280990000	114430000	71632000	218400000	293150000	289210000	147650000	35149000	191130000	81531000	75623000	33777000	21596000	59271000	155700000	126640000	90815000	1.53641	0.000642584	0.39783	-1.32978	down
MEDP1873	C20H29N3O5	Leu-Pro-Tyr	Amino acid and Its metabolomics	Small Peptide	65886-80-8	460550	220580	566340	253130	190090	70043	106240	266330	216310	88875	216530	96397	67521	33400	51511	76034	122820	148090	149060	27235	1.23088	0.0203007	0.405414	-1.30253	down
MEDP1216	C10H11NO3	3-Methylequuric acid	Amino acid and Its metabolomics	Amino acid derivatives	27115-49-7	24286	34342	17947	60973	11664	8129.4	14234	89946	13166	51510	6281.6	28893	33138	8715.6	9881.8	12657	8945.8	15761	3070.7	5542.7	1.0201	0.0553827	0.407383	-1.29554	down
MADN0200	C8H15N3O4	Ala-Gln	Amino acid and Its metabolomics	Small Peptide	39537-23-0	1399500	648880	701140	545150	457490	299970	328820	482780	664490	213910	54129	451150	270560	134280	267390	164010	184610	320600	359650	133460	1.40389	0.0109998	0.407486	-1.29518	down
MEDP1665	C10H19NO4	Carnitine C3:0	FA	CAR	17298-37-2	827260	32640000	8682500	18069000	11208000	5553100	8250400	9413900	1516900	4389400	336080	7202800	4224900	740310	4089300	2938300	7793400	5278000	6907200	1492100	0.720813	0.0812154	0.407779	-1.29414	insig
MADN0012	C6H12N2O3	Ala-Ala	Amino acid and Its metabolomics	Small Peptide	1948-31-8	1265700	600420	816410	495700	439330	289600	305650	417740	618990	272950	72887	411660	272070	96481	218290	184990	234370	372210	316310	75873	1.42045	0.00829555	0.408356	-1.2921	down
MEDP1441	C12H21NO4	Carnitine C5:1	FA	CAR	-	2626400	19831000	5302000	1029700	3397000	11791000	11257000	938690	1853700	1674500	217430	3076600	2980200	885770	4289200	2784100	3766300	3560900	1054900	1848600	0.621744	0.115135	0.409775	-1.28709	insig
MEDP1394	C22H41NO6	Carnitine C15:DC	FA	CAR	-	1681400	4527600	10110000	3784000	5499600	1717800	1470000	9054200	3713200	1170400	681620	1388600	1063800	1453800	1385300	3113100	1412400	2491600	3868300	668830	1.07784	0.0357398	0.410206	-1.28558	down
MEDP1196	C10H17N3O2S	Biotinamide	Alcohol and amines	Polyamines	6929-42-6	2813000	19594000	5405200	1155500	3468700	11636000	11584000	921650	1968600	1734500	219620	3069400	3127900	882570	4335300	2652500	4034700	3643900	1032100	1807400	0.648641	0.109479	0.411495	-1.28105	insig
MADN0061	C18H32O16	Maltotriose	Carbohydrates and Its metabolites	Sugars	1109-28-0	11864000	15641000	20537000	27083000	80055	155160	18959000	23473000	24257000	27045000	6596000	5157700	7573800	8502800	415100	2719500	1866200	9386000	14928000	12607000	0.368717	0.0143866	0.412504	-1.27752	insig
MADP0274	C4H8N2O3	3-Ureidopropionic acid	Organic acid And Its derivatives	Organic acid And Its derivatives	462-88-4	560960	213060	173890	269350	167670	246570	479880	597430	190160	149760	39779	196510	69986	56011	118630	125680	211890	282930	86087	74484	1.35143	0.0110444	0.413939	-1.27251	down
MADN0050	C18H32O16	D-Melezitose	Carbohydrates and Its metabolites	Sugars	597-12-6	44660000	70129000	63292000	94501000	124540	148700	71291000	74311000	82268000	83060000	30254000	19459000	27474000	36897000	180520	234510	3966100	34873000	47717000	40671000	0.476673	0.0126455	0.414067	-1.27206	insig
MEDP0876	C8H13NO6	O-Succinyl-L-Homoserine	Amino acid and Its metabolomics	Amino acid derivatives	1492-23-5	77468	149100	48320	24107	141060	64808	99306	44367	24930	13639	17251	47669	60552	7527.7	69736	17867	9	32007	34145	9	0.949972	0.0346448	0.417364	-1.26062	insig
MADP0398	C12H25N3O3	Lys-Ile	Amino acid and Its metabolomics	Small Peptide	20556-13-2	1910700	3603500	3742700	2654700	2407900	1551800	2928900	2650800	1428700	1991400	379880	1852600	1133000	1423300	1440200	505150	628110	2087300	547330	542050	1.58073	0.000311421	0.423742	-1.23874	down
MADN0086	C4H9N3O2	Creatine	Organic acid And Its derivatives	Organic acid And Its derivatives	57-00-1	26096000	9658300	7428100	11138000	8029700	11792000	25308000	29785000	7541200	6827300	1970800	8608200	2697500	3159500	6617800	6473400	9644500	14739000	4133700	2849600	1.2726	0.0203037	0.424042	-1.23772	down
MEDP1422	C15H29NO5	Carnitine C8-OH	FA	CAR	-	1080500	1001000	4323700	627940	2584800	1555800	484530	1864400	603950	94747	152900	582350	375440	696540	400450	1525400	1076900	594310	525230	124080	0.679672	0.0774387	0.425669	-1.23219	insig
MEDP1893	C15H29N3O5	Thr-Val-Ile	Amino acid and Its metabolomics	Small Peptide	-	174750	67831	96871	62226	94807	67488	64174	84850	82102	112150	17747	59898	46918	20119	36597	43592	31570	48752	34035	47386	1.69563	0.000723174	0.426139	-1.2306	down
MEDN1069	C18H28O2	FFA(18:4)	FA	FFA	2012-14-8	2719500	295320	715020	1166600	117710	719290	330490	659200	168260	105870	397490	223670	319440	400400	138780	422750	303300	579380	133770	75783	0.628112	0.146718	0.427991	-1.22435	insig
MEDP1866	C20H23N3O4	Gly-Phe-Phe	Amino acid and Its metabolomics	Small Peptide	13116-21-7	126290	81384	159630	132500	69192	39357	40673	82903	100510	26276	10797	48882	37017	56929	74665	15332	33265	29064	49642	15025	1.28348	0.00756192	0.431596	-1.21225	down
MADN0176	C7H11NO3	3-Methylcrotonyl Glycine	Organic acid And Its derivatives	Organic acid And Its derivatives	33008-07-0	327260	330730	264040	46997	186060	292570	294840	47622	144750	214790	24448	55546	246230	63338	293600	21703	99642	31890	40426	52303	1.10697	0.0154066	0.43222	-1.21016	down
MADN0062	C18H32O16	Raffinose	Carbohydrates and Its metabolites	Sugars	512-69-6	51645000	71610000	75019000	95994000	595380	520310	75492000	79777000	84486000	90268000	30592000	20928000	31062000	39770000	284300	366960	4314700	44298000	50892000	51299000	0.619807	0.0147309	0.437806	-1.19164	insig
MADP0303	C5H6N2O2	Imidazoleacetic acid	Heterocyclic compounds	Indole and Its derivatives	645-65-8	15619	63481	78951	225180	1352900	2288000	592270	55382	111950	144240	41408	69547	77390	994380	267570	160210	159550	71178	233590	95357	0.176317	0.299841	0.44038	-1.18318	insig
MADN0159	C7H14N2O3	N-Acetylornithine	Amino acid and Its metabolomics	Amino acid derivatives	6205/8/9	202220	425620	202270	319640	206520	63200	32691	170670	78779	25626	13290	160890	34154	94780	221260	27475	35237	105490	41015	38313	0.927873	0.0583116	0.446901	-1.16197	insig
MADN0401	C10H15N5O11P2	Guanosine-5'-diphosphate	Nucleotide And Its metabolomics	Nucleotide and Its metabolomics	146-91-8	19022	28952	81416	36158	25157	24157	50459	50672	54415	96100	1691.8	17591	24831	27101	56001	5075	15146	26825	11342	25024	1.19964	0.0162042	0.451499	-1.14721	down
MADN0268	C8H6O3	Benzoylformic Acid	Benzene and substituted derivatives	Phenolic acids	611-73-4	291520	203810	141730	164530	352720	281510	149370	240110	160250	137780	86092	113270	79951	50901	82519	83076	138630	150760	129760	58717	1.54574	0.000787313	0.458561	-1.12481	down
MEDN1057	C5H12O9P2	2-Methyl-d-erythritol 2,4-cyclodiphosphate	Carbohydrates and Its metabolites	Phosphate sugars	143488-44-2	20952000	22548000	15583000	9931000	5155500	5950900	17876000	14901000	12742000	4202300	1109700	9406000	5689200	2123800	15359000	2820300	5835400	7417500	7525600	2290200	1.17842	0.0122198	0.458841	-1.12393	down
MADN0148	C4H6O4S	Thiodiglycolic Acid	Organic acid And Its derivatives	Organic acid And Its derivatives	123-93-3	75288	132050	103100	194110	79043	105940	55589	276460	63317	65463	9	84081	56458	53950	69443	42961	58612	102210	28495	34936	0.748901	0.0242058	0.461729	-1.11488	insig
MADP0457	C48H86NO7P	PC(22:5(4Z,7Z,10Z,13Z,16Z)/P-18:0)	GP	PC	-	79604	107840	231040	9	94102	172870	180330	169840	71502	221200	102660	13657	24783	9	43433	23470	29531	235960	36538	103460	0.322819	0.0399577	0.461856	-1.11448	insig
MADN0409	C10H13N4O8P	Inosine 5'-monophosphate	Nucleotide And Its metabolomics	Nucleotide and Its metabolomics	3249-92-1	174430	87108	163470	135650	54914	84714	76929	137390	132090	128280	13676	110110	66387	45767	62020	26262	39963	29167	88656	61492	1.47561	0.00085627	0.462563	-1.11228	down
MEDP1534	C29H45NO4	Carnitine C22:6	FA	CAR	-	43956	90552	76181	9	136270	36436	44486	317940	47631	106510	9	9	29010	9	67216	9	41331	213320	33361	32499	0.72497	0.183368	0.463096	-1.11062	insig
MADN0285	C10H12O5	3,4,5-Trimethoxybenzoic Acid	Benzene and substituted derivatives	Phenolic acids	118-41-2	185690	78676	103270	120440	62095	63306	37473	143850	82496	37489	27077	55381	47886	40568	39261	43503	33138	89433	35688	15964	1.29768	0.0112126	0.467759	-1.09616	down
MADP0076	C9H12N2O6	Uridine	Nucleotide And Its metabolomics	Nucleotide and Its metabolomics	58-96-8	15802000	10608000	12981000	19974000	11939000	13848000	6712700	11465000	12425000	18017000	6462800	5755000	4950600	7395400	5131600	10545000	4431200	1665000	8493800	8041600	1.4855	0.000162538	0.469995	-1.08928	down
MEDP2005	C7H13NO2	1-Aminocyclohexanoic acid	Organic acid And Its derivatives	Organic acid And Its derivatives	2756-85-6	45245	1228700	157630	96491	72100	248760	98151	171560	44139	251380	9085.1	499740	137740	81360	107220	104380	9	144530	23527	33007	0.834332	0.314615	0.472462	-1.08173	insig
MEDP1506	C11H22N2O3	Leu-Val	Amino acid and Its metabolomics	Small Peptide	13588-95-9	1132800	779870	1126200	1578700	595750	376440	447750	671990	917020	158730	269010	537430	286910	335580	182050	400730	476170	715080	478800	6443.3	0.900253	0.0159674	0.473742	-1.07783	insig
MADP0082	C6H6N2O2	Nicotinamide-N-Oxide	CoEnzyme and vitamins	CoEnzyme and vitamins	1986-81-8	560470	1587300	1501700	327540	1304900	1589400	1308900	802440	1358900	2766300	108580	1131100	427280	227250	1057600	602390	308150	325410	984680	1051300	1.16385	0.0142688	0.47481	-1.07458	down
MEDP2024	C6H6O6	Dehydroascorbic acid	Organic acid And Its derivatives	Organic acid And Its derivatives	490-83-5	154280	130560	137680	159630	186540	231040	125140	178620	152320	107710	74524	109000	75481	74964	79431	60083	62813	115950	90753	9	0.748834	3.76304e-05	0.475215	-1.07335	insig
MEDP1379	C28H49NO4	Carnitine C21:3	FA	CAR	-	13465	300120	31867	20580	73595	343970	91414	46466	94843	167590	25778	59621	80792	25674	137490	28138	50076	49160	22369	87176	0.418095	0.139615	0.478308	-1.06399	insig
MADP0363	C8H15NO6	N-Acetyl-D-Galactosamine	Alcohols and amines	Amines	1811-31-0	277940	332160	456100	430090	320000	301830	308730	548940	314980	545550	75067	306470	209270	126260	333020	137880	101150	252140	190460	104100	1.60363	0.000223424	0.478536	-1.0633	down
MEDN1691	C9H14N4O4	His-Ser	Amino acid and Its metabolomics	Small Peptide	21438-60-8	3183600	529740	122130	234970	199920	539260	782770	461390	424090	560760	106420	156900	661060	216800	612940	265630	414490	350600	378140	240550	0.55636	0.23682	0.48355	-1.04826	insig
MEDP1233	C33H42N4O6	D-urobilinogen	Tryptamines,Cholines,Pigments	Pigments	17208-65-0	9	21260	77505	9	210980	118830	9	38692	45734	9	9	40783	33167	9	52024	9	9	9	122620	9	0.382158	0.309392	0.484659	-1.04496	insig
MADN0168	C4H6O3	Butanone acid	Organic acid And Its derivatives	Organic acid And Its derivatives	600-18-0	61034	86037	368080	408460	34531	107100	123450	45394	55524	242550	62310	81048	100760	78185	112570	92733	85970	13969	69572	46661	0.713901	0.107267	0.485444	-1.04262	insig
MADP0210	C10H12N4O4	2'-Deoxyinosine	Nucleotide And Its metabolomics	Nucleotide and Its metabolomics	890-38-0	1195600	1443000	1967800	611870	1515300	520690	1473000	566980	2041900	1293000	138580	1721600	922780	185570	347130	318980	473370	240770	1386200	426430	1.27801	0.0165265	0.487872	-1.03542	down
MEDN0210	C6H12O5	1,5-Anhydro-D-Glucitol	Carbohydrates and Its metabolites	Sugar alcohols	154-58-5	88638	125990	64489	46322	184720	175720	164720	25431	71515	52132	18639	27884	36815	21679	129030	69457	67689	38403	51268	29420	0.989506	0.0307474	0.490442	-1.02784	insig
MADP0227	C2H8NO4P	O-Phosphorylethanolamine	GP	PE	1071-23-4	5706500	9783000	9038100	5231900	13517000	12700000	17809000	27361000	10834000	8182400	723700	9509300	5102300	2283200	12380000	3442700	5436000	10996000	6062700	4115700	1.10278	0.0247834	0.499752	-1.00072	down
MADP0081	C8H15NO6	N-Acetyl-D-Glucosamine	Carbohydrates and Its metabolites	Sugar derivatives	7512-17-6	1459100	1496900	1959700	2090700	1272400	1522800	1400100	1734300	1389400	2115800	227890	1399000	960460	498100	1586500	531960	511510	1176900	704310	649750	1.55045	0.000185656	0.501568	-0.995483	insig
MEDN0041	C8H15NO3	Hexanoyl Glycine	Amino acid and Its metabolomics	Amino acid derivatives	24003-67-6	90520	11352	23239	9067.5	17490	29390	18988	17953	11152	16031	27503	4908.3	12077	35240	15037	3197.3	6187.8	8247	6921.3	4177.7	1.00819	0.167875	0.503692	-0.989387	insig
MEDP1779	C21H44NO7P	LPC(13:0/0:0)	GP	LPC	20559-17-5	26414	46791	40154	6107.5	23233	17964	125040	5287.9	5557.1	90865	9	28424	42249	8543.9	31774	9091.3	41209	14722	5466.2	14338	0.571432	0.182417	0.505471	-0.984299	insig
MEDP1499	C20H28O	All trans-Retinal	CoEnzyme and vitamins	CoEnzyme and vitamins	116-31-4	436700	386370	409160	1338300	592490	515710	1370100	2074200	401900	817660	241530	354610	65379	69952	654220	232960	715020	1294300	116060	483580	1.05748	0.078027	0.50675	-0.980653	insig
MEDN0579	C12H15NO4	N-lactoyl-phenylalanine	Amino acid and Its metabolomics	Amino acid derivatives	-	2542900	6321400	8189700	6902700	6340500	3906400	3960700	6712800	4115900	1513000	567110	5753400	2246400	992420	2484500	2203500	2757900	5107700	3164800	466260	1.11219	0.0117473	0.509721	-0.972219	insig
MADP0308	C4H8N2O3	Gly-Gly	Amino acid and Its metabolomics	Small Peptide	556-50-3	99146	129120	128490	125540	126530	129510	140050	49942	104940	119060	19556	99548	77181	27273	80406	39058	76705	41882	89915	37630	1.41846	0.000226449	0.511273	-0.967835	insig
MEDP1132	C7H15NO2	3-Carboxypropyltrimethylammonium	Organic acid And Its derivatives	Organic acid And Its derivatives	6249-56-5	575860	2655200	253230	919190	692290	540720	2586400	466320	196170	737080	111660	1752800	306200	191030	455220	269110	1070800	238230	246820	298600	0.796422	0.175187	0.513431	-0.961757	insig
MEDN0388	C18H34O2	FFA(18:1)	FA	FFA	112-80-1	18631	7717.9	6663.3	29343	5984.6	4631.2	4452.5	24535	6579.5	3782.3	5441.2	4880.2	2420.4	6665.3	3085.9	12538	3645.8	12073	4448.7	2518	0.86762	0.112127	0.513856	-0.960563	insig
MADN0413	C8H8O3	2-Methoxybenzoic Acid	Benzene and substituted derivatives	Phenolic acids	529-75-9	401090	213980	184970	314420	173850	116790	90965	384830	217640	93479	78383	168370	137150	124230	112870	68922	67348	180740	132290	60166	1.20997	0.0175451	0.515722	-0.955336	insig
MADP0078	C7H15NO3	L-Carnitine	FA	CAR	541-15-1	111170000	148830000	96308000	82937000	95828000	110910000	130510000	94001000	48548000	65734000	13691000	106410000	36662000	30082000	83836000	50784000	72564000	63058000	24486000	28036000	1.30325	0.00207998	0.517487	-0.950405	insig
MEDP1991	C15H21N5O4	N6-Isopentenyladenosine	Nucleotide And Its metabolomics	Nucleotide and Its metabolomics	7724-76-7	294820	345000	315300	4384100	304870	332650	309130	511600	244890	412300	244800	312470	227930	1732700	493580	180500	210850	201650	107420	168640	0.647625	0.425793	0.520552	-0.941885	insig
MEDN0206	C5H8O5	Citramalic Acid	Organic acid And Its derivatives	Organic acid And Its derivatives	597-44-4	603990	469320	199090	158580	387690	155580	139720	166470	93269	38317	202360	213460	84535	51597	157130	74937	81317	211920	114980	76861	0.765881	0.0879666	0.526154	-0.926443	insig
MEDN1052	C5H8O5	2-Hydroxyglutaric acid	Organic acid And Its derivatives	Organic acid And Its derivatives	13095-48-2	603990	469320	199090	158580	387690	155580	139720	166470	93269	38317	202360	213460	84535	51597	157130	74937	81317	211920	114980	76861	0.765881	0.0879666	0.526154	-0.926443	insig
MADP0279	C12H17N4OS+	Thiamine	CoEnzyme and vitamins	CoEnzyme and vitamins	59-43-8	40886000	9055900	29203000	26140000	9662200	50261000	22337000	33903000	29579000	35349000	11325000	11321000	13253000	11165000	7753800	21344000	9993100	26867000	20386000	19066000	1.18985	0.0108375	0.532425	-0.909349	insig
MEDP1986	C10H16N2O5	Glu-Pro	Amino acid and Its metabolomics	Small Peptide	41745-47-5	122020	130760	139940	568410	128770	142210	214950	195080	145580	117880	86081	90905	66821	171050	109170	116100	159910	114680	64454	36672	1.12808	0.0752467	0.533083	-0.907568	insig
MEDN1604	C14H28O3	3-hydroxy-tetradecanoic acid	Organic acid And Its derivatives	Organic acid And Its derivatives	1961-72-4	100110	38056	95599	99791	74405	20190	17451	123760	120120	28308	47835	29050	29168	57122	50688	38593	31974	28372	37081	33118	0.786153	0.0339983	0.533584	-0.906214	insig
MADP0034	C8H15NO6	N-Acetylmannosamine	Carbohydrates and Its metabolites	Sugars	3615-17-6	1397800	1454200	2039900	1798000	1402700	1496400	1699000	1948500	1956900	1869200	316510	1580400	1044700	700310	1602600	486540	568880	1398700	716940	763520	1.55599	0.000332702	0.537966	-0.894413	insig
MADP0391	C10H14N2O6	Pyr-Glu	Amino acid and Its metabolomics	Small Peptide	29227-92-7	139550	15688	40670	195370	29565	38940	14898	22451	50020	40583	31722	21132	22613	45408	30623	57751	55810	17953	24181	9142.5	0.573669	0.195853	0.538228	-0.89371	insig
MEDN0396	C10H20O2	FFA(10:0)	FA	FFA	334-48-5	36277	2064.4	9410.5	13752	3320.8	12760	9	3808.1	986.09	9	6689.1	2362.3	3451.3	8236	9	7469.3	6544.7	8795	801.34	9	0.0234521	0.323945	0.538455	-0.893102	insig
MADP0024	C9H14N4O3	L-Carnosine	Amino acid and Its metabolomics	Amino acid derivatives	305-84-0	3196700	9521300	13546000	3220200	2663400	1235600	5024000	10387000	2967600	5221900	1976800	5172300	3299500	2956700	2757300	1681700	1402400	7799100	1249900	2468400	0.927903	0.089638	0.539875	-0.889302	insig
MEDP1375	C27H53NO5	Carnitine C20-OH	FA	CAR	-	40477	79056	67779	39810	120340	30115	44274	225050	52231	115080	10443	31291	30801	18339	68337	22267	39528	166600	20210	33069	0.99539	0.134115	0.541487	-0.885002	insig
MADN0165	C10H13N5	N6-isopentene adenine	Nucleotide And Its metabolomics	Nucleotide and Its metabolomics	2365-40-4	41430	31242	43598	156470	31026	16954	21436	27615	40807	22291	28767	17037	30477	57353	23011	26623	18158	24204	9	10104	0.595354	0.178426	0.544606	-0.876716	insig
MADP0038	C8H16N4O3	Nα-Acetyl-L-Arginine	Amino acid and Its metabolomics	Amino acid derivatives	155-84-0	3754000	4074900	655870	441770	456980	675760	1629700	986680	985380	1555000	9	1320800	566170	275140	4414300	9	217990	611150	220680	726930	0.897077	0.2612	0.548972	-0.865196	insig
MADP0023	C4H8N2O3	L-Asparagine Anhydrous	Amino acid and Its metabolomics	Amino acids	70-47-3	16642000	18495000	16634000	51484000	18364000	21815000	28916000	11832000	15732000	21397000	3318400	15608000	10730000	14799000	17622000	12274000	17979000	9282900	14540000	7022500	1.19833	0.0259139	0.556573	-0.845356	insig
MADP0394	C9H18N2O4	Ile-Ser	Amino acid and Its metabolomics	Small Peptide	6403-14-1	581390	18129000	9700300	6020200	9825500	4066900	5411800	6061500	1488800	2412200	354380	6587400	2857600	469490	2411500	2483700	5446300	7634800	6133200	1459500	0.580351	0.152688	0.562625	-0.829754	insig
MADP0188	C20H31N4O16P	Cytidine 5'-monophosphate-N-acetylneuraminic acid（CMP-NANA）	Nucleotide And Its metabolomics	Nucleotide and Its metabolomics	3063-71-6	155680	23811	22630	37009	26591	11881	33888	46248	60887	28267	14660	53085	10917	15141	12156	13975	21653	1871.5	17082	91470	0.898864	0.229724	0.563918	-0.826442	insig
MEDN1061	C26H43NO5	Glycine deoxycholic acid	Bile acids	Bile acids	360-65-6	172730	334310	585350	799950	205290	1473000	325820	9	148750	599570	35039	47465	306090	113820	133910	401770	103130	9	42645	1438600	0.294204	0.308429	0.564608	-0.824679	insig
MADP0185	C3H8NO5P	N-(Phosphonomethyl)glycine	Amino acid and Its metabolomics	Amino acid and Its metabolomics	1071836	1313500	1083900	678000	679610	622190	786500	1153700	1548200	669320	535480	195600	956390	335690	293940	579950	557410	708290	787590	379070	351960	1.23657	0.0094724	0.567328	-0.817746	insig
MEDP1884	C11H16N4O3	Pro-His	Amino acid and Its metabolomics	Small Peptide	100896-87-5	179620	98514	149420	125770	97680	43563	59300	79421	104810	28174	49244	64513	86171	54290	59237	19833	43162	113290	43040	18561	1.01803	0.0305805	0.570586	-0.809484	insig
MADP0211	C10H20N2O3	Val-Val	Amino acid and Its metabolomics	Amino acid and Its metabolomics	-	10472000	9098100	8789700	7212600	5166900	4538600	4655800	4981100	9218300	6238200	2525200	7413800	5048800	1025400	3812000	3988400	4332400	5505900	4919900	1675500	1.24216	0.00440508	0.571928	-0.806095	insig
MADP0270	C4H4N6O	8-Azaguanine	Nucleotide And Its metabolomics	Nucleotide and Its metabolomics	134-58-7	34067000	70309000	74370000	66550000	84758000	99084000	81706000	42583000	73536000	99147000	17934000	55270000	43334000	46141000	14797000	49318000	49459000	36601000	46446000	60966000	1.25758	0.0018489	0.578791	-0.788885	insig
MEDP1870	C12H25N3O3	Ile-Lys	Amino acid and Its metabolomics	Small Peptide	-	1257500	365420	628180	514230	481990	459010	395140	849410	474820	131030	93763	351190	316200	155730	431630	380210	443340	405910	450020	190660	0.864948	0.0464843	0.579235	-0.787779	insig
MEDP1295	C9H13N3O5	Cytarabine	Nucleotide And Its metabolomics	Nucleotide and Its metabolomics	147-94-4	539150	645030	426300	245400	193890	255160	228470	644970	91648	43139	67506	541570	199150	107000	288320	145120	130030	290410	82644	70102	0.644131	0.115762	0.580067	-0.785709	insig
MEDP1225	C33H44N4O6	Urobilinogen	Tryptamines,Cholines,Pigments	Pigments	14684-37-8	8498.9	13601	30606	53853	328640	280430	119310	62680	45826	256200	9	75285	14371	9	52575	9	9	9	302300	251550	1.19009	0.34982	0.580277	-0.785187	insig
MEDP0186	C15H11I4NO4	L-Thyroxine	Hormones and hormone related compunds	Hormones and hormone related compunds	51-48-9	96061	193960	993360	346010	128000	176750	13590	203090	139450	151350	148210	45279	328110	96441	61798	188280	46804	287750	121050	93248	0.359784	0.29296	0.58034	-0.78503	insig
MEDN1221	C6H13O9P	D-Mannose 6-phosphate	Carbohydrates and Its metabolites	Phosphate sugars	3672-15-9	5841300	9033800	9262900	16129000	9719000	7471400	8537800	8446100	5800300	12234000	2396800	7975300	7983200	3457900	6198000	9318900	4768500	2176900	6809700	2656100	1.20098	0.00727477	0.58114	-0.783042	insig
MADN0122	C6H12O3	5-Hydroxyhexanoic Acid	Organic acid And Its derivatives	Organic acid And Its derivatives	185956-02-9	62416	41272	25394	72262	28579	47669	68373	52866	13508	80629	21550	36318	31567	68488	21013	16513	30324	14410	23250	23808	1.00502	0.0284117	0.582677	-0.779232	insig
MADN0156	C5H8O5	3-Hydroxyglutaric acid	Organic acid And Its derivatives	Organic acid And Its derivatives	638-18-6	585220	457180	291300	284770	406390	243770	252420	222570	182660	145570	76264	218440	247170	132400	292260	193350	139040	175840	178700	138530	1.15136	0.0183725	0.58336	-0.777542	insig
MEDP1990	C12H22O11	Melibiose	Carbohydrates and Its metabolites	Sugars	585-99-9	9	29063	9	42930	1245200	2041400	245090	28223	40245	40246	147390	90792	241350	476210	168790	169050	287590	217780	236090	136490	0.919774	0.507886	0.584938	-0.773645	insig
MEDN0588	C3H9O6P	Glucerol 3-phosphate	Organic acid And Its derivatives	Phosphoric acids	57-03-4	182300000	14159000	44696000	70450000	10138000	4333700	18139000	125670000	25994000	134390000	2656100	58673000	88144000	60712000	12203000	14433000	20597000	3475600	7769800	101110000	0.513027	0.277386	0.586691	-0.769327	insig
MADN0066	C6H8O6	L-Ascorbate	CoEnzyme and vitamins	CoEnzyme and vitamins	50-81-7	1499800	1022800	996220	1390600	1579600	1002300	1073100	1448600	947430	889290	478670	1121700	768040	926930	666050	649870	634700	705750	559440	469850	1.59513	0.000228377	0.589127	-0.76335	insig
MEDN1327	C6H10O2	2-Methyl-4-pentenoic Acid	Organic acid And Its derivatives	Organic acid And Its derivatives	1575-74-2	1589500	2184400	188770	93599	1821000	186840	3902200	69542	641510	2620200	996140	1228100	133610	85541	2078300	162210	1269600	132860	425120	1370400	0.279679	0.268796	0.592731	-0.75455	insig
MEDN1639	C9H16N2O6	Glu-Thr	Amino acid and Its metabolomics	Small Peptide	6875-80-5	12170	8700.8	9520.6	9	6978.2	6128.7	6521.9	6653.9	3897.4	6054.7	9	6871.6	4506.4	9	8142.8	8182.7	9	7655.5	4125.9	9	0.782899	0.0970269	0.593093	-0.753669	insig
MEDP1869	C12H20N4O3	His-Leu	Amino acid and Its metabolomics	Small Peptide	7763-65-7	35835	81331	57163	68135	37267	48991	74380	54785	36685	43045	9964.1	20466	42961	17283	53904	15862	32011	95468	32656	9	0.731993	0.0486288	0.596306	-0.745876	insig
MEDN1527	C11H14N4O2	Cyclo(his-pro)	Amino acid and Its metabolomics	Small Peptide	53109-32-3	9	26777	9754.7	19556	7533.5	15747	31604	9	15090	50075	13675	8629.4	6503.7	5042.6	12669	10710	20023	10308	4745	13284	0.368718	0.193491	0.599413	-0.738378	insig
MADN0439	C8H14N2O5	Ala-Glu	Amino acid and Its metabolomics	Small Peptide	13187-90-1	1033400	690910	496380	780990	418890	367410	244570	429820	482270	206960	92345	553250	280390	283480	383530	313860	437570	216580	340660	194770	0.960812	0.0394631	0.601063	-0.734412	insig
MADN0055	C5H10O5	D-Arabinose	Carbohydrates and Its metabolites	Sugars	147-81-9	148530	42436	111260	86657	173400	102340	75060	207190	212200	59703	39568	98665	52901	101200	101610	57634	75569	63376	100080	43945	0.963432	0.0374811	0.602693	-0.730504	insig
MADN0049	C6H12O6	D-Mannose	Carbohydrates and Its metabolites	Sugars	3458-28-4	7250800	15601000	8140100	7570100	7333200	8907100	13466000	7470800	8372400	4210800	2754700	5404500	4705200	3760100	6989300	4189200	6436200	9928900	6309300	2908800	1.20084	0.0131117	0.604448	-0.726311	insig
MADN0398	C5H10O2	Isovaleric acid	Organic acid And Its derivatives	Organic acid And Its derivatives	503-74-2	127930	173790	360800	389010	130000	118450	165700	137250	137080	268840	131220	116870	133230	131170	140580	120440	120860	79816	123380	117080	1.21365	0.0360402	0.604647	-0.725834	insig
MADP0289	C5H15NO4P+	Phosphocholine	Nucleotide And Its metabolomics	Nucleotide and Its metabolomics	107-73-3	293760000	627030000	460760000	268460000	488190000	454310000	367380000	509340000	336880000	502530000	84408000	567480000	173060000	105490000	357630000	203460000	159580000	363730000	245630000	354110000	1.2747	0.0105893	0.606822	-0.720654	insig
MEDP0627	C6H5NO2	Isonicotinic acid	Organic acid And Its derivatives	Organic acid And Its derivatives	55-22-1	115640000	149910000	137390000	121970000	119150000	122000000	152650000	146910000	142550000	159020000	31135000	122780000	88459000	61503000	103810000	76380000	83028000	96220000	81467000	95108000	1.51658	4.22528e-05	0.614318	-0.702941	insig
MADN0090	C3H9N3O3S	Guanidinoethyl Sulfonate	Organic acid And Its derivatives	Sulfonic acids	543-18-0	30758	168930	87465	107660	427910	88631	92862	31676	37972	193880	15839	88482	61358	23999	253990	49839	87237	36859	85860	78231	0.538047	0.279775	0.616602	-0.697588	insig
MEDP0891	C11H13N3O	L-Tryptophanamide	Amino acid and Its metabolomics	Amino acid derivatives	20696-57-5	252070	319560	456760	1024700	408040	326160	429210	393640	348630	294610	169370	205070	221890	360920	236430	339140	315040	319770	296340	189530	1.17899	0.0510579	0.623857	-0.680713	insig
MEDP1717	C10H15N3O5	2'-O-methylcytidine	Nucleotide And Its metabolomics	Nucleotide and Its metabolomics	70475-20-6	60287	122230	165500	2170700	72406	190360	106700	196650	87372	292840	193570	44923	150600	1052400	133530	173830	83838	162100	87547	84110	0.223497	0.573219	0.625229	-0.677542	insig
MADP0030	C4H9NO2	N,N-Dimethylglycine	Amino acid and Its metabolomics	Amino acid derivatives	1118-68-9	5434400	707150	9	9	702880	824740	1419000	893590	354820	1090000	369750	1763200	2426500	9	9	9	567970	901760	602620	523140	0.230073	0.457567	0.626168	-0.675379	insig
MADP0149	C14H17N5O8	N6-Succinyl Adenosine	Nucleotide And Its metabolomics	Nucleotide and Its metabolomics	4542-23-8	54870000	21494000	35149000	58809000	41833000	10507000	20832000	30650000	38868000	43417000	3745600	15726000	29474000	44838000	22250000	17548000	14761000	32306000	12942000	30453000	0.932583	0.0450971	0.628578	-0.669835	insig
MADP0146	C18H34N2O10	D-Calcium Pantothenate	CoEnzyme and vitamins	CoEnzyme and vitamins	137-08-6	9	1761400	158110	1450500	811770	1708800	553430	463780	557410	830170	9	1148100	366520	9	1851900	466750	9	9	897300	486410	0.709295	0.27986	0.628906	-0.669083	insig
MEDN0472	C6H6N4O3	1-Methyluric Acid	Amino acid and Its metabolomics	Amino acid derivatives	708-79-2	1714.9	3533.2	9	9	33750	38021	9	9	2788.6	2237.9	9	2908.6	9	10190	22359	11650	9	2753.5	1732.7	9	0.0534671	0.567751	0.629006	-0.668855	insig
MADP0186	C10H15N3O5	5-methylcytidine	Nucleotide And Its metabolomics	Nucleotide and Its metabolomics	2140-61-6	1666800	4603500	2971200	5222300	3646900	891700	5065300	4428900	2786800	3311400	730710	4423600	2767800	1656500	3919200	603010	1789800	2183400	2238400	1458500	0.927784	0.0469278	0.629312	-0.668153	insig
MADN0349	C6H14NO8P	D-Glucosamine 6-Phosphate	Carbohydrates and Its metabolites	Phosphate sugars	3616-42-0	32706	40735	9290.4	248900	56775	58564	37817	45291	32097	53120	13871	31686	47408	79040	28905	64467	37048	23353	43447	22009	0.316202	0.336384	0.635847	-0.653247	insig
MEDP0248	C7H8N2O	N-Methylnicotinamide	CoEnzyme and vitamins	CoEnzyme and vitamins	114-33-0	9	247670	12418	80324	335270	191690	164830	56118	238780	175130	3543.7	142280	3572.8	16721	343020	100210	97661	34390	116790	97521	0.0199393	0.261834	0.63619	-0.65247	insig
MEDP1693	C20H42NO7P	LPC(12:0/0:0)	GP	LPC	-	284980	154750	199250	43416	194590	76199	135280	318230	101490	221780	7310.1	126930	206580	95191	204140	34007	118190	213360	42560	53442	0.76515	0.107705	0.63684	-0.650998	insig
MADN0024	C6H12O6	Inositol	Carbohydrates and Its metabolites	Sugar Alcoholss	87-89-8	1698700	2633200	1578100	7364200	3467900	1143400	2549700	1543800	1132200	1283900	317670	2873700	1281800	3546400	3299400	629600	1515300	1034700	550850	582770	0.808233	0.236822	0.640792	-0.642071	insig
MEDN1510	C10H20O2	4-Ethyloctanoic acid	Organic acid And Its derivatives	Organic acid And Its derivatives	16493-80-4	243350	17036	83668	129000	12705	118980	13488	30723	18164	9746	58800	18311	22931	80166	21741	85639	44117	76160	10997	16256	0.0919742	0.371924	0.642848	-0.637451	insig
MEDP1701	C26H52NO7P	LPC(0:0/18:1)	GP	LPC	-	619680000	739420000	722140000	404670000	487650000	529270000	739830000	645400000	588820000	547900000	132230000	519480000	542500000	332030000	696510000	177110000	331440000	505550000	392810000	246260000	1.24647	0.00566398	0.64333	-0.63637	insig
MADN0089	C5H8O4	Glutaric Acid	Organic acid And Its derivatives	Organic acid And Its derivatives	110-94-1	409150	608700	634210	769310	604810	684080	586490	321000	571960	668160	98448	635810	446950	248460	575350	306020	393160	312600	554540	199890	1.16521	0.00802249	0.643788	-0.635342	insig
MEDP1022	C13H18N2O4	Thr-Phe	Amino acid and Its metabolomics	Small Peptide	-	2234600	2095500	3915400	1219800	2135200	890060	1508900	2039900	2367900	894530	254930	680630	1210800	75463	5174300	673290	483030	1146100	2573100	180110	1.0111	0.24762	0.645109	-0.632386	insig
MADP0312	C7H12N2O3	Pro-Gly	Amino acid and Its metabolomics	Small Peptide	2578-57-6	1557900	1409100	3298700	2590200	2717200	1872700	1721100	2733300	1450000	2096700	906210	1156000	2293200	442010	2388500	831030	1449800	1636300	2562300	208590	0.967057	0.0361002	0.646897	-0.628392	insig
MADN0322	C10H11NO3	4-Methylhippuric Acid	Amino acid and Its metabolomics	Amino acid derivatives	27115-50-0	43447	124760	146420	185990	98924	78434	76348	144770	53799	34890	23601	112280	61750	125860	47013	39980	52418	109480	52251	15716	0.822508	0.100954	0.64827	-0.625334	insig
MADP0235	C6H13NO2	L-Norleucine	Amino acid and Its metabolomics	Amino acids	327-57-1	19286000	21837000	27649000	59947000	20227000	19033000	21968000	21849000	23506000	17621000	10417000	19120000	14133000	14881000	17849000	17131000	25766000	16142000	21475000	8065200	1.10873	0.0618928	0.65229	-0.616414	insig
MADN0411	C7H7NO3	3-Amino-4-Hydroxybenzoic Acid	Benzene and substituted derivatives	Phenolic acids	1571-72-8	3069600	6121100	5636000	5917300	6416100	7030900	6067200	4081100	5391800	7927200	2046100	4442600	3922200	4240900	2217100	3861300	4081700	3484900	4284100	5033800	1.32232	0.0016538	0.652373	-0.616232	insig
MADN0032	C27H33N9O15P2	Flavin Adenine Dinucleotide(FAD)	Nucleotide And Its metabolomics	Nucleotide and Its metabolomics	146-14-5	357830	949870	687070	620230	526840	797620	1159000	480230	535130	1144100	273450	527330	267610	444190	637270	431640	441860	439470	475940	796660	1.1539	0.0257968	0.652449	-0.616064	insig
MADP0135	C4H9NO3	L-Threonine	Amino acid and Its metabolomics	Amino acids	72-19-5	20139000	20652000	23915000	64688000	18258000	21778000	25682000	17297000	19961000	18023000	4033900	18453000	17815000	24405000	21860000	16309000	23483000	12386000	19524000	5826400	0.905293	0.107733	0.655351	-0.60966	insig
MADN0187	C4H9NO2	3-Aminoisobutanoic Acid	Amino acid and Its metabolomics	Amino acids	144-90-1	1056900	1984400	991220	456360	2491300	263510	452430	220440	799210	793630	38786	924280	1003100	586370	1367100	240520	388930	124410	851360	710040	0.590991	0.247576	0.655656	-0.608989	insig
MEDN1600	C19H39O7P	LPA(16:0/0:0)	GP	LPA	22002-85-3	163210	195870	150200	89445	203430	159420	199900	81167	113730	190400	72641	66707	69013	177940	96898	76256	92278	109230	110290	143100	1.23412	0.0100173	0.655787	-0.608701	insig
MADN0065	C6H10O6	L-Gulonolactone	Carbohydrates and Its metabolites	Sugar acids	1128-23-0	1435100	1051700	832260	762290	551270	646970	1361400	972850	1027300	963990	448450	611110	528040	689090	562980	465900	477620	683220	626660	1246900	1.35528	0.011605	0.660061	-0.599329	insig
MEDP0214	C10H12N2	Tryptamine	Tryptamines,Cholines,Pigments	Tryptamines	61-54-1	79688	79063	120060	237090	106660	101710	95686	103060	99343	80079	30184	53645	53456	83389	71692	77974	105460	106880	100920	45052	1.10428	0.0445149	0.660945	-0.597397	insig
MADN0457	C11H22N2O3	Ile-Val	Amino acid and Its metabolomics	Small Peptide	41017-96-3	416780	261640	391800	387280	382650	255530	163610	279900	423690	94788	99568	311130	220790	81177	162440	160730	260260	492820	202940	31794	0.852326	0.0774385	0.661828	-0.595473	insig
MEDN1506	C10H14N2O6	3-Methyluridine	Nucleotide And Its metabolomics	Nucleotide and Its metabolomics	2140-69-4	2651.3	13168	4303.3	7866.5	6494.4	1701	6997	7348.9	2580.1	1372.9	2902.8	8322	4602.7	4673.6	6713.1	9	3012.4	2920.7	2914	9	0.701251	0.213944	0.662207	-0.594645	insig
MEDN0656	C10H9NO	Indoleacetaldehyde	Heterocyclic compounds	Indole and Its derivatives	2591-98-2	1908500	2162900	2965800	5708000	2471000	2251300	2396600	2360400	2043000	1835600	1241400	1477900	1526700	2137300	1941000	2247200	2094200	1955800	1587000	1093800	1.17918	0.0406744	0.662845	-0.593257	insig
MADP0197	C6H13NO2	L-Isoleucine	Amino acid and Its metabolomics	Amino acids	73-32-5	23741000	23138000	31523000	61891000	22983000	20509000	25266000	24703000	26822000	20589000	12757000	22308000	15553000	16586000	19850000	19953000	27999000	18110000	23862000	9577200	1.16563	0.0450674	0.663508	-0.591814	insig
MADN0048	C6H12O6	D-Glucose	Carbohydrates and Its metabolites	Sugars	50-99-7	7854600	15771000	8110900	7255400	7549700	10304000	14716000	8562600	8559800	4251100	2797400	5914700	5310700	4812900	7360300	5147500	6293600	13405000	7685300	3326700	1.01813	0.0473778	0.667714	-0.582697	insig
MEDN1684	C10H20N2O4	S-Ribosyl-L-homocysteine	Amino acid and Its metabolomics	Amino acid derivatives	-	102050	40959	57182	135840	130510	37888	49334	68422	109480	88561	13557	31047	59033	127020	39218	29874	41183	97517	33241	77219	0.919723	0.108946	0.669217	-0.579454	insig
MADN0203	C7H6O4	3,5-Dihydroxybenzoic acid	Organic acid And Its derivatives	Organic acid And Its derivatives	99-10-5	167150	350230	285530	340040	353570	359670	342210	259940	319810	461990	130470	258000	212690	242690	116450	225350	251760	191130	235110	312240	1.25003	0.00285913	0.671542	-0.574451	insig
MEDP0883	C6H4N4O2	2,4-Dihydroxypteridine	Heterocyclic compounds	Pteridines and derivatives	487-21-8	374500	332440	374560	430120	369400	301530	351340	274230	388180	258140	143810	306040	239520	179590	332020	191430	274340	256020	230320	181880	1.50145	0.000366684	0.675933	-0.565048	insig
MEDP0277	C11H11NO2	Methyl Indole-3-Acetate	Heterocyclic compounds	Indole and Its derivatives	1912-33-0	32895	22324	21422	219660	25700	19077	25679	32849	36569	12041	36819	20320	48235	23389	15767	37973	32004	34442	27493	27437	0.0338347	0.483609	0.677974	-0.560697	insig
MEDN1193	C8H9NO2	Acetaminophen	Benzene and substituted derivatives	Phenolics	103-90-2	996.89	857.39	3321.4	3577.5	2573.4	4974.4	3140.6	2558.8	1086.1	4966.4	706.7	710.9	821.37	1902.6	4545.7	3829.5	1252.3	5257	9	9	0.746624	0.261091	0.678863	-0.558807	insig
MADP0196	C8H20NO6P	Sn-Glycero-3-Phosphocholine	Tryptamines,Cholines,Pigments	Cholines	28319-77-9	234650000	304070000	308970000	243100000	235810000	206190000	271040000	263450000	195610000	221430000	101930000	224710000	184270000	194760000	201240000	138900000	142310000	238220000	134000000	135080000	1.51338	0.000545763	0.682448	-0.551208	insig
MEDN1566	C18H34O4	Octadecanedioic acid	Organic acid And Its derivatives	Organic acid And Its derivatives	871-70-5	115560	212170	41838	743220	168630	778280	150140	176580	77144	10977000	254080	200790	244450	692370	682540	3179800	890840	186280	673890	2306000	0.647602	0.71961	0.692757	-0.529579	insig
MADN0128	C5H5N5O	Guanine	Nucleotide And Its metabolomics	Nucleotide and Its metabolomics	73-40-5	52791	72786	51382	69625	63183	60006	53203	38249	47683	108720	35381	52209	43810	44567	32675	46962	36991	25582	46228	63709	1.23298	0.0174032	0.693158	-0.528743	insig
MADP0256	C6H6N2O	Nicotinamide	CoEnzyme and vitamins	CoEnzyme and vitamins	98-92-0	198960000	250880000	238170000	187650000	210420000	219270000	238390000	238500000	234110000	255980000	122720000	203610000	162360000	120060000	184930000	144970000	155730000	170860000	149500000	162190000	1.73709	4.94215e-06	0.693971	-0.527054	insig
MADN0095	C3H6O3	L-Lactic Acid	Organic acid And Its derivatives	Organic acid And Its derivatives	79-33-4	140500000	132230000	133730000	96287000	130490000	110530000	118940000	145970000	138940000	67939000	39172000	126170000	90169000	37346000	88504000	78074000	95186000	132010000	102310000	55191000	1.10631	0.0104424	0.694441	-0.526076	insig
MEDP0453	C8H7N	Indole	Heterocyclic compounds	Indole and Its derivatives	120-72-9	4754600	5306500	7156200	15076000	6292200	5489200	6065700	6192200	5535000	5189400	3543000	3583100	3991100	5614400	4598400	5925200	5586800	5596600	4702500	3467300	1.10015	0.0666106	0.695056	-0.524798	insig
MADN0465	C9H18N2O4	Thr-Val	Amino acid and Its metabolomics	Small Peptide	99032-17-4	121770	78787	59936	130910	46308	61707	41781	97613	53199	61842	16784	66897	62141	21727	50501	38910	44152	150220	62662	11576	0.911648	0.170647	0.697178	-0.5204	insig
MADP0203	C10H16N2O7	L- -Glutamyl-L-glutamic acid	Amino acid and Its metabolomics	Amino acid and Its metabolomics	1116229	51174000	49382000	17427000	28266000	19809000	9943800	9837400	2745700	21993000	8964800	325640	7232500	37953000	14591000	53237000	5756400	8527600	2480700	11584000	11479000	0.597226	0.388242	0.697663	-0.519398	insig
MEDN1264	C27H48NO7P	LPE(0:0/22:4)	GP	LPE	-	421870	303350	197210	340970	176080	219750	326540	225130	172830	596040	145400	120590	146510	535780	407020	110290	121020	118200	158780	219770	0.972775	0.167369	0.699168	-0.516289	insig
MEDP1417	C17H31NO5	Carnitine C10:1-OH	FA	CAR	-	248950	80693	359270	481780	79274	88615	87973	183130	258580	30090	38233	425590	78150	85842	146020	86248	202140	128670	80358	64113	0.466416	0.348635	0.703432	-0.507517	insig
MEDP0336	C22H46NO7P	LPC(0:0/14:0)	GP	LPC	20559-16-4	37500000	11358000	17214000	4172700	3919300	6682400	25708000	9691500	5325500	5899800	2294900	11290000	20592000	8683300	12993000	3064100	15172000	11350000	2316300	2380600	0.44325	0.370814	0.70711	-0.499993	insig
MADP0063	C10H13N5O4	Adenosine	Nucleotide And Its metabolomics	Nucleotide and Its metabolomics	58-61-7	93016000	71130000	126220000	133460000	114520000	94067000	99140000	105490000	115280000	146230000	52331000	61615000	73210000	49566000	56368000	101610000	82104000	75196000	86975000	141950000	1.24666	0.0115294	0.710867	-0.492349	insig
MADN0219	C11H8O3	1-Hydroxy-2-Naphthoate	Organic acid And Its derivatives	Organic acid And Its derivatives	86-48-6	80196000	80564000	78289000	47718000	79663000	73393000	74344000	76144000	75013000	31385000	17248000	77783000	56766000	20140000	51355000	48943000	59561000	81235000	59774000	25233000	0.898817	0.0384119	0.714844	-0.4843	insig
MADP0101	C6H6N2O2	Urocanic Acid	Organic acid And Its derivatives	Organic acid And Its derivatives	104-98-3	938570	1940700	1360100	969090	1106900	1002900	1190700	980630	1179300	820420	150880	1222600	940980	872400	907290	486180	614810	1645000	870690	503940	0.983567	0.0652942	0.714992	-0.484	insig
MEDP0101	C9H8O3	P-Coumaric Acid	Benzene and substituted derivatives	Phenolic acids	501-98-4	14600000	11849000	14576000	17957000	13987000	13861000	14241000	11523000	14598000	10952000	6348300	12688000	9787100	8881700	14111000	8667700	10705000	11196000	10062000	6608600	1.44159	0.0011109	0.717045	-0.479865	insig
MEDP0507	C9H8O3	2-Hydroxycinnamic acid	Benzene and substituted derivatives	Phenolic acids	614-60-8	14600000	11849000	14576000	17957000	13987000	13861000	14241000	11523000	14598000	10952000	6348300	12688000	9787100	8881700	14111000	8667700	10705000	11196000	10062000	6608600	1.44159	0.0011109	0.717045	-0.479865	insig
MEDN0380	C16H30O2	FFA(16:1)	FA	FFA	373-49-9	44472000	13818000	9712900	20473000	7341200	13656000	11743000	36098000	17311000	2584100	22385000	7682200	9225900	17936000	5665900	9908500	9765000	31465000	9789900	3378400	0.369627	0.327355	0.717806	-0.478334	insig
MEDP1127	C10H9NO	1-acetylindole	Heterocyclic compounds	Indole and Its derivatives	576-15-8	936140	1088900	1304700	2184500	1143000	1051400	1227700	1163800	1091300	1031500	623050	688920	802490	1109200	937880	1055000	1163100	1036700	919660	508150	1.14299	0.0215524	0.72357	-0.466796	insig
MADP0085	C7H8N2O	N-Methylnicotinamine	CoEnzyme and vitamins	CoEnzyme and vitamins	114-33-0	92410	763470	131380	1139200	503470	602190	704050	418660	767350	565990	88902	466080	419540	265620	1316800	160900	325380	186950	588280	309280	0.457014	0.306604	0.72567	-0.462615	insig
MADN0415	C9H7NO2	Indole-2-Carboxylic Acid	Heterocyclic compounds	Indole and Its derivatives	1477-50-5	75386	66355	125610	2252500	93333	63455	124120	98829	84651	91882	124130	111810	113350	901290	193580	192080	179330	141210	109250	171490	0.37703	0.721252	0.727384	-0.459212	insig
MEDN0539	C23H39NO19	3'-Sialyllactose	Carbohydrates and Its metabolites	Sugars	35890-38-1	345200	1270000	647420	433600	426560	647910	835890	276530	341130	993240	323060	292800	251270	488040	564100	471330	348670	548930	456260	780450	0.689164	0.162785	0.727772	-0.458441	insig
MEDP0494	C23H48NO7P	LPC(15:0/0:0)	GP	LPC	-	12170000	9076800	7271700	3209600	4097900	15317000	24544000	3251000	3730100	9055900	1034100	8494300	9228800	7556200	13029000	5151100	12896000	4143700	2114100	3151500	0.427294	0.340001	0.728259	-0.457477	insig
MADN0388	C4H9NO3	L-Allothreonine	Amino acid and Its metabolomics	Amino acids	28954-12-3	1615200	1781300	1979200	5529400	1589800	2073300	2213400	1509800	1902600	1604900	421210	1675900	1698600	2319000	2180900	1560000	2399900	1322100	1777000	572100	0.724863	0.198122	0.73062	-0.452807	insig
MADN0081	C3H6O3	3-Hydroxypropanoic Acid	Organic acid And Its derivatives	Organic acid And Its derivatives	503-66-2	23914	65248	20827	15292	21955	30619	48373	60848	12776	43588	10882	8157.7	13237	20894	31148	10175	8134.2	136320	7643.7	4347.5	0.94327	0.519127	0.730664	-0.452721	insig
MADP0013	C3H7NO3	L-Serine	Amino acid and Its metabolomics	Amino acids	56-45-1	31806000	43380000	39475000	101350000	35814000	34138000	48841000	27769000	36520000	44733000	9876200	38699000	31251000	47709000	54693000	29810000	41978000	20179000	39080000	11249000	0.797903	0.162486	0.731197	-0.451668	insig
MADN0340	C9H7NO2	Indole-5-carboxylic acid	Heterocyclic compounds	Indole and Its derivatives	1670-81-1	55351	51034	86375	2099900	99987	74200	151640	67482	71400	102240	90780	80570	91176	897540	135350	136800	190180	206680	94485	169290	0.317696	0.729233	0.731866	-0.450348	insig
MEDP0894	C9H13NO2	3-Methoxytyramine	Benzene and substituted derivatives	Phenolics	1477-68-5	121230	215420	224140	386290	194430	167870	186100	186310	142360	206410	110900	166290	83045	189760	162680	167660	176500	170660	175850	84718	1.02542	0.0555498	0.732834	-0.448442	insig
MADP0438	C44H80NO7P	PC(O-16:0/20:5(5Z,8Z,11Z,14Z,17Z))	GP	PC-O	132196-28-2	84677	74722	173990	164000	29740	179400	199630	60112	76889	140910	65191	45981	44423	250550	64073	63140	76087	118280	52533	89109	0.695771	0.26082	0.734219	-0.445717	insig
MADN0052	C5H10O5	D-Xylose	Carbohydrates and Its metabolites	Sugars	58-86-6	62770	44896	76990	43803	125540	59971	48081	157410	140680	27402	30293	73406	37773	59889	78114	33970	52529	84516	91585	37377	0.520208	0.219464	0.735772	-0.44267	insig
MADN0087	C4H10N3O5P	Creatine phosphate	Nucleotide And Its metabolomics	Nucleotide and Its metabolomics	1967/7/2	23573	62711	18175	156290	17504	534850	124750	807970	23752	129370	20407	7628.7	62167	139980	276130	244440	280960	170880	101470	94885	0.26304	0.589984	0.736697	-0.440856	insig
MEDP1272	C27H44O8	20,26-dihydroxyecdysone	Hormones and hormone related compunds	Hormones and hormone related compunds	19458-46-9	348090000	325860000	324320000	170990000	265160000	241640000	317060000	422920000	261380000	304760000	47745000	304630000	308540000	237750000	359340000	135240000	240200000	288550000	143020000	146430000	0.860584	0.0593643	0.741553	-0.431378	insig
MEDP1700	C26H54NO7P	LPC(0:0/18:0)	GP	LPC	-	411160000	397620000	356420000	251750000	359640000	348410000	381300000	495260000	300650000	282610000	52899000	316180000	359360000	321170000	335500000	248750000	257450000	365030000	201750000	202990000	0.866194	0.0253003	0.742319	-0.429889	insig
MEDN0383	C18H32O2	FFA(18:2)	FA	FFA	60-33-3	3867700	4591400	2510300	12377000	3136700	2494400	1870900	3850500	3602700	2035500	1847500	3576800	2604500	5114900	3481500	2257700	2731800	3955600	2608000	1803900	0.474385	0.332605	0.743291	-0.428001	insig
MEDP0537	C26H54NO7P	LPC(O-16:0/2:0)	GP	LPC	74389-68-7	396090000	421040000	411210000	272750000	392850000	379930000	415720000	530770000	349280000	432380000	56951000	378930000	337620000	363540000	390580000	277180000	302960000	388350000	224090000	255550000	0.899557	0.0173773	0.743562	-0.427475	insig
MEDP0618	C12H23NO4	Carnitine 2-methyl-C4	FA	CAR	31023-25-3	27066000	61142000	42631000	26421000	10604000	67814000	45321000	25788000	8171300	15441000	8852300	25636000	23032000	15231000	34337000	33755000	41142000	29329000	19098000	16014000	0.247924	0.267085	0.745844	-0.423054	insig
MEDP1440	C12H23NO4	Carnitine C5:0	FA	CAR	-	27066000	61142000	42631000	26421000	10604000	67814000	45321000	25788000	8171300	15441000	8852300	25636000	23032000	15231000	34337000	33755000	41142000	29329000	19098000	16014000	0.247924	0.267085	0.745844	-0.423054	insig
MADP0195	C13H15NO2	Securinine	Amino acid and Its metabolomics	Amino acid and Its metabolomics	5610-40-2	1750500	2568500	871090	9400100	1581800	3757300	1188900	4103800	821210	779800	1513500	2239600	996000	1693200	2210800	3495500	960370	5643700	784000	486380	0.261965	0.494623	0.746488	-0.421809	insig
MADP0009	C6H13NO2	L-Leucine	Amino acid and Its metabolomics	Amino acid and Its metabolomics	61-90-5	378100000	377830000	448530000	620570000	363190000	330340000	375740000	382120000	407110000	315730000	216350000	350280000	255190000	299560000	308150000	321670000	404420000	313440000	367590000	154410000	1.18114	0.011551	0.747903	-0.419076	insig
MADN0374	C9H12N2O6	5-Hydroxy-2'-deoxyuridine	Nucleotide And Its metabolomics	Nucleotide and Its metabolomics	5168-36-5	268230	291190	276800	246000	316970	334980	175790	237990	264200	215370	143120	237130	187190	255640	259010	309670	85586	75026	196260	216940	0.974569	0.0336983	0.748071	-0.418753	insig
MEDP1692	C23H48NO7P	LPC(0:0/15:0)	GP	LPC	108273-89-8	14688000	9746600	8650900	3350500	4817000	18065000	27827000	3745800	4396800	11025000	1350000	10545000	11202000	8442500	14317000	6518400	15830000	4941700	2526100	4027900	0.36642	0.375574	0.749682	-0.41565	insig
MADP0147	C4H4N2	Pyrimidine	Nucleotide And Its metabolomics	Nucleotide and Its metabolomics	289-95-2	587890	713480	742710	504800	659300	663720	540130	635600	727490	599340	233760	696190	519160	403110	476410	445990	478560	570930	431120	550770	1.25772	0.00359088	0.753946	-0.407466	insig
MADP0111	C9H13N3O4	Deoxycytidine	Nucleotide And Its metabolomics	Nucleotide and Its metabolomics	951-77-9	4577.7	16099	19834	41889	257220	31759	14075	20891	11215	23760	6777	14949	18898	26557	133770	33515	28856	11720	31052	27325	0.143652	0.690894	0.755504	-0.404488	insig
MADN0224	C5H9NO4	N-Acetyl-DL-serine	Amino acid and Its metabolomics	Amino acid and Its metabolomics	97-14-3	173040	255410	218390	268740	278960	423890	405170	83547	150020	221690	77899	135620	164640	142890	335180	374920	369200	57719	131650	84035	0.568057	0.255727	0.755894	-0.403744	insig
MEDP1033	C7H6O	Benzaldehyde	Benzene and substituted derivatives	Benzene and substituted derivatives	100-52-7	6453000	10230000	11009000	21688000	10069000	9644900	9068300	8877900	8282800	8302100	5333600	8472400	7430700	9179100	8594200	8123200	10056000	9233100	8205200	4112800	0.851951	0.109387	0.759858	-0.396198	insig
MADN0132	C6H8O5	2-Oxoadipic acid	Organic acid And Its derivatives	Organic acid And Its derivatives	3184-35-8	24089000	26254000	26589000	25722000	18712000	14815000	25196000	27119000	26202000	27534000	8578700	22562000	17917000	16848000	21172000	18143000	17766000	20486000	20620000	20180000	1.19613	0.00479595	0.760728	-0.394547	insig
MEDP1509	C10H18N2O5S	Glu-Met	Amino acid and Its metabolomics	Small Peptide	4423-22-7	1073000	1763300	989020	4203900	1297300	1089200	903930	660310	829030	848250	244490	1044000	934540	452880	2981100	818470	2239500	249250	958090	495620	0.542059	0.465423	0.762814	-0.390596	insig
MEDP1511	C10H18N2O5S	Met-Glu	Amino acid and Its metabolomics	Small Peptide	14517-44-3	1073000	1763300	989020	4203900	1297300	1089200	903930	660310	829030	848250	244490	1044000	934540	452880	2981100	818470	2239500	249250	958090	495620	0.542059	0.465423	0.762814	-0.390596	insig
MADP0282	C9H13NO2	L-Phenylephrine	Hormones and hormone related compunds	Hormones and hormone related compunds	59-42-7	31938	37323	53818	92013	36964	40239	30989	41639	38462	31139	21180	32516	28417	42189	31471	46174	39921	55596	24894	9167	0.739945	0.169993	0.762961	-0.390318	insig
MEDP1126	C8H11NO	(R)-(-)-2-phenylglycine	Amino acid and Its metabolomics	Amino acid derivatives	56613-80-0	1441600	2064400	2479400	4955800	2340000	2200500	1623100	1760200	1464100	1366300	1258300	1932300	1649400	2114500	2026900	1752500	2053100	1527600	1523000	741910	0.655274	0.181016	0.764195	-0.387988	insig
MADN0044	C13H16N2O2	Melatonin	Tryptamines,Cholines,Pigments	Tryptamines	73-31-4	13704	30332	20604	19074	19558	23123	34749	19630	32578	29934	26420	13934	16258	16391	22611	19166	12518	14090	26725	18388	0.928242	0.054667	0.766592	-0.38347	insig
MEDP1432	C14H25NO4	Carnitine C7:1	FA	CAR	-	125580	304150	185390	241080	41886	186400	98508	54943	25448	18456	20317	175930	80372	57751	95474	116050	179030	157980	79543	23021	0.139341	0.424579	0.768791	-0.379336	insig
MADN0001	C2H5NO2	Glycine	Amino acid and Its metabolomics	Amino acids	56-40-6	4019800	3471400	3101300	6761200	3280900	3066100	4075900	2500500	3085700	3479000	1005100	3592700	2742000	5099500	3542100	2476600	3137300	2318500	2747700	1727200	0.89082	0.117222	0.770557	-0.376027	insig
MADN0003	C5H9NO4	L-Glutamic Acid	Amino acid and Its metabolomics	Amino acids	56-86-0	156250000	180530000	149890000	158240000	179660000	160950000	162540000	122660000	151380000	147820000	42318000	140110000	132920000	92759000	174590000	146840000	152890000	40411000	149530000	140810000	0.83181	0.0438312	0.772764	-0.3719	insig
MEDN1329	C26H43NO5	Glycohyodeoxycholic acid	Bile acids	Bile acids	13042-33-6	1936100	255640	135110	36055	71370	439740	9008.5	4592.5	26652	139340	404220	184510	591060	295550	52111	55951	10668	176920	113500	478880	0.311828	0.731996	0.77396	-0.369669	insig
MADN0258	C10H11NO	Indole-3-Ethanol	Benzene and substituted derivatives	Benzene and substituted derivatives	526-55-6	102320	96549	158150	430040	130050	122470	144260	244150	157000	145960	97633	94144	89911	155700	130630	180310	184620	177640	133480	99833	0.53016	0.272317	0.776395	-0.365136	insig
MEDN0506	C8H16NO9P	N-Acetylglucosamine 1-Phosphate	Carbohydrates and Its metabolites	Phosphate sugars	6866-69-9	1933100	2087700	2450500	2056600	1562500	1353200	1565700	1980400	1568200	2001900	1246200	1975900	1693100	1255400	1060600	1677500	1841700	929990	1500100	1234300	1.0952	0.013995	0.776667	-0.364631	insig
MEDP1860	C11H20N2O5	Glu-Leu	Amino acid and Its metabolomics	Small Peptide	2566-39-4	8125900	13401000	8772700	20581000	10691000	9600300	5864400	5522100	5369100	5708900	2513400	9115700	8242100	4890000	12252000	9753500	9027800	2474600	8733400	5968500	0.494395	0.271164	0.779302	-0.359746	insig
MADP0234	C5H9NO3	Cis-4-Hydroxy-D-Proline	Amino acid and Its metabolomics	Amino acid derivatives	2584-71-6	285260	259780	197640	413280	206270	114310	250230	193380	214820	167310	6746.5	193650	229350	200650	342120	134550	189200	74140	268960	160340	0.631106	0.218316	0.781706	-0.355302	insig
MADN0391	C8H16N2O3	Val-Ala	Amino acid and Its metabolomics	Small Peptide	27493-61-4	481940	507590	513230	339580	458970	446820	452690	448090	435570	255460	220040	498050	373690	193590	324790	316530	397160	499260	346820	248300	0.944786	0.0410058	0.787621	-0.344426	insig
MADP0436	C46H84NO7P	PC(20:4(8Z,11Z,14Z,17Z)/P-18:0)	GP	PC	-	111790	40345	190700	9	52917	123720	253930	89434	90713	49880	154200	46507	49896	9	48635	89703	86782	186370	54359	74712	0.0230704	0.481444	0.788462	-0.342886	insig
MADN0054	C6H13O9P	D-Glucose 6-Phosphate	Carbohydrates and Its metabolites	Phosphate sugars	56-73-5	4965100	6282900	5427900	30811000	9439100	12974000	8768500	6041700	6379900	10117000	2870100	6699500	13831000	10988000	7092600	12676000	7675100	5270500	9831200	3372700	0.30917	0.453474	0.793489	-0.333718	insig
MEDP1987	C11H18N4O3	His-Val	Amino acid and Its metabolomics	Small Peptide	76019-15-3	80611	37733	53689	52730	58337	73275	59210	40562	51089	35458	41610	48637	31133	25298	40252	42780	43099	49428	76325	32949	0.939238	0.0988639	0.795128	-0.330742	insig
MADN0360	C6H8O6	Tricarballylic acid	Organic acid And Its derivatives	Organic acid And Its derivatives	99-14-9	9	11495	30857	17939	92746	31887	9	6568.2	34720	9	9	18835	32229	17048	47428	19710	9	9684.9	24975	10337	0.196249	0.653961	0.796789	-0.32773	insig
MEDP1396	C22H39NO6	Carnitine C15:1:DC	FA	CAR	-	1714900	240150	173210	50374	57977	480350	18162	9	30064	168130	395530	235060	506760	280090	66650	58358	24479	183620	102250	484650	0.396836	0.738287	0.796859	-0.327604	insig
MEDP1249	C10H10O3	(3S)-2-oxo-3-phenylbutyric acid	Benzene and substituted derivatives	Phenolic acids	710-11-2	8051.4	16942	12157	6381.4	22618	14843	43132	31039	4924	16301	10083	6927.9	5689.6	7594	15216	12220	24346	45532	4538.2	8454	0.363431	0.519967	0.797107	-0.327155	insig
MADP0453	C48H90NO7P	PC(P-18:1(11Z)/22:2(13Z,16Z))	GP	PC-P	-	117690	95552	212300	515590	93794	168890	131870	87299	77875	300840	103020	24203	28184	839980	70516	14490	21448	201430	48638	89127	1.02467	0.695802	0.79982	-0.322252	insig
MEDP1202	C10H12FN5O3	5'-deoxy-5'-fluoroadenosine	Nucleotide And Its metabolomics	Nucleotide and Its metabolomics	731-98-6	337350	282060	415940	365230	305400	281920	301370	357340	396720	440620	134140	288290	362400	152510	198770	324810	292650	244810	274330	515990	0.912812	0.0994706	0.800442	-0.321131	insig
MADN0486	C42H80NO8P	PC(16:1e/9-HODE)	GP	PC	-	7781.4	40685	24474	5436.7	11143	12056	10053	5473.8	15512	20934	11134	17693	7712.7	10061	8928.1	8890.1	8885.2	14508	16514	18967	0.274834	0.428538	0.802957	-0.316606	insig
MEDP1956	C5H5N5	2-Aminopurine	Nucleotide And Its metabolomics	Nucleotide and Its metabolomics	452-06-2	985380	728850	1454900	968840	880090	735020	885090	1065900	1591100	1073800	362740	1143900	1002900	393240	785600	839040	725120	599420	1235000	1245800	0.825276	0.152061	0.803625	-0.315406	insig
MADN0230	C5H8O5	D-Ribono-1,4-lactone	Carbohydrates and Its metabolites	Sugar acids	5336/8/3	227200	90709	345420	69047	306000	321050	393360	555200	495120	121430	51457	305120	306340	55635	355940	256710	241000	327340	361120	90415	0.303295	0.392851	0.803915	-0.314886	insig
MADN0039	C4H6O5	D-Malic acid	Organic acid And Its derivatives	Organic acid And Its derivatives	636-61-3	1652700	1379800	2017200	1682300	2293500	2253400	2115700	2181100	2814700	1758400	213680	1100300	1839000	1462800	2019200	1952200	1561300	1681300	2520000	1852700	0.668132	0.113441	0.804141	-0.314479	insig
MEDN1159	C15H28O2	FFA(15:1)	FA	FFA	84743-29-3	15576	53696	47123	24944	49665	59271	50762	18613	42831	45260	19424	28354	33992	45637	51233	40929	23795	11067	43764	33676	0.424968	0.244691	0.813926	-0.29703	insig
MEDP1889	C12H16N2O4	Ser-Phe	Amino acid and Its metabolomics	Small Peptide	16875-28-8	7658500	1611900	3127000	2030600	1424000	624000	987830	4170800	2573900	692820	2480300	1443500	2528900	1098200	1390900	1172500	2320100	6194400	1284000	400100	0.20392	0.594906	0.815735	-0.293828	insig
MEDN0413	C5H8O4	Ethylmalonic acid	Organic acid And Its derivatives	Organic acid And Its derivatives	601-75-2	9	7243.9	11125	8144.9	7270	18165	4778.7	4255	4476.6	1691.3	9	8450.9	5553.2	2472.1	11896	7136.6	2787.2	9	6855.9	9635.4	0.211361	0.558778	0.816048	-0.293274	insig
MEDN1533	C5H8O4	Dimethylmalonic acid	Organic acid And Its derivatives	Organic acid And Its derivatives	595-46-0	9	7243.9	11125	8144.9	7270	18165	4778.7	4255	4476.6	1691.3	9	8450.9	5553.2	2472.1	11896	7136.6	2787.2	9	6855.9	9635.4	0.211361	0.558778	0.816048	-0.293274	insig
MADP0445	C44H80NO8P	PC(18:1(9Z)/18:3(6Z,9Z,12Z))	GP	PC	-	411750	546360	718380	566270	356670	403920	880310	278740	650380	655910	387430	395210	8197.6	690660	509120	316160	409180	506210	402220	839410	0.727146	0.286033	0.816246	-0.292924	insig
MADN0425	C11H11NO3	Methoxyindoleacetic Acid	Heterocyclic compounds	Indole and Its derivatives	3471-31-6	16497	25059	31311	39835	34768	40605	40840	26316	33295	40991	15784	40654	27989	15843	15314	25825	32409	28542	28114	38835	0.742286	0.139603	0.817284	-0.29109	insig
MADP0328	C6H13NO2	3-Amino-4-methylpentanoic acid	Organic acid And Its derivatives	Organic acid And Its derivatives	5699-54-7	53574	62087	80594	112720	75014	44396	54470	60588	81309	76370	32589	69551	47251	58351	37011	70545	108300	54977	62668	35165	0.716602	0.203388	0.822122	-0.282575	insig
MADN0475	C42H82NO10P	PS(18:0/18:0)	GP	PS	51446-62-9	1093.1	15164	13044	5499.9	13237	10884	14225	5449.4	5435.5	7658.1	5466	7659.2	4358.2	7698.4	2184.1	4351.6	3264.5	13178	4364.2	22983	0.400247	0.524045	0.823505	-0.28015	insig
MADP0175	C5H11NO2	L-Norvaline	Amino acid and Its metabolomics	Amino acids	6600-40-4	34814000	31614000	39941000	86973000	31299000	32076000	35867000	34257000	36002000	36397000	20508000	34921000	28116000	43556000	34844000	35598000	48183000	27584000	38732000	16877000	0.641404	0.269699	0.823863	-0.279524	insig
MADN0490	C44H80NO8P	PC(16:0e/8-HEPE)	GP	PC	-	1093.1	11079	3282.5	4376.2	2155.2	5441.9	6568.1	1088.6	2189.8	14247	9846	1093.1	4386.5	3346.7	1118.7	892.94	3294.3	4307.8	3274	10959	0.231319	0.619294	0.825269	-0.277063	insig
MEDP0338	C24H50NO7P	LPC(16:0/0:0)	GP	LPC	17364-16-8	440800000	421410000	439740000	236180000	394170000	356290000	431000000	519530000	379980000	405550000	95305000	427780000	433330000	355480000	481260000	235100000	366520000	428270000	242300000	263260000	0.699282	0.139683	0.827055	-0.273946	insig
MADP0472	C39H74NO8P	PE(16:0/18:2(9Z,12Z))	GP	PE	13206-00-3	381930	409200	370550	132940	91467	85797	302760	133960	163610	377330	410240	164750	68479	169440	134010	114880	96093	288640	162350	418610	0.53401	0.478388	0.827702	-0.272817	insig
MADP0468	C46H80NO8P	PC(16:0/22:6(4Z,7Z,10Z,13Z,16Z,19Z))	GP	PC	59403-54-2	1806000	3704400	4039100	2827600	2017300	2796700	3524500	1351900	3337600	3786600	2060200	2769600	2066600	2431300	2807500	1838700	1258300	2844200	2375800	3804600	0.745932	0.194769	0.830949	-0.267169	insig
MADP0469	C42H80NO8P	PC(16:0/18:2(11Z,13Z))	GP	PC	-	9104800	15297000	13642000	6386200	5383300	5114300	14230000	5784400	11406000	5933900	8951700	9284700	4983200	10582000	6708000	4777400	4748300	9588400	7495800	9698700	0.583115	0.310227	0.83243	-0.2646	insig
MADN0392	C8H16N2O3	Ala-Val	Amino acid and Its metabolomics	Small Peptide	27493-61-4	387270	459220	474580	295670	542410	501260	477910	478280	476070	260850	189310	492460	411040	165800	387260	355870	400350	559200	419040	247930	0.66704	0.161824	0.833408	-0.262905	insig
MEDN0110	C26H43NO5	Glycoursodeoxycholic Acid	Bile acids	Bile acids	64480-66-6	146970000	21247000	14039000	4003400	6167400	39023000	855500	511400	2745700	14543000	36802000	18630000	50090000	23475000	4720700	5389000	1412300	15689000	9994000	42253000	0.319565	0.786884	0.833469	-0.2628	insig
MADN0293	C5H9NO4	N-Methyl-D-Aspartic Acid	Amino acid and Its metabolomics	Amino acid derivatives	6384-92-5	22267	30563	18917	22778	14995	10111	22284	19698	16025	7822.7	9	20750	24316	17626	15270	12959	17353	5178.3	19974	21255	0.500862	0.347819	0.834087	-0.261731	insig
MADN0337	C11H9NO2	Indole-3-acrylic acid	Organic acid And Its derivatives	Organic acid And Its derivatives	1204-06-4	1817300	1720000	1873600	2053500	1814500	1969700	1863300	2305400	2493300	1783700	731670	1887600	1899300	1213900	1785900	1466300	1852100	1829200	1964700	1863000	0.870838	0.0474335	0.837484	-0.255866	insig
MADN0029	C10H14N5O7P	3'-Aenylic Acid	Nucleotide And Its metabolomics	Nucleotide and Its metabolomics	84-21-9	8022200	3753000	10358000	6312400	6425100	4829500	4813100	6750300	14466000	3250300	896750	15538000	5324800	1597100	7549100	2363600	3539600	3753200	12856000	4392000	0.712252	0.559179	0.838072	-0.254853	insig
MEDP1954	C12H17N5O5	N6-(2-Hydroxyethyl)adenosine	Nucleotide And Its metabolomics	Nucleotide and Its metabolomics	4338-48-1	749580	1964600	1425300	20787000	1036900	1440100	1428400	1272700	884060	2782300	766480	1949400	3948300	12334000	3101100	1230000	1334500	1311300	1621500	775210	0.0646885	0.812498	0.840124	-0.251325	insig
MADP0010	C5H11NO2S	L-Methionine	Amino acid and Its metabolomics	Amino acids	63-68-3	13300000	14240000	19140000	40670000	14422000	11917000	14205000	16338000	15954000	13633000	6681800	14301000	12761000	9241500	31986000	11245000	28999000	10894000	15144000	4821100	0.526951	0.485103	0.840382	-0.250882	insig
MADN0078	C7H8N4O3	3,7-Dimethyluric Acid	Amino acid and Its metabolomics	Amino acid derivatives	13087-49-5	7089400	6978300	7137100	6713800	7453600	8003400	7723200	6988600	7585000	3430200	5782400	3882700	6034400	6302200	5639400	6810800	5481700	6728200	5211100	6226700	0.687104	0.0386359	0.840773	-0.250212	insig
MADN0225	C7H14O7	Sedoheptulose	Carbohydrates and Its metabolites	Sugars	-	535030	104190	238510	502850	712980	122260	247040	1034800	638230	103350	140250	654450	152460	497670	254530	146360	123000	489000	1015700	91542	0.375764	0.630769	0.840944	-0.249919	insig
MADP0199	C9H11NO2	DL-Phenylalanine	Amino acid and Its metabolomics	Amino acid and Its metabolomics	150-30-1	187360000	233060000	261260000	327080000	238700000	205660000	198720000	223530000	218390000	203200000	166400000	207990000	161890000	212530000	194790000	208220000	228820000	211010000	216470000	126850000	0.998824	0.0398787	0.842405	-0.247415	insig
MADP0152	C9H10O3	Ethylsalicylate	Organic acid And Its derivatives	Organic acid And Its derivatives	118-61-6	310940	333350	209370	211970	337670	152620	293120	327930	190700	360650	279890	214640	178690	329330	218820	255890	178960	120580	287990	236750	0.605204	0.17853	0.843574	-0.245413	insig
MEDP0401	C11H15N5O3S	5'-Deoxy-5'-(Methylthio) Adenosine	Nucleotide And Its metabolomics	Nucleotide and Its metabolomics	2457-80-9	2140000	803620	3618700	2432200	545570	793970	899250	680150	1063700	1798300	606980	588490	2211700	724130	2187000	675490	2687100	488710	505320	1807900	0.292261	0.59041	0.844835	-0.243259	insig
MADN0028	C5H4N4O2	Xanthine	Nucleotide And Its metabolomics	Nucleotide and Its metabolomics	69-89-6	217730000	303660000	294570000	296460000	322070000	322520000	301720000	256370000	288380000	332270000	167470000	273030000	257500000	273260000	176240000	263700000	273000000	242950000	268520000	291170000	1.03156	0.0182214	0.847088	-0.239415	insig
MADN0426	C11H11NO3	Indole-3-lactic acid	Heterocyclic compounds	Indole and Its derivatives	1821-52-9	20187000	24391000	22170000	23861000	25279000	25017000	24565000	29483000	32641000	21764000	9545600	22636000	21701000	17092000	21149000	19131000	23194000	25768000	26874000	24302000	0.811041	0.0708367	0.847747	-0.238294	insig
MADN0167	C4H8O4	D-Erythrose	Carbohydrates and Its metabolites	Sugars	583-50-6	2826000	1641000	1460800	1660700	1193500	1542100	1968900	2462200	1966400	2792800	1009400	1406800	1313900	1752700	1779600	1754200	1981200	1935600	2264300	1359700	0.645031	0.18896	0.848471	-0.237063	insig
MADN0073	C2H7NO3S	2-Aminoethanesulfonic Acid	Organic acid And Its derivatives	Sulfonic acids	107-35-7	191760000	278340000	264380000	236560000	231810000	204180000	266830000	219810000	230940000	165580000	137500000	234930000	216890000	151580000	178780000	193290000	213170000	249970000	239340000	128750000	0.874314	0.0684832	0.848925	-0.236291	insig
MADP0056	C5H5N5O	2-Hydroxy-6-Aminopurine	Nucleotide And Its metabolomics	Nucleotide and Its metabolomics	3373-53-3	1054100	1319700	1733600	3513900	1425800	1254000	1760900	1256400	1276300	1254900	576630	1287400	1248700	841910	2761400	1260500	2669100	881320	1455700	527310	0.489147	0.493741	0.852386	-0.230422	insig
MEDP1146	C26H56NO6P	LPC(O-18:0/0:0)	GP	LPC	74430-89-0	2797000	2840400	3038600	2161400	3611300	991790	5130100	5945800	1443400	3358500	1704600	1392800	1756100	3743400	7029700	812310	2554400	3781900	2904800	1054100	0.452851	0.553107	0.853626	-0.228324	insig
MEDP1165	C26H56NO6P	PC(O-16:0/O-2:0)	GP	PC-O	-	2797000	2840400	3038600	2161400	3611300	991790	5130100	5945800	1443400	3358500	1704600	1392800	1756100	3743400	7029700	812310	2554400	3781900	2904800	1054100	0.452851	0.553107	0.853626	-0.228324	insig
MEDP1659	C26H56NO6P	LPC(O-0:0/18:0)	GP	LPC	-	2797000	2840400	3038600	2161400	3611300	991790	5130100	5945800	1443400	3358500	1704600	1392800	1756100	3743400	7029700	812310	2554400	3781900	2904800	1054100	0.452851	0.553107	0.853626	-0.228324	insig
MADP0005	C3H7NO2	L-Alanine	Amino acid and Its metabolomics	Amino acids	56-41-7	70437000	64500000	63981000	95685000	48583000	54862000	57256000	49801000	54171000	51235000	16305000	64406000	52161000	58594000	78474000	49328000	64565000	43732000	64455000	29411000	0.652755	0.242059	0.854089	-0.227541	insig
MADP0447	C45H86NO8P	PC(22:2(13Z,16Z)/15:0)	GP	PC	-	373220	269590	589520	681120	226280	465650	507710	387010	326490	817970	325870	102950	54619	2196900	167190	70349	84176	661000	138040	166900	1.10357	0.76065	0.854332	-0.227132	insig
MEDN1602	C10H13N5O4	3-Deoxyguanosine	Nucleotide And Its metabolomics	Nucleotide and Its metabolomics	3608-58-0	22225	27693	26157	165890	21955	22294	28228	19387	33230	20223	37299	22780	63928	32794	9457	10759	26636	6339	59641	63470	0.206767	0.738065	0.860105	-0.217416	insig
MADP0014	C5H11NO2	L-Valine	Amino acid and Its metabolomics	Amino acids	72-18-4	130860000	121800000	150950000	247890000	124140000	122750000	129510000	132620000	136790000	135140000	84047000	132480000	106280000	158790000	129910000	134450000	167220000	106070000	146550000	68706000	0.6798	0.221142	0.861812	-0.214554	insig
MADP0443	C42H80NO7P	PC(16:1(9Z)/P-18:1(11Z))	GP	PC	-	240980	406780	192760	152820	59998	88560	328440	165560	170940	312340	217480	152810	95761	179020	155590	111360	103650	336110	217650	263160	0.355788	0.508224	0.864765	-0.20962	insig
MADN0034	C5H4N4O	Hypoxanthine	Nucleotide And Its metabolomics	Nucleotide and Its metabolomics	68-94-0	313170000	331790000	331060000	338540000	288010000	297960000	334610000	332470000	324630000	333020000	308420000	304120000	320570000	307580000	56840000	218450000	320300000	325260000	311510000	323220000	0.656053	0.146594	0.866991	-0.205912	insig
MADN0320	C11H11NO3	N-Cinnamylglycine	Amino acid and Its metabolomics	Amino acid derivatives	16534-24-0	37788	72450	48045	46747	69279	54056	40787	80542	90853	41070	37573	59715	55086	37538	41350	28098	57338	72829	65937	50306	0.418983	0.321736	0.869593	-0.201588	insig
MADP0446	C46H91N2O6P	SM(d17:1/24:1(15Z))	SL	SM	-	367320	131250	382540	507480	149270	178340	395310	253630	203470	521760	240560	43325	27313	1531700	74236	45445	78450	446860	107980	93703	1.05833	0.798279	0.870307	-0.200403	insig
MEDP2049	C16H17N3O5	N-Benzoyl-2'-deoxycytidine	Nucleotide And Its metabolomics	Nucleotide and Its metabolomics	4836-13-9	24311	27187	23700	36766	32532	13097	29276	19028	22762	13986	25412	17377	26289	25579	18705	20299	18274	12015	29254	18083	0.403221	0.299696	0.870766	-0.199643	insig
MADN0104	C5H5NO2	Pyrrole-2-Carboxylic Acid	Organic acid And Its derivatives	Organic acid And Its derivatives	634-97-9	191730	141540	183120	190280	295460	265020	127160	147220	149390	180320	100560	208120	188030	311050	160560	218260	70605	83594	147800	149470	0.573694	0.425586	0.875382	-0.192016	insig
MADN0063	C6H10O7	D-Glucoronic Acid	Carbohydrates and Its metabolites	Sugar acids	6556/12/3	1626200	901570	334850	1278200	647070	599010	710810	668540	964380	228380	148210	1095000	508040	1006800	1272500	452730	1002300	142480	921890	423560	0.299461	0.601256	0.876178	-0.190704	insig
MEDP0434	C25H52NO7P	LPC(17:0/0:0)	GP	LPC	50930-23-9	195840000	143880000	145150000	110390000	155520000	135610000	163910000	359470000	144640000	139220000	117650000	153050000	165100000	149230000	158050000	152160000	160140000	153930000	150410000	127840000	0.257335	0.385828	0.878326	-0.187171	insig
MEDP0326	C11H12N2O4	N'-Formylkynurenine	Amino acid and Its metabolomics	Amino acid derivatives	1022-31-7	278760	47627	40820	144370	29341	27491	135080	58357	28404	108530	52561	91441	47868	99645	57686	70797	105300	118750	34876	111410	0.0723614	0.695299	0.879341	-0.185506	insig
MEDP1974	C7H13NO2	1-Methylpiperidine-2-carboxylic acid	Amino acid and Its metabolomics	Amino acid derivatives	7730-87-2	1572200	4972700	958760	698280	872790	1321600	780470	1244500	963670	1350900	134340	2064700	1777700	431520	3762900	706830	821020	484030	1582900	1222700	0.351006	0.742377	0.88143	-0.182082	insig
MADN0336	C5H9NO3	N-Acetyl-L-alanine	Amino acid and Its metabolomics	Amino acid derivatives	97-69-8	131200	119890	150400	333250	417580	426580	510160	103540	328910	335600	57767	247070	288590	198540	371920	383940	333060	182620	316090	141640	0.154655	0.567723	0.882443	-0.180425	insig
MEDP0611	C8H11N3O3	N-Acetyl-L-Histidine	Amino acid and Its metabolomics	Amino acid derivatives	2497-02-1	312100	275740	287270	237730	453450	1010300	366940	270850	282660	177600	34796	224670	275450	877190	843770	384260	179020	112500	168650	145340	0.472578	0.726032	0.883256	-0.179097	insig
MADP0442	C40H80NO8P	PC(16:0/16:0)	GP	PC	63-89-8	596040	208180	422040	442160	44909	190640	761850	165720	141940	97258	639110	111090	130590	851650	50133	135970	225070	402590	99668	66419	0.356058	0.757991	0.88327	-0.179074	insig
MADP0432	C7H12N2O5	Glu-Gly	Amino acid and Its metabolomics	Small Peptide	1948-29-4	2547100	4768800	1913500	2992100	3070000	2607900	2706700	1355200	1648400	3095000	488840	2832500	3170700	2670200	3622200	3102500	1877800	627270	2493800	2716900	0.393145	0.499395	0.883841	-0.178141	insig
MADP0440	C38H76NO8P	PC(15:0/15:0)	GP	PC	-	495170	64476	173800	171490	20274	71241	502350	131990	46167	33161	377330	29315	99137	322640	38280	88766	211190	269530	37104	49694	0.0157305	0.794721	0.890573	-0.167194	insig
MEDP0634	C20H38O2	FFA(20:1)	FA	FFA	26764-41-0	230590	197480	346020	1690700	1047400	378160	212710	206490	1008100	304530	417390	656160	263520	248550	512820	9	337750	500220	1789900	287640	0.521266	0.788312	0.891818	-0.165179	insig
MADN0289	C5H9NO3	N-Acetyl-beta-alanine	Amino acid and Its metabolomics	Amino acid derivatives	3025-95-4	140650	140410	188310	375470	526260	538380	591900	106730	341450	324650	72068	278970	322790	220420	398670	411720	420620	210660	420020	166830	0.0958835	0.618134	0.892664	-0.163812	insig
MEDP1938	C8H16N2O3	N6-Acetyl-L-Lysine	Amino acid and Its metabolomics	Amino acid derivatives	692-04-6	1220800	2557000	2240100	7761400	2538800	1840900	2450500	1786900	2368200	4084200	1417400	2085400	2771800	2167500	1686900	3557400	3540900	861470	6702200	982030	0.270641	0.706988	0.893382	-0.162651	insig
MADP0068	C10H13N5O4	Deoxyguanosine	Nucleotide And Its metabolomics	Nucleotide and Its metabolomics	961-07-9	52715	43410	62965	414080	31114	30677	64938	40225	69050	71684	86900	60979	187420	47183	37187	33920	81357	20304	108220	125070	0.080242	0.820948	0.895195	-0.159726	insig
MADP0011	C9H11NO2	L-Phenylalanine	Amino acid and Its metabolomics	Amino acids	63-91-2	309650000	361400000	386090000	407190000	369360000	333010000	331390000	350060000	346100000	335140000	292200000	338060000	277520000	335500000	314650000	336340000	354570000	343060000	342210000	226690000	1.01121	0.0301223	0.895566	-0.159129	insig
MADP0092	C6H13NO2	6-Aminocaproic Acid	Amino acid and Its metabolomics	Amino acid derivatives	60-32-2	43151	28554	21290	61816	22866	9859.3	22877	22372	27009	17133	1551	29869	17257	24438	38940	18673	33245	10367	42567	31159	0.391992	0.646621	0.89578	-0.158783	insig
MEDP1221	C25H54NO6P	PC(O-16:0/O-1:0)	GP	PC-O	-	413260000	398000000	414010000	423160000	465980000	448200000	391090000	417520000	457620000	335500000	198750000	460120000	391850000	423240000	310070000	373520000	423830000	440180000	374710000	344200000	0.712056	0.139846	0.898214	-0.154868	insig
MADP0454	C43H87N2O6P	SM(d18:1/20:0)	SL	SM	-	3463400	6951700	5188500	2259800	2175100	1878800	5248500	2566500	4586300	2498000	3936500	3954900	1919200	4779100	2692300	1972800	1987000	4098900	3134700	4605500	0.36391	0.571742	0.898532	-0.154358	insig
MADN0022	C8H14N2O5S	Glu-Cys	Amino acid and Its metabolomics	Small Peptide	636-58-8	96040	34622	3578.4	7180.2	14190	7100.9	11324	58280	26495	8565.1	2824.1	20421	49965	9784	25528	7880.3	23976	84917	7093.8	8581.8	0.0185256	0.833138	0.901245	-0.150008	insig
MEDN1098	C6H12O3	2-ethyl-2-hydroxybutyric acid	Organic acid And Its derivatives	Organic acid And Its derivatives	3639-21-2	51130	23774	14017	23194	15995	25560	26090	23562	10404	25783	13077	7436.3	62357	26539	31398	9304	18386	21674	13895	11831	0.323071	0.708661	0.901416	-0.149735	insig
MADN0011	C3H7NO2	β-Alanine	Amino acid and Its metabolomics	Amino acids	107-95-9	13858000	12756000	11950000	20891000	10167000	12508000	12504000	11144000	10832000	9925700	3591500	12543000	10598000	14008000	16500000	10390000	15130000	11935000	13373000	5997800	0.484904	0.449068	0.901455	-0.149672	insig
MEDP1861	C14H18N2O6	Glu-Tyr	Amino acid and Its metabolomics	Small Peptide	3422-39-7	1468400	1714000	1287800	1714300	1555700	1170000	1181800	623990	930620	1277200	208120	1187300	1281300	537520	3686900	1221500	1552800	252470	891940	922750	0.511167	0.7279	0.908602	-0.13828	insig
MADN0021	C3H7NO2	Sarcosine	Amino acid and Its metabolomics	Amino acids	107-97-1	12814000	11661000	10680000	18913000	8792500	11244000	11133000	10095000	9347100	8965300	3120700	11328000	9682000	12520000	15432000	9508200	13445000	10379000	12420000	5430900	0.453225	0.496379	0.908671	-0.13817	insig
MADP0060	C10H14N2O6	5-Methyluridine	Nucleotide And Its metabolomics	Nucleotide and Its metabolomics	1463-10-1	71410	166740	182740	2223900	165950	165940	122000	93254	164270	264270	275750	110420	193340	1783800	316770	187640	101380	20337	185320	116290	0.0934394	0.902327	0.90901	-0.137632	insig
MADN0007	C6H10O5	3-Hydroxy-3-Methylpentane-1,5-Dioic Acid	Amino acid and Its metabolomics	Amino acid derivatives	503-49-1	328350	174220	214530	189830	221900	332890	213960	288350	238440	126140	96560	267440	294410	181620	312390	183280	218110	246820	195610	123410	0.304532	0.503003	0.910264	-0.135643	insig
MADP0350	C13H16N2O3	6-Hydroxymelatonin	Hormones and hormone related compunds	Hormones and hormone related compunds	2208-41-5	14782	19705	12244	12251	14627	8833.4	16154	26163	10524	22893	11522	21861	14057	25672	15061	11522	4411.1	11539	10604	18421	0.450785	0.611858	0.914612	-0.128768	insig
MADN0399	C6H10O7	D-Galacturonic Acid	Carbohydrates and Its metabolites	Sugar acids	685-73-4	378370	216710	62694	354590	156890	158880	186600	157460	216440	65004	47171	275590	140760	236150	332570	112400	270120	47322	207550	117940	0.161656	0.720804	0.914997	-0.128161	insig
MADN0272	C8H9NO4	4-Pyridoxic Acid	Heterocyclic compounds	Pteridines and derivatives	82-82-6	3477000	2500200	3110000	7650400	7111500	6320500	4980000	2779800	4093100	8110700	3443600	4142600	2132600	5508200	5884900	6507400	4588700	3730000	5072700	4902100	0.210711	0.599336	0.915816	-0.12687	insig
MEDN1652	C6H12O6	D-Allose	Carbohydrates and Its metabolites	Sugars	6038-51-3	193040	307660	188430	188180	177680	148390	238360	202860	170300	119850	108780	286330	184430	150980	248010	164860	167400	177640	163410	122100	0.381181	0.500606	0.916883	-0.12519	insig
MADN0142	C10H12O3	3-(3-Methoxyphenyl)Propionic Acid	Organic acid And Its derivatives	Organic acid And Its derivatives	10516-71-9	1134800	1348500	1318800	1231600	1222900	1055200	1303700	1350600	1189200	1109000	1108700	1242400	1060300	1101700	1099300	1138700	1132300	1253400	1152100	970980	1.06178	0.0283978	0.918102	-0.123273	insig
MADN0113	C9H11N5O3	Biopterin	Heterocyclic compounds	Pteridines and derivatives	22150-76-1	485640	511270	466530	285090	351220	354970	377550	336110	955470	264730	123320	374930	378200	300480	1188300	241010	340060	244670	588740	251000	0.425251	0.75855	0.918454	-0.12272	insig
MADP0459	C41H81N2O6P	SM(d18:1/18:1(9Z))	SL	SM	108392-10-5	102450	113640	149790	48415	92444	59520	69639	42215	196670	69083	110640	51662	99197	134370	75372	56100	65478	102530	131970	41086	0.170707	0.691565	0.920051	-0.120214	insig
MADP0360	C6H6N4O3	7-Methyluric Acid	Amino acid and Its metabolomics	Amino acid derivatives	612-37-3	112160	248660	218600	305000	229550	301850	251300	118500	178190	514340	232480	177340	215090	289600	86597	238130	281200	83457	201340	476320	0.212222	0.702616	0.920668	-0.119247	insig
MEDN0394	C20H36O2	FFA(20:2)	FA	FFA	2091-39-6	2853.2	939.25	1186	3895.1	858.46	1182.6	916.8	1399.8	1490.7	648.84	2001.5	761.48	736.82	2585.3	1437.7	498.03	1602.8	2069.6	1864.7	622.9	0.197558	0.769027	0.922585	-0.116246	insig
MEDP0053	C9H11NO4	L-Dopa	Amino acid and Its metabolomics	Amino acid derivatives	59-92-7	33340	72557	44803	64994	67614	68073	65991	51680	67636	59081	34205	36733	43724	76163	83266	52382	61123	62609	35372	64477	0.294567	0.509066	0.923267	-0.11518	insig
MADP0177	C3H5NO3	N-Formylglycine	Amino acid and Its metabolomics	Amino acids	2491-15-8	90963000	130340000	133110000	188660000	103350000	142710000	157360000	118030000	82358000	157060000	95125000	109740000	120110000	150140000	144000000	126990000	127450000	106730000	113400000	112500000	0.294184	0.418071	0.92503	-0.112427	insig
MADP0058	C5H8N2O2	5,6-Dihydro-5-Methyluracil	Nucleotide And Its metabolomics	Nucleotide and Its metabolomics	696-04-8	2712700	2960200	3020300	3318800	3396700	3398100	3500600	3379500	3301600	3506900	3361800	3567600	2298900	3907300	3241400	3652400	3340800	279510	3312100	3151800	0.360877	0.501496	0.926704	-0.10982	insig
MEDP1691	C25H52NO7P	LPC(0:0/17:0)	GP	LPC	-	271980000	206330000	213670000	185760000	232310000	224900000	238930000	427590000	225490000	210810000	198020000	234020000	242140000	234520000	216850000	230120000	247310000	238820000	228490000	194060000	0.199402	0.456099	0.928861	-0.106465	insig
MADP0239	C8H9NO	2-Phenylacetamide	Benzene and substituted derivatives	Benzene and substituted derivatives	103-81-1	680850	545750	431030	498050	711470	483110	552160	454940	661270	564920	422300	564450	737220	609310	436690	478280	673460	97366	617840	565950	0.289125	0.564672	0.93182	-0.101876	insig
MADN0194	C10H12N4O6	Xanthosine	Nucleotide And Its metabolomics	Nucleotide and Its metabolomics	146-80-5	378240	362880	798860	968250	2370800	2574300	1002700	725960	824860	2018900	623910	611690	742500	1752900	1163200	713300	726430	2419200	1983200	503060	0.085321	0.817214	0.93461	-0.0975631	insig
MEDP1488	C8H18N4O2	SDMA	Organic acid And Its derivatives	Organic acid And Its derivatives	30344-00-4	4159600	7445700	5924100	22734000	8599600	9722400	8476900	3759800	6626200	10948000	5467900	6669400	9368200	9289700	11259000	11105000	9049900	2699500	11632000	6207900	0.0164806	0.775142	0.936108	-0.0952528	insig
MEDN1226	C5H9NO3	2-amino-4-oxovaleric acid	Organic acid And Its derivatives	Organic acid And Its derivatives	4439-83-2	643910	587410	660050	1301800	2091500	2485500	2329800	375880	1370500	1325000	337990	1209300	1547100	1065000	1628300	1609500	1760900	859400	1753800	578670	0.0332194	0.78171	0.937638	-0.0928969	insig
MADP0150	C6H11NO4	N-Acetylthreonine	Amino acid and Its metabolomics	Amino acid derivatives	17093-74-2	54999	69660	92913	159710	106510	163200	154480	71024	63434	137790	9048.8	84389	108090	164140	167370	103820	158950	41671	108720	62801	0.299474	0.768616	0.939723	-0.0896919	insig
MADN0198	C4H5NO3	Maleamic acid	Organic acid And Its derivatives	Organic acid And Its derivatives	557-24-4	220590	193120	157870	151960	338700	228250	195580	230190	179400	168820	115370	201830	187900	133940	177940	185730	191040	261350	263940	221400	0.26368	0.593665	0.939917	-0.0893946	insig
MADP0475	C44H84NO8P	PC(18:1(9Z)/18:1(9Z))	GP	PC	4235-95-4	44762	76236	62014	30571	43587	42658	36477	15351	81256	47175	35251	38595	40460	53193	38375	47309	18945	49748	45266	84660	0.215026	0.737507	0.941084	-0.0876052	insig
MADN0040	C4H6O4	Succinic Acid	Organic acid And Its derivatives	Organic acid And Its derivatives	110-15-6	7516300	2762700	2657600	1551300	6673800	2334300	1146800	4550400	2737100	1324400	1129100	1775000	2214300	2133100	5552400	5575100	2699600	2452100	5916500	1861300	0.049325	0.832342	0.941476	-0.0870039	insig
MADP0474	C46H84NO7P	PC(P-18:0/20:4)	GP	PC-P	97802-56-7	101330	52538	9	9	9	138330	242730	104760	124350	9	117050	52241	31957	9	49540	102640	73750	186210	9	106230	0.509177	0.889474	0.941841	-0.086445	insig
MADN0482	C43H74NO8P	PE(16:1e/14-HDoHE)	GP	PE	-	16536	14545	33457	8891.8	6705.8	27799	39106	5449.4	16858	35877	12230	18939	8719.8	32414	11142	13313	12001	15441	9906.5	59552	0.249844	0.857668	0.943639	-0.0836932	insig
MADP0025	C5H10N2O3	L-Glutamine	Amino acid and Its metabolomics	Amino acids	56-85-9	225920000	198250000	160050000	232450000	135360000	118130000	180280000	161700000	203990000	147830000	25136000	181450000	198520000	178180000	225760000	149250000	182110000	99387000	236530000	204380000	0.353501	0.727506	0.952801	-0.069753	insig
MEDP0147	C7H11N3O2	1-Methylhistidine	Amino acid and Its metabolomics	Amino acid derivatives	332-80-9	212770	1646400	817470	628820	2795500	297370	535730	103070	241200	421900	138180	2619000	797820	394650	1239900	674560	677770	105900	419120	291100	0.0194799	0.924164	0.955556	-0.0655879	insig
MADP0377	C10H18N2O5	Glu-Val	Amino acid and Its metabolomics	Small Peptide	5879-06-1	22774	9	9	35931	9	66604	8277	105390	9	13445	27886	9	9	9	9	85148	18068	86482	24330	9	0.146955	0.946965	0.958417	-0.0612751	insig
MADP0470	C41H83N2O6P	SM(d18:1/18:0)	SL	SM	58909-84-5	7090500	1442800	3905800	5791900	710280	1462300	9803800	2649500	1958700	960100	8308700	1790800	2425100	8111900	1196300	1385400	3769600	4432500	1694400	1238600	0.0206303	0.913852	0.960242	-0.0585305	insig
MADP0172	C9H9NO	3-Methyloxindole	Heterocyclic compounds	Indole and Its derivatives	1504-06-9	2289100	2368200	2472800	2037500	2275100	2270800	2361800	2225400	2343000	2438800	2128500	2413300	2174400	2229800	2201300	2184400	2242200	1760900	2422900	2412000	0.621343	0.227263	0.960455	-0.0582102	insig
MADN0163	C5H8N2O5	Ureidosuccinic acid	Organic acid And Its derivatives	Organic acid And Its derivatives	923-37-5	67372	114020	76527	58446	32679	69431	91373	106320	96501	170270	56371	159210	68194	57554	34003	88215	63706	134390	74709	113570	0.23518	0.849543	0.962606	-0.0549833	insig
MEDP0389	C11H22N2O4S	Pantetheine	CoEnzyme and vitamins	CoEnzyme and vitamins	496-65-1	385170000	350060000	387160000	398820000	378290000	343760000	374490000	383420000	337580000	394590000	399690000	328240000	333960000	331180000	330850000	393180000	414470000	305930000	412220000	359380000	0.400836	0.405974	0.966721	-0.0488278	insig
MADN0495	C39H79N2O6P	SM(d34:1)	SL	SM	-	103450	96614	151370	110460	52063	45429	156430	61875	68272	111720	134060	91185	113110	153240	109330	63589	76407	63925	41494	80337	0.134287	0.852881	0.967624	-0.0474816	insig
MADN0318	C6H5NO3	3-Hydroxypicolinic acid	Heterocyclic compounds	Pteridines and derivatives	874-24-8	60274	145570	93030	154180	117450	125070	135760	93286	59803	262330	15956	96614	56886	651550	57772	22514	52963	60243	61021	131090	0.785516	0.950123	0.967801	-0.0472174	insig
MADN0213	C9H17NO5	Pantothenic acid	CoEnzyme and vitamins	CoEnzyme and vitamins	79-83-4	2071600	7866600	3165000	7970400	5969100	8581100	6558000	6395900	3028500	6427500	3253100	6535300	4228600	4946900	10719000	5073500	4410500	9242500	5007000	2793100	0.036995	0.867586	0.968567	-0.0460769	insig
MADN0118	C4H7NO3	N-Acetylglycine	Amino acid and Its metabolomics	Amino acid derivatives	543-24-8	248030	119740	125910	145680	179880	130700	101300	276250	86000	141360	23084	88459	167310	552860	308000	78519	153090	24804	75487	39269	0.500369	0.938595	0.971722	-0.0413844	insig
MEDP0696	C18H37NO	Octadecanamide	Alcohol and amines	Amines	124-26-5	13107	16552	16891	15269	20293	20953	20604	15452	13972	17804	20937	22489	16934	15341	19046	9353.6	18062	12543	13096	18659	0.219778	0.779634	0.974041	-0.0379463	insig
MADN0270	C8H6O4	Phthalic Acid	Benzene and substituted derivatives	Phenolic acids	88-99-3	405080	506560	874130	1247300	373620	450220	704580	730210	345430	601080	302690	208490	762700	2424600	499310	210700	483810	820770	216620	162620	0.501832	0.950976	0.976612	-0.0341428	insig
MADN0405	C6H12O3	2-Hydroxyhexanoic acid	Organic acid And Its derivatives	Organic acid And Its derivatives	6064-63-7	145570	72260	42761	71613	35306	39755	69399	71283	51268	25145	24560	126010	71130	29123	44560	46454	123430	56343	32485	56333	0.0606354	0.930425	0.977686	-0.032557	insig
MADN0408	C10H15N2O8P	Thymidine-5'-phosphate(dTMP)	Nucleotide And Its metabolomics	Nucleotide and Its metabolomics	365-07-1	24693	20697	19070	34984	30689	20114	31222	9	9	27028	5479.6	20609	32957	11706	60934	14357	11294	9	30811	15909	0.170954	0.948206	0.978661	-0.0311182	insig
MEDN1235	C7H11NO5	L-2-amino-6-oximelic acid	Organic acid And Its derivatives	Organic acid And Its derivatives	75650-93-0	3793000	2318900	1094600	450310	485480	2765100	920140	1040100	890810	1122500	356800	851240	2701600	2186600	917590	2201300	2819700	362120	350320	1820200	0.0547478	0.94746	0.978935	-0.0307153	insig
MADP0075	C4H4N2O2	Uracil	Nucleotide And Its metabolomics	Nucleotide and Its metabolomics	66-22-8	952300	5006500	1594500	6671800	2382700	4104400	3551600	1791200	1922400	2788000	2479800	5025900	2706600	2576700	3379200	2177700	2832900	2232500	3400900	3324500	0.233087	0.920722	0.979565	-0.0297873	insig
MEDP0368	C26H46NNaO8S	Taurocholic Acid Sodium Salt Hydrate	Bile acids	Bile acids	345909-26-4	695690	677000	867360	677010	650870	805910	894550	767470	734490	795290	780800	690170	916390	631670	671110	794010	756550	597090	764090	818990	0.113684	0.723089	0.980865	-0.0278738	insig
MADP0205	C11H15N5O4	L-Methyladenosine	Nucleotide And Its metabolomics	Nucleotide and Its metabolomics	15763-06-1	2148900	2866300	5699300	7893300	3421200	3619300	3214800	5588500	5006700	4368700	5653300	2389200	5175400	4246300	3879800	4694600	4839300	3584000	5075100	3455700	0.146662	0.895069	0.980964	-0.0277282	insig
MEDP1698	C23H50N2O5P	Sphingosyl-phosphocholine	SL	SM	-	128720	417710	419730	1266400	352870	251920	465350	214650	219930	581330	89355	272060	492690	968710	1063200	139670	474680	356350	190130	194110	0.173227	0.95886	0.982019	-0.0261779	insig
MEDP0529	C10H10N2O	Indole-3-acetamide	Heterocyclic compounds	Indole and Its derivatives	879-37-8	352310	99901	49464	1402200	136060	101210	98787	119040	31697	159530	183410	96868	137960	941890	138380	237230	299120	173040	102750	194560	0.461618	0.976875	0.982358	-0.0256794	insig
MADP0451	C40H76NO8P	PC(16:1(9Z)/16:1(9Z))	GP	PC	-	17237000	3462100	8468400	14405000	1799700	3253200	24653000	6864400	4778700	2328500	22096000	4225300	5691900	20108000	2521700	3471700	9601800	10908000	4067900	3024300	0.0105198	0.963587	0.982425	-0.0255805	insig
MADN0076	C6H12O3	2-Hydroxy-4-methylvaleric acid	Organic acid And Its derivatives	Organic acid And Its derivatives	498-36-2	212890	68208	56443	57689	62502	27615	73013	90693	47039	34476	62937	131300	61984	44598	56000	55258	146990	57835	44183	56873	0.150052	0.950884	0.982739	-0.0251191	insig
MADP0065	C9H13N3O5	Cytidine	Nucleotide And Its metabolomics	Nucleotide and Its metabolomics	65-46-3	226540	227230	394410	380970	452990	507310	250100	612310	193420	358340	329320	147430	603700	207830	283040	597620	327160	239650	344440	462760	0.0935567	0.927414	0.983164	-0.0244958	insig
MADN0069	C9H19NO4	Pantothenol	CoEnzyme and vitamins	CoEnzyme and vitamins	16485-10-2	19319000	22546000	22753000	16575000	23407000	25313000	24807000	22443000	24837000	24481000	21096000	23410000	23618000	14830000	21628000	21273000	24230000	24523000	24224000	23978000	0.0990853	0.77605	0.983791	-0.023576	insig
MADN0494	C39H77N2O6P	SM(d34:2)	SL	SM	-	145380	121260	286840	209420	232860	71105	180150	174370	213090	107240	165370	87266	197800	255330	192530	99990	130490	269770	206140	113650	0.094601	0.935899	0.986577	-0.0194964	insig
MADP0345	C11H15N5O5	2'-O-methylguanosine	Nucleotide And Its metabolomics	Nucleotide and Its metabolomics	2140-71-8	321400	366420	733300	43297000	378590	502440	446410	759760	443350	565400	2453100	261820	583850	37690000	775190	727450	513030	3013700	935090	233680	0.216743	0.991255	0.986883	-0.0190485	insig
MADP0444	C45H90N2O6P+	SM(d16:1/24:1(15Z))	SL	SM	-	374050	676370	723490	429010	360070	438880	819350	308140	931840	432090	497550	548280	342900	1111300	420500	414130	269840	479080	614060	728760	0.241077	0.9487	0.987823	-0.0176751	insig
MEDP1035	C15H20O	alpha-hexylcinnamaldehyde	Benzene and substituted derivatives	Benzene and substituted derivatives	101-86-0	94193	64979	85640	76474	71305	70081	68642	57486	69021	52615	71230	61144	66184	66766	67070	79043	78639	60569	79025	72530	0.0247258	0.856293	0.988407	-0.0168227	insig
MEDP0184	C15H12I3NO4	3,3',5-Triiodo-L-Thyronine	Hormones and hormone related compunds	Hormones and hormone related compunds	6893-02-3	17790	31066	34096	20444	23917	12587	1312.6	13483	8814.6	12814	11450	19924	13172	11111	15079	16254	6891.7	41012	16510	23071	0.132223	0.96668	0.989511	-0.0152126	insig
MADN0383	C2H5O5P	Phosphonoacetic acid	Organic acid And Its derivatives	Phosphoric acids	4408-78-0	5821900	16215000	16336000	8848600	10381000	7170900	16104000	19439000	12094000	4734900	3696900	31914000	5420900	8779800	9041300	10627000	12079000	8049800	21801000	4637300	0.28102	0.973195	0.990624	-0.0135898	insig
MADN0171	C7H11NO5	N-Acetyl-L-Glutamic Acid	Amino acid and Its metabolomics	Amino acid derivatives	1188-37-0	13646000	9616100	5075400	2012700	2572500	11396000	4569200	4842600	4261800	5818500	1662000	3953300	11145000	9543700	4459700	10052000	10389000	1887400	1977300	8259600	0.0472259	0.978168	0.99245	-0.0109343	insig
MEDP1657	C24H52NO6P	PC(O-16:0/0:0)	GP	PC-O	52691-62-0	16454000	22073000	29040000	32607000	24402000	11286000	34946000	45239000	11392000	23306000	16994000	13810000	20489000	39780000	54935000	9863700	24568000	35806000	21768000	11287000	0.139608	0.980036	0.99424	-0.008334	insig
MADP0133	C6H7N5O	6-O-Methylguanine	Nucleotide And Its metabolomics	Nucleotide and Its metabolomics	20535-83-5	394230	451990	451910	441620	284760	499150	422670	411270	490130	386500	515500	596680	450330	303570	380160	407960	533750	360110	316860	347490	0.0425362	0.953655	0.994847	-0.00745377	insig
MADP0095	C10H12N2O3	Kynurenine	Amino acid and Its metabolomics	Amino acid derivatives	343-65-7	3243800	3926100	295940	7299300	823800	1905400	2463300	1085400	2437800	1446300	1506700	5352100	2382800	2241300	2948400	920080	2751800	2647800	3310900	754450	0.211549	0.988603	0.995555	-0.00642759	insig
MADN0321	C9H9NO4	Salicyluric acid	Benzene and substituted derivatives	Phenolic acids	487-54-7	41991	32644	74571	97997	46684	87719	53574	66286	27664	89776	21578	41044	19465	88948	117140	90998	68368	108920	37465	22263	0.285609	0.985146	0.99561	-0.00634738	insig
MEDP1212	C13H24N2O	1,3-Dicyclohexylurea	Alcohol and amines	Polyamines	2387-23-7	173960	193530	183320	128440	176820	177120	245730	185370	187810	182250	170060	138810	229500	171610	173810	196670	208990	168450	174240	195440	0.168652	0.955718	0.996309	-0.00533438	insig
MADP0003	C6H14N2O2	L-Lysine	Amino acid and Its metabolomics	Amino acids	56-87-1	417810000	351620000	360310000	711790000	367740000	352720000	378150000	338630000	344810000	396560000	339100000	343840000	367660000	547470000	469020000	408850000	498950000	325610000	496320000	243960000	0.0199229	0.965154	1.00513	0.00738806	insig
MADP0449	C42H78NO8P	PC(20:3(8Z,11Z,14Z)/14:0)	GP	PC	-	13838000	10019000	14548000	14087000	4323400	7286500	24403000	10016000	13067000	8987700	16319000	8940300	11144000	27078000	7200300	6096000	10460000	13725000	11244000	9319700	0.0932528	0.970894	1.00788	0.0113306	insig
MADN0269	C8H6O4	Terephthalic Acid	Benzene and substituted derivatives	Phenolic acids	100-21-0	462960	548730	788020	1262200	400210	405580	612180	731640	324880	612210	335350	199400	796750	2523900	424480	227410	436610	840590	236160	213890	0.454833	0.971996	1.01398	0.0200228	insig
MEDP1500	C21H28O2	16-Dehydroprogesterone	Hormones and hormone related compunds	Hormones and hormone related compunds	1096-38-4	749770	421310	489190	359590	285620	247470	378440	1452400	293960	231220	68631	664740	905680	230950	872810	400170	897590	623690	155010	159410	0.0603531	0.965257	1.0142	0.0203432	insig
MADP0258	C10H7NO4	Xanthurenic Acid	Amino acid and Its metabolomics	Amino acid derivatives	59-00-7	2070800	2226600	1585500	1953800	2215500	2366300	2344900	2018800	2523500	2303600	2279300	2017500	2404000	1416300	2286800	2749500	2337500	2295200	2108700	2047300	0.221527	0.811663	1.0154	0.0220493	insig
MADN0214	C6H12O3	L-Leucic acid	Organic acid And Its derivatives	Organic acid And Its derivatives	13748-90-8	140890	83981	41097	70898	29446	42781	42256	35036	44183	25726	25804	82727	60715	52673	34299	38015	128620	57645	33081	51931	0.135387	0.950482	1.01657	0.023705	insig
MADN0299	C11H13NO2	5-Methoxytryptophan	Amino acid and Its metabolomics	Amino acid derivatives	712-09-4	1613700	1580600	1513700	1477900	1054100	1501600	2680000	1356600	1133600	2225900	2071100	1622000	1651600	2081200	1546800	1632500	1469200	1528500	1407500	1407300	0.138193	0.874091	1.01735	0.0248171	insig
MADN0469	C41H74NO8P	PE(16:0/20:4)	GP	PE	70812-59-8	87489	43526	58809	38920	13483	36277	89354	13234	16772	40382	81169	38956	23282	45828	24604	59045	35355	69073	26637	42925	0.109413	0.936795	1.01969	0.0281272	insig
MEDP1243	C10H12N2O	4-Hydroxytryptamine	Tryptamines,Cholines,Pigments	Tryptamines	570-14-9	9	30685	12477	9	111740	16401	16594	9	83798	12716	5852.2	16858	49693	25085	78175	14819	51587	9	33059	14949	0.558201	0.969113	1.01986	0.0283674	insig
MADN0015	C11H13NO4	N-Acetyl-L-Tyrosine	Amino acid and Its metabolomics	Amino acid derivatives	537-55-3	198710	84890	264040	354930	108390	140700	179410	220750	120910	153780	58523	54219	394910	364360	171970	94672	268080	292070	63849	102440	0.201029	0.938412	1.02112	0.0301579	insig
MADP0318	C11H15N2O5+	Nicotinamide riboside	Nucleotide And Its metabolomics	Nucleotide and Its metabolomics	1341-23-7	918390	1159600	1101900	2086400	829290	1644600	3445100	808370	812250	5347600	759410	800700	1884300	1255800	1761900	882460	1615500	6813400	1052100	1759100	0.0607965	0.954018	1.02375	0.0338653	insig
MADN0005	C5H7NO3	L-Pyroglutamic Acid	Amino acid and Its metabolomics	Amino acids	98-79-3	56864000	49220000	30938000	33250000	40963000	44485000	37662000	29712000	36095000	44976000	9531100	39721000	44695000	58899000	68415000	36350000	51513000	9655400	40562000	54900000	0.181703	0.883031	1.02493	0.0355277	insig
MADN0254	C10H9NO2	Indole-3-Acetic Acid	Heterocyclic compounds	Indole and Its derivatives	87-51-4	670640	761440	654160	715200	658960	615750	1155400	629290	592090	974120	859380	874830	777610	797730	648130	662090	794510	833530	694620	670140	0.165681	0.77473	1.02498	0.0355943	insig
MADP0012	C5H9NO	L-Proline	Amino acid and Its metabolomics	Amino acids	147-85-3	122080000	151230000	150770000	181200000	156760000	175300000	166860000	140670000	153610000	179160000	114380000	153630000	166340000	175320000	169790000	179060000	184370000	147460000	183050000	159270000	0.310933	0.543577	1.03488	0.0494652	insig
MADN0466	C10H14N2O6	cyclo(glu-glu)	Amino acid and Its metabolomics	Small Peptide	16691-00-2	240100	241230	197780	2870100	271590	382010	204580	155630	196510	178260	236750	231250	181100	1626600	447060	971560	795560	82476	370660	169180	0.309182	0.955349	1.03532	0.0500777	insig
MEDP1658	C26H54NO6P	LPC(O-18:1/0:0)	GP	LPC	87907-66-2	12261000	22382000	21465000	43096000	21968000	13711000	24085000	15848000	11790000	22981000	10224000	11509000	20396000	49272000	49015000	9041900	21725000	24227000	12997000	9937000	0.173166	0.878879	1.04178	0.059053	insig
MEDP0384	C6H5N5O2	Isoxanthopterin	Heterocyclic compounds	Pteridines and derivatives	529-69-1	28099	60999	184640	143660	114290	57437	138860	94189	219600	44230	59521	21583	119690	67092	300310	189810	100820	146740	85499	42073	0.0545743	0.887784	1.0434	0.0612942	insig
MADN0416	C9H10O5	4-Hydroxy-3,5-dimethoxybenzoic acid	Benzene and substituted derivatives	Phenolic acids	530-57-4	177430	164700	142350	188480	139560	204560	189240	169800	161700	242730	272290	195640	203490	167370	128440	185240	158490	169220	140560	238990	0.158959	0.646366	1.04447	0.0627702	insig
MEDN1706	C9H10O3	3-(2-Hydroxyphenyl)propanoic acid	Benzene and substituted derivatives	Phenolic acids	495-78-3	24453000	25268000	22563000	24434000	23878000	24844000	25416000	24154000	21485000	24209000	25544000	26553000	26896000	25663000	24447000	26242000	25218000	22226000	23282000	25813000	0.929564	0.0808645	1.04645	0.0654994	insig
MEDN0098	C6H5NO2	2-Picolinic Acid	Heterocyclic compounds	Pteridines and derivatives	98-98-6	1578200	1562000	1541800	1762900	1743800	1799400	1776000	1511000	1692400	1584100	1549600	1733900	1846500	1879600	1793000	1743000	1885800	1663700	1690200	1548200	0.780474	0.151807	1.04724	0.0665923	insig
MEDN0366	C21H44NO7P	LPE(16:0/0:0)	GP	LPE	-	265920000	191830000	203430000	181680000	145120000	117820000	174370000	371660000	136500000	97362000	51131000	254530000	300980000	135830000	285020000	190760000	291930000	275850000	91871000	98694000	0.034111	0.820884	1.04821	0.067924	insig
MEDN1285	C21H44NO7P	LPE(0:0/16:0)	GP	LPE	-	265920000	191830000	203430000	181680000	145120000	117820000	174370000	371660000	136500000	97362000	51131000	254530000	300980000	135830000	285020000	190760000	291930000	275850000	91871000	98694000	0.034111	0.820884	1.04821	0.067924	insig
MEDN0364	C23H48NO7P	LPE(18:0/0:0)	GP	LPE	-	71597000	70599000	40471000	79591000	55072000	37366000	58187000	136810000	43163000	38462000	14605000	66905000	100840000	49724000	109850000	73219000	77316000	92536000	35516000	41730000	0.0984302	0.822173	1.04898	0.0689894	insig
MEDN1279	C23H48NO7P	LPE(0:0/18:0)	GP	LPE	-	71597000	70599000	40471000	79591000	55072000	37366000	58187000	136810000	43163000	38462000	14605000	66905000	100840000	49724000	109850000	73219000	77316000	92536000	35516000	41730000	0.0984302	0.822173	1.04898	0.0689894	insig
MADP0422	C7H10N2O2	cyclo(gly-pro)	Amino acid and Its metabolomics	Small Peptide	3705-27-9	532220	443420	584430	581780	624660	706450	701280	719270	811640	739950	485900	545210	644520	668000	790800	732820	768940	655030	829810	683430	0.393289	0.470628	1.05576	0.0782779	insig
MADP0478	C44H86NO8P	PC(18:0/18:1(9Z))	GP	PC	56421-10-4	121250	195840	243290	267880	71888	167380	213350	49219	187890	290670	141180	123600	95218	596420	124250	299170	53789	129770	120260	226270	0.238072	0.859485	1.05599	0.0785987	insig
MADN0325	C7H12O4	3,3-Dimethylglutaric acid	Organic acid And Its derivatives	Organic acid And Its derivatives	4839-46-7	128550	132530	213090	218830	272750	335180	258090	266750	252860	254670	109880	200450	233400	274190	310410	262150	280380	237890	257150	298920	0.262149	0.634104	1.05637	0.0791105	insig
MEDP1844	C12H22O11	alpha-D-Glucopyranoside, beta-D-fructofuranosyl	Carbohydrates and Its metabolites	Sugars	1192061-43-0	118330	134430	192060	121810	27700	37644	158380	139040	179760	194420	174300	62668	76787	160440	55211	51444	50460	542010	123360	80594	0.33983	0.88671	1.05654	0.0793431	insig
MADP0473	C48H84NO8P	PC(18:0/22:6(4Z,7Z,10Z,13Z,16Z,19Z))	GP	PC	-	24309	61776	55789	54573	20795	21043	65649	12970	21837	41711	36320	17862	39135	68971	36762	41341	15169	49233	22182	75223	0.0375115	0.810769	1.05716	0.0801915	insig
MEDN0385	C12H24O2	FFA(12:0)	FA	FFA	143-07-7	2362600	403830	503500	1347300	427370	538670	337960	3018200	432530	300070	966660	360230	611690	1792700	515840	815470	926020	3241000	500520	535240	0.296642	0.887468	1.06135	0.085895	insig
MADN0041	C5H6O5	α-Ketoglutaric Acid（α-KG）	Organic acid And Its derivatives	Organic acid And Its derivatives	328-50-7	7043000	7886600	5070000	7063100	5375700	4303300	5903400	5442700	6977900	4182800	1044000	6865900	7245000	6483700	9708400	5063300	7154300	2968900	8757500	7634500	0.103861	0.695741	1.06206	0.0868661	insig
MEDP0461	C11H15N5O5	2-Methylguanosine	Nucleotide And Its metabolomics	Nucleotide and Its metabolomics	2140-77-4	4417600	6542100	8565900	34841000	7467100	11651000	5902000	6616900	6604600	7622500	5791900	8016200	13561000	25137000	12869000	7387700	7702000	7218900	14217000	5156000	0.27798	0.843753	1.0681	0.0950506	insig
MEDP1072	C11H15N5O5	7-methylguanosine	Nucleotide And Its metabolomics	Nucleotide and Its metabolomics	20244-86-4	4417600	6542100	8565900	34841000	7467100	11651000	5902000	6616900	6604600	7622500	5791900	8016200	13561000	25137000	12869000	7387700	7702000	7218900	14217000	5156000	0.27798	0.843753	1.0681	0.0950506	insig
MEDN0562	C9H9NO	Indole-3-carbinol	Heterocyclic compounds	Indole and Its derivatives	700-06-1	2592800	2598800	2431800	2668800	2420700	2631100	2659000	2577700	2550600	2539300	2893000	2992900	2941100	2841200	2911000	2782000	2570300	2462500	2501800	2650700	1.17141	0.0155412	1.07308	0.101752	insig
MEDP1242	C11H14O2	4-tert-butylbenzoic acid	Benzene and substituted derivatives	Phenolic acids	98-73-7	595270	459030	350730	413150	462930	465350	375530	458030	404330	516760	494770	509870	485990	381540	441820	538450	439100	408140	573150	559310	0.556477	0.2884	1.07354	0.102381	insig
MEDP1131	C22H43NO3	Arachidyl glycine	Alcohol and amines	Amines	617703-96-5	147600	114980	867820	612660	639620	395860	65802	263090	195120	93645	393780	366910	157880	160150	172640	196010	193490	1588300	242470	174640	0.0133205	0.880904	1.07363	0.102501	insig
MEDP1346	C24H50NO7P	LPC(0:0/16:0)	GP	LPC	-	276420000	280440000	269250000	407110000	242890000	239760000	273730000	299940000	197780000	270900000	220860000	298110000	284770000	251850000	298000000	359640000	253550000	257060000	381720000	357420000	0.373968	0.408148	1.07424	0.103311	insig
MEDP1916	C11H13NO3	N-Acetyl-L-phenylalanine	Amino acid and Its metabolomics	Amino acid derivatives	2018-61-3	414110	378050	265430	295680	343940	302810	355380	308140	388560	400450	453590	332320	365850	224940	322090	318050	365450	397320	430580	501200	0.325455	0.395676	1.07497	0.104297	insig
MADN0177	C3H7N3O2	Guanidineacetic Acid	Organic acid And Its derivatives	Organic acid And Its derivatives	352-97-6	129660	284010	201340	210800	451410	188450	132210	38411	119410	185100	40194	392470	229540	293740	583550	121320	146300	24607	167890	90807	0.164145	0.821816	1.07709	0.107139	insig
MEDN1686	C5H9NO4	L-threo-3-Methylaspartate	Amino acid and Its metabolomics	Amino acid derivatives	6061-13-8	6283500	6578000	3990100	3056400	6978900	4743600	4397000	2466100	3108400	2899900	1474300	6808100	5683600	1712900	10376000	5564800	6402900	397590	4672400	5197300	0.113374	0.72959	1.08512	0.117854	insig
MADN0284	C6H10O4	2-Methylglutaric Acid	Organic acid And Its derivatives	Organic acid And Its derivatives	18069-17-5	331830	370560	266460	355240	227970	198610	309910	244670	325420	190290	21224	311910	385000	326960	489240	202190	318240	169470	470160	367480	0.19022	0.63438	1.0854	0.118229	insig
MADP0225	C10H9NO3	5-Hydroxyindole-3-Acetic Acid	Heterocyclic compounds	Indole and Its derivatives	54-16-0	571570	629120	603990	484200	767830	873280	804490	816110	625250	990580	1062000	959740	722340	574140	869010	705160	605830	568960	790120	941190	0.391555	0.40564	1.0882	0.121942	insig
MADP0433	C39H79N2O6P	SM(d18:1/16:0)	SL	SM	6254-89-3	2819600	2559700	3725000	1668700	1126300	1118100	3919200	914080	1091900	3017900	2676700	2437300	3180400	2969100	2679400	1645600	1984000	2029400	2036100	2271500	0.376217	0.630852	1.08875	0.122674	insig
MEDP1788	C11H18N3O15P3	N4-Acetylcytidine triphosphate	Nucleotide And Its metabolomics	Nucleotide and Its metabolomics	-	4895900	4734100	5107500	5795700	4604100	5297300	4925400	4272400	6668100	4716200	6056600	5711200	5750200	6181200	5622100	4782900	5409500	4765300	6335400	5368500	0.78468	0.0894942	1.09734	0.134017	insig
MEDP1705	C21H28O2	(E)-Guggulsterone	CoEnzyme and vitamins	CoEnzyme and vitamins	39025-24-6	946930	565810	633860	505550	342850	271530	573560	1699900	420060	271720	63009	868670	1125500	309870	1139900	634350	1177900	1020100	247330	262470	0.0130081	0.752354	1.09906	0.136272	insig
MADP0008	C6H9N3O2	L-Histidine	Amino acid and Its metabolomics	Amino acids	71-00-1	37906000	51347000	33279000	65858000	9	9	64354000	31879000	37117000	39566000	9	48445000	45111000	63263000	62201000	52210000	42241000	14130000	45843000	24057000	0.211893	0.712447	1.10018	0.137737	insig
MADP0043	C5H9NO3	Trans-4-Hydroxy-L-Proline	Amino acid and Its metabolomics	Amino acid derivatives	51-35-4	7247800	5631700	8273300	8198600	3394300	3612700	5100900	6393100	2330400	2279000	547640	13342000	10510000	5367300	7369600	4554800	6095900	3546200	4049000	2532100	0.0933818	0.702602	1.10394	0.142658	insig
MEDP1040	C20H41NO2	N-(2-hydroxyethyl)stearamide	Alcohol and amines	Amines	111-57-9	439830	640620	305890	1806100	458570	612400	805930	1446300	364130	825010	924300	547700	384650	1772500	855560	1025800	864410	686870	729240	762190	0.440198	0.66835	1.11012	0.150714	insig
MADN0174	C6H10O6	Gluconolactone	Carbohydrates and Its metabolites	Sugar acids	90-80-2	419430	261750	199270	300030	137680	214950	267330	327970	253760	411720	279000	300700	270290	268650	243650	292750	244120	378220	255010	569670	0.322762	0.474568	1.1103	0.150951	insig
MADP0083	C6H5NO2	Nicotinic Acid	CoEnzyme and vitamins	CoEnzyme and vitamins	59-67-6	114480	479000	357000	863280	209020	881290	389320	224470	111440	548240	201300	367640	477240	789530	1096600	478220	450280	241230	313650	229580	0.371824	0.713733	1.11196	0.153109	insig
MADN0193	C9H10O3	3-(2-Hydroxyphenyl)Propanoic Acid	Organic acid And Its derivatives	Organic acid And Its derivatives	495-78-3	73998000	71001000	76555000	60068000	66801000	83102000	73004000	67152000	82302000	70455000	81311000	77595000	78648000	62580000	84225000	82962000	89062000	85322000	79171000	85730000	1.08995	0.0197667	1.11342	0.155002	insig
MADP0477	C44H84NO7P	PC(O-16:0/20:3)	GP	PC-O	NA	23336	47641	114120	9	13554	91283	93730	9	34919	57754	78384	64154	48589	9	67212	100140	41354	9	21631	110890	0.0857357	0.755732	1.1176	0.160398	insig
MADN0357	C9H8O3	3-Hydroxycinnamic acid	Organic acid And Its derivatives	Organic acid And Its derivatives	14755-02-3	107730	110420	146420	79396	96597	108910	116430	127210	130300	109900	123770	125420	118100	123170	121420	136550	155100	129290	107420	129650	0.93993	0.0716082	1.12051	0.164157	insig
MEDN1484	C8H10N2S	Ethionamide	Heterocyclic compounds	Pteridines and derivatives	536-33-4	1708300	2057300	1940600	1550100	1673400	1788300	1876200	1540400	1819600	1878900	2105700	1994300	2536600	1895500	1999000	2050400	2411800	1415300	1824900	1800900	0.996	0.0717007	1.12344	0.167922	insig
MADN0111	C9H10O3	3-(3-Hydroxyphenyl)propanoic acid	Organic acid And Its derivatives	Organic acid And Its derivatives	621-54-5	81709000	72703000	82439000	66284000	73056000	95896000	84626000	75035000	89339000	77431000	86761000	92468000	94544000	74609000	85881000	96189000	95542000	90018000	89684000	95065000	1.22079	0.00898654	1.12804	0.173819	insig
MADN0102	C9H10O3	DL-3-Phenyllactic acid(Pla)	Organic acid And Its derivatives	Organic acid And Its derivatives	828-01-3	39462	94367	33551	154400	37072	100070	34092	43189	30556	57232	48911	148870	27768	59707	31105	76288	202950	41430	15542	53493	0.0882958	0.724046	1.13153	0.178274	insig
MADP0326	C11H15N5O5	1-Methylguanosine	Nucleotide And Its metabolomics	Nucleotide and Its metabolomics	2140-65-0	8540600	11901000	19735000	60563000	12252000	16728000	8305100	12390000	12488000	13184000	9900800	16246000	22153000	45419000	23937000	12237000	14162000	12378000	32660000	10546000	0.336777	0.703864	1.13375	0.181106	insig
MEDN1508	C13H10O3	3-Phenoxybenzoic acid	Benzene and substituted derivatives	Benzene and substituted derivatives	3739-38-6	3965.6	4735.3	6882	4360	3614.9	4924.5	5076.2	4269.6	3672.2	3395.6	3318.4	7651.7	11811	6407.4	2109.7	9	5221.8	5679.3	5093.2	3788.7	0.42746	0.573837	1.13797	0.186463	insig
MEDN0622	C10H14N2O4	Porphobilinogen	Organic acid And Its derivatives	Organic acid And Its derivatives	487-90-1	2041400	2907900	2339700	2114900	2174900	2115700	2472000	1624100	2239900	2332200	2728400	2413500	3086100	2441300	2583300	2809200	3036500	1812900	2206700	2398300	0.992197	0.0650801	1.14102	0.190319	insig
MADN0083	C6H10O4	Adipic Acid	Organic acid And Its derivatives	Organic acid And Its derivatives	124-04-9	74781	105960	56973	87002	79258	64816	95856	85750	85759	64835	9	93213	126910	98180	134030	79573	83888	50669	159290	89510	0.368486	0.459459	1.14268	0.192416	insig
MADN0131	C5H6O4	Citraconic Acid	Organic acid And Its derivatives	Organic acid And Its derivatives	498-23-7	47513	79659	61508	116210	91749	88906	86458	154270	58926	104930	19740	100920	136000	133620	143660	101510	119000	92080	93532	77813	0.279669	0.407985	1.14351	0.193474	insig
MEDP1904	C23H44NO7P	LPE(18:2/0:0)	GP	LPE	652149-09-2	9	59526000	50871000	21159000	28319000	15437000	32508000	60539000	9	44106000	11203000	32908000	74653000	9028400	86700000	15796000	38948000	32267000	35745000	20995000	0.689318	0.678185	1.14651	0.197245	insig
MEDP1795	C18H37NO2	Palmitoylethanolamide（(PEA）	Alcohol and amines	Amines	544-31-0	1043300	1792700	890660	8160000	853810	2120200	2195100	2689500	655690	2180700	2962000	1242300	1128600	6020000	3013400	2662500	3475000	2144800	1455000	1947400	0.547358	0.681342	1.15364	0.206187	insig
MADP0278	C7H9N5	6-Dimethylaminopurine	Nucleotide And Its metabolomics	Nucleotide and Its metabolomics	938-55-6	201770	211010	239200	280820	212120	228680	167400	236660	194810	197250	236990	216680	248190	286960	204000	286320	273200	233700	264460	257720	1.15649	0.0202476	1.15601	0.209155	insig
MADN0238	C5H4N4O3	Uric acid	Organic acid And Its derivatives	Organic acid And Its derivatives	69-93-2	240100	240110	273730	243080	239120	348930	272620	248780	248070	238050	325260	327870	332260	223250	277550	323810	265430	348410	243610	335220	1.00644	0.0324366	1.15817	0.211852	insig
MADN0472	C43H82NO8P	PE-NMe2(18:1(9Z)/18:1(9Z))	GP	PE	96687-22-8	59549	605480	827660	296940	812230	180730	258000	73156	313470	1786700	105220	309840	339310	228130	1929000	274760	142680	45051	504760	2174900	0.079491	0.780429	1.16106	0.215438	insig
MEDN1406	C13H24O4	Tridecanedioic acid	FA	FFA	505-52-2	214620	121750	240600	176230	119910	97481	143230	220250	142160	197720	136240	516900	189150	111350	184950	123420	104200	414180	82868	81055	0.193677	0.597928	1.16151	0.216003	insig
MEDN1156	C20H32O2	FFA(20:4)	FA	FFA	82073-91-4	24747	45343	22093	198840	33552	46532	29651	20455	18402	39460	32309	49144	47914	119860	72116	58276	71929	38762	27989	38666	0.677798	0.690116	1.16258	0.217335	insig
MADP0138	C8H15NO3	N-Acetyl-L-Leucine	Amino acid and Its metabolomics	Amino acid derivatives	1188-21-2	147010	1318200	2096800	912690	3579100	2621000	1630100	1770200	1367800	832210	473900	1028800	483230	2005000	7573100	3482500	642680	1601300	1583600	208800	0.0896376	0.719788	1.17252	0.229614	insig
MADN0248	C8H8O3	Phenoxyacetic acid	Benzene and substituted derivatives	Phenolic acids	122-59-8	4540.6	51970	33137	284080	30836	11353	13779	21017	29008	22774	73947	19988	28226	138290	59041	46755	71099	50395	96216	6393.6	0.601649	0.767053	1.17484	0.232464	insig
MEDP1404	C21H37NO5	Carnitine C14:2-OH	FA	CAR	-	4141.9	22139	69161	14352	54576	14749	9	4432.7	30263	7820.5	4320.3	11500	9407.2	9	7263.4	87106	42262	21145	73703	3790.4	0.0600132	0.755408	1.17534	0.233073	insig
MADN0186	C5H6O6	4-Hydroxy-2-Oxoglutaric Acid	Organic acid And Its derivatives	Organic acid And Its derivatives	1187-99-1	29123	20077	10305	57939	27124	9	21612	17572	18086	13429	9	17051	20050	27869	46822	9	86798	17399	38967	9	0.459649	0.690868	1.18445	0.244214	insig
MEDP1337	C26H54NO7P	LPC(18:0/0:0)	GP	LPC	-	7160700	36278000	16894000	18727000	12396000	23793000	34217000	12961000	3545400	120650000	7424700	21479000	28063000	45154000	100110000	31321000	36889000	12111000	14458000	45580000	0.492899	0.687342	1.19527	0.257332	insig
MEDN0398	C20H32O2	AA	FA	Oxidized lipids	506-32-1	493100	874490	478480	4455800	679790	895600	647840	463800	414530	978940	885590	1077100	1130400	2689200	1503700	1242200	1658500	783940	639520	799950	0.750068	0.644672	1.19531	0.257379	insig
MEDP1493	C11H15N5O4	N6-methyladenosine	Nucleotide And Its metabolomics	Nucleotide and Its metabolomics	1867-73-8	528990	968250	1522300	2535200	1118800	1399700	1072300	1529100	1409500	1279400	2243000	919630	1831400	1876600	1320300	1851400	1842900	1132500	1762300	1282800	0.761353	0.21622	1.20199	0.265424	insig
MEDP1654	C11H15N5O4	1-Methyladenosine	Nucleotide And Its metabolomics	Nucleotide and Its metabolomics	15763-06-1	528990	968250	1522300	2535200	1118800	1399700	1072300	1529100	1409500	1279400	2243000	919630	1831400	1876600	1320300	1851400	1842900	1132500	1762300	1282800	0.761353	0.21622	1.20199	0.265424	insig
MEDN1431	C20H32O4	(±)14(15)-DiHETE	FA	Oxidized lipids	-	15164	2967.7	8974.2	4714.1	9	16656	10409	1925.2	9	35215	11583	4633.3	8448.3	26140	5241.8	22546	14006	6027.1	6915.6	10055	0.690555	0.642848	1.20358	0.267337	insig
MEDN1437	C20H32O4	(±)17(18)-DiHETE	FA	Oxidized lipids	-	15164	2967.7	8974.2	4714.1	9	16656	10409	1925.2	9	35215	11583	4633.3	8448.3	26140	5241.8	22546	14006	6027.1	6915.6	10055	0.690555	0.642848	1.20358	0.267337	insig
MADN0191	C5H8O2	3-Methacrylic acid	Organic acid And Its derivatives	Organic acid And Its derivatives	541-47-9	2746200	3531500	3024200	3607200	3287200	3244100	3170400	3016500	3326300	3179900	3800500	4132900	3733100	3907900	3425200	3998700	4310800	3911000	4085800	3377400	1.65541	5.10714e-05	1.20383	0.267633	insig
MADP0455	C37H75N2O6P	SM(d18:1/14:0)	SL	SM	-	3001600	3864700	6946900	3366900	3642500	3958000	5696300	6066200	3170300	2724400	6095800	2875000	3839100	7113900	4912600	4152700	3507100	12355000	4102600	2151100	0.260427	0.41745	1.20423	0.268112	insig
MADN0491	C44H82NO8P	PC(16:0e/5,6-EET)	GP	PC	-	1093.1	7658.1	5471.9	5472.8	3282.5	1138	9	9	6264	2189.4	6629	2189.4	9	1118.2	11018	4351.6	3264.5	4364.9	5457.8	1091.9	0.193911	0.615988	1.21194	0.277312	insig
MADN0008	C9H8O4	4-Hydroxyphenylpyruvic Acid	Amino acid and Its metabolomics	Amino acid and Its metabolomics	156-39-8	180920	378810	419970	506950	649140	495420	300730	546650	375300	371180	252640	287320	370980	591050	500710	737710	668010	500760	1038700	230960	0.464162	0.309487	1.22574	0.293654	insig
MADN0155	C8H8O4	3-Hydroxypropionic acid	Organic acid And Its derivatives	Organic acid And Its derivatives	17119-15-2	293780	297370	319150	221490	320270	421000	324160	280150	294060	277010	410890	403730	351750	240930	465770	376520	397620	382290	307060	421210	1.15559	0.013098	1.23269	0.301806	insig
MEDP1901	C17H27NO4	Carnitine C9:1-OH	FA	CAR	-	151630	2123700	137590	52567	501710	1640900	196060	443300	275610	109420	84635	1431300	527440	75537	474700	1034700	2630200	72986	438100	228420	0.406152	0.694842	1.24244	0.313174	insig
MEDN0795	C20H34O5	PGF2α	FA	Oxidized lipids	551-11-1	9	9	9	61448	7181	4742.1	9	9	9	10438	18175	9	6628.3	9	26041	23836	14466	9	6151.4	9043.9	0.749279	0.766358	1.24451	0.31558	insig
MEDN1613	C30H39NO5	Cytochalasin-H	Hormones and hormone related compunds	Hormones and hormone related compunds	53760-19-3	539080	663470	554900	595860	1006700	473930	544600	489390	863850	600130	630980	607540	1613300	581150	570530	690020	1541600	410600	623200	617830	0.675968	0.302062	1.24556	0.31679	insig
MADP0110	C6H11NO2	L-Pipecolic acid	Heterocyclic compounds	Heterocyclic compounds	1723-00-8	2327000	1997800	1475800	976290	1606200	1859700	1209900	1209600	1248000	1937700	299460	1860700	1711500	2579600	3966300	1769600	2213100	394280	1769900	3200000	0.0909555	0.324797	1.24713	0.318607	insig
MADN0146	C5H6O4	Itaconic acid	Organic acid And Its derivatives	Organic acid And Its derivatives	97-65-4	185050	224590	262330	197080	114250	116930	149360	300390	242710	234720	160620	259700	269770	215890	232920	249000	346760	236420	311200	249060	0.913754	0.0625847	1.24856	0.320263	insig
MADN0043	C3H4O3	Pyruvic Acid	Organic acid And Its derivatives	Organic acid And Its derivatives	127-17-3	1635500	2352100	2295700	1644900	1973000	1748900	1872800	2525800	2023100	1431400	1661200	2134800	2306200	2109100	2428800	2726700	2211800	4044200	3192600	1636800	0.879446	0.0746451	1.25375	0.326253	insig
MADN0150	C6H8O2	2,4-Hexadienoic acid	Organic acid And Its derivatives	Organic acid And Its derivatives	110-44-1	97699	269940	142830	437820	250880	325510	204050	197890	163960	228790	237240	283620	237480	481990	374240	309790	258890	227380	268400	229660	0.856018	0.159056	1.25409	0.326637	insig
MEDP1162	C6H7N5O	1-Methylguanine	Nucleotide And Its metabolomics	Nucleotide and Its metabolomics	938-85-2	201190	151670	201070	4920200	100910	186230	78981	348320	192590	146700	326420	331300	740680	4337700	394910	440810	711500	374470	400810	165590	0.801541	0.786669	1.25986	0.333263	insig
MEDN1709	C10H19NO3	2-Octanamidoacetic acid	Amino acid and Its metabolomics	Amino acids	14246-53-8	71497	5881.6	12947	42494	8700.9	9182.3	4709.3	20433	5307.3	4900.8	20793	7189.9	12852	141640	7630.4	10786	16538	10072	4489.3	3045.4	0.0339535	0.747941	1.26327	0.337167	insig
MEDN1442	C22H32O3	8-HDoHE	FA	Oxidized lipids	90780-54-4	727.72	2563.9	2912.6	332770	9	9	2658.5	6995.2	9	6878.8	7630.9	2227.9	5433	398130	4448.4	3851.4	9504	14371	3618.5	2857.6	0.777911	0.85286	1.27153	0.346568	insig
MADP0229	C10H16N4O3	Anserine	Amino acid and Its metabolomics	Small Peptide	584-85-0	11646	35665	10374	30553	11452	10100	26262	30424	38055	53781	20829	16875	19937	9774.3	61620	9	53235	24741	71678	50496	0.333111	0.442729	1.27441	0.349825	insig
MADN0175	C5H4O3	2–Furanoic Acid	Organic acid And Its derivatives	Organic acid And Its derivatives	88-14-2	73251	96724	112440	218860	140200	74473	78335	93019	125080	117080	61181	81954	142660	388480	181550	137100	58684	93949	193990	107350	0.261427	0.365018	1.28105	0.357327	insig
MADP0104	C4H9NO2	γ-Aminobutyric Acid	Amino acid and Its metabolomics	Amino acid derivatives	1956/12/2	716270	2556800	2794800	17698000	3749300	5027300	3406900	2608700	2357800	1102200	4051600	1627700	5203400	17380000	5295900	3417400	4986800	5604100	5542800	855000	0.520414	0.578202	1.28432	0.361006	insig
MEDN0049	C11H20N2O6	L-Saccharopine	Amino acid and Its metabolomics	Amino acids	997-68-2	897620	588580	158060	205230	310250	117520	110760	29116	217710	70904	15510	182090	946670	101780	1384600	197720	185990	6562.6	202550	257960	0.0645617	0.647712	1.28668	0.363653	insig
MADP0267	C9H17NO4	Carnitine C2:0	FA	CAR	14992-62-2	41855000	55820000	69511000	65315000	26115000	81463000	102530000	152250000	12288000	88671000	51456000	83363000	73744000	44598000	52430000	119190000	168410000	146660000	96148000	62109000	0.648103	0.289137	1.29072	0.368179	insig
MADP0037	C10H11NO3	N-Phenylacetylglycine	Amino acid and Its metabolomics	Amino acid derivatives	500-98-1	93406	30561	44372	69133	60212	93962	58357	52408	73718	40410	103810	54061	77608	73866	22304	93964	91849	63602	103610	113860	0.605277	0.11805	1.29519	0.373162	insig
MADN0407	C10H14N2O6	2'-O-methyluridine	Nucleotide And Its metabolomics	Nucleotide and Its metabolomics	2140-76-3	19349	30041	17378	351920	13833	28883	20137	25466	18391	40165	48766	17163	34708	418640	33451	42777	24791	71241	28893	15427	0.340123	0.741384	1.30111	0.379738	insig
MEDP0638	C21H42NO7P	LPE(16:1/0:0)	GP	LPE	-	2396800	448210	1484600	1043400	131730	252880	1289000	1387700	504490	110660	183400	882870	2613700	834440	1064000	416710	3432300	2033500	211010	108130	0.198694	0.535718	1.30174	0.380442	insig
MADN0204	C20H28O2	Vitamin A acid	CoEnzyme and vitamins	CoEnzyme and vitamins	302-79-4	12518	13413	19641	42781	20033	32694	38876	22505	29994	41090	30218	25466	12181	33926	88141	32104	25936	25063	42381	41226	0.42009	0.278196	1.30378	0.382698	insig
MEDN0627	C14H6O8	Ellagic acid	Benzene and substituted derivatives	Phenolics	476-66-4	9	16243	4772.8	6985.7	14774	11310	8742	9	6312.2	8328.9	9	50945	6979.9	9	18976	8278.9	3866.7	9	12063	9	0.356831	0.660657	1.30533	0.384413	insig
MEDN0390	C20H30O2	EPA	FA	Oxidized lipids	10417-94-4	3547000	2122700	5936400	15278000	1797100	7352200	4076400	2342900	933490	3862700	5292100	3252800	7508300	8802500	6301600	8966100	11849000	3016100	1974500	4799200	0.716621	0.391771	1.30717	0.386444	insig
MADN0037	C14H6N2O8	Pyrroloquinoline Quinone	Organic acid And Its derivatives	Organic acid And Its derivatives	72909-34-3	99084	81378	73033	102790	92327	104520	90489	103120	95226	75944	97329	111780	127350	93142	106600	140710	135970	127130	136440	128580	1.5802	0.000444533	1.3128	0.392644	insig
MADP0107	C6H7N5O	7-Methylguanine	Nucleotide And Its metabolomics	Nucleotide and Its metabolomics	578-76-7	9102	32080	12508	494670	9	9	9	13713	17208	3814.1	50462	51038	50113	389180	30429	46379	60068	39540	28825	21363	1.03943	0.761999	1.31601	0.396175	insig
MEDP1702	C28H56NO7P	LPC(0:0/20:1)	GP	LPC	-	1132200	3739600	2324900	1300200	1728500	2464300	2267900	1084900	1644100	3559800	357200	3628100	4265900	3817000	7914000	1178200	2649300	2101800	948260	1133500	0.0868979	0.397807	1.31755	0.397861	insig
MEDP1921	C9H17N3O5	Thr-Gln	Amino acid and Its metabolomics	Small Peptide	96337-79-0	59372	127310	44243	62060	91843	167500	88237	20464	62956	108380	9	331370	107910	31396	158660	139930	59714	12713	123250	134850	0.360063	0.437408	1.3213	0.401956	insig
MADN0180	C9H10O3	(R)-2-Hydroxy-3-phenylpropionic acid	Organic acid And Its derivatives	Organic acid And Its derivatives	7326-19-4	32101	55571	43350	119210	52125	71267	47217	44067	27388	51064	40662	134060	21299	41908	47183	64118	243110	35728	21374	69140	0.1705	0.463998	1.32248	0.403244	insig
MADP0264	C8H7NO2	Dioxindole	Heterocyclic compounds	Indole and Its derivatives	3131-52-0	236740	219940	144350	135820	383030	410080	201690	562190	311030	157310	265070	181900	251040	238000	461620	492620	318440	953750	361990	148340	0.625086	0.30759	1.32966	0.411061	insig
MADN0020	C13H16N2O4	Phenylacetyl-L-Glutamine	Amino acid and Its metabolomics	Amino acid derivatives	28047-15-6	7365500	16889000	5829500	8870200	12494000	22992000	10216000	1747700	8891900	15961000	495640	37889000	16730000	5241300	21569000	16915000	8129800	2384600	20399000	18281000	0.0216174	0.377525	1.33056	0.412038	insig
MEDN1492	C8H8O3	(R)-(-)-Mandelic acid	Organic acid And Its derivatives	Organic acid And Its derivatives	611-71-2	9	23006	5969.4	5584.5	11613	6573.4	3412.8	4590.4	11390	9	9	28468	15903	4828.9	12951	12023	7275.2	1822.5	12744	9	0.155801	0.506025	1.33089	0.41239	insig
MEDP1695	C24H50NO6P	LPC(O-16:1/0:0)	GP	LPC-O	97802-53-4	858870	1412900	1032400	1108800	636320	711110	1334700	1069000	560430	2176100	1039200	719990	1153800	2897100	2028100	619270	3240000	826170	754640	1284300	0.500536	0.292445	1.33594	0.417853	insig
MADN0232	C7H6O2	Benzoic Acid	Benzene and substituted derivatives	Benzene and substituted derivatives	65-85-0	160260	217230	182280	348350	243220	358330	224340	284250	171990	310360	510790	252590	386540	380420	311320	292240	466050	180290	243090	353840	1.11551	0.0417433	1.35054	0.433535	insig
MEDP1913	C11H18N2O4	N(Alpha)-Acetyl-Epsilon-(2-Propenal)Lysine	Amino acid and Its metabolomics	Small Peptide	99124-74-0	557330	350550	324720	3494300	477410	320660	340600	628420	367150	240630	552610	295180	479190	2345200	1148900	1295400	1219100	254790	744670	1262400	0.750176	0.510483	1.35142	0.434471	insig
MEDP1923	C14H16N2O4	Cyclo(Phe-Glu)	Amino acid and Its metabolomics	Small Peptide	-	145560	155440	151130	2430300	137270	108830	135260	123140	141000	156160	383910	157540	171420	2258300	221000	553430	742690	94095	280490	136430	0.611296	0.674541	1.357	0.440419	insig
MEDP0898	C8H9NO3	Pyridoxal	Heterocyclic compounds	Pteridines and derivatives	66-72-8	1300200	655250	1088200	686210	1946300	1880900	551560	1382800	1010700	699620	1035900	838840	917080	1092900	2337200	2433700	1070800	3299200	1478500	704410	0.612999	0.22669	1.35769	0.441158	insig
MEDN1315	C8H8O3	4-Hydroxy-3-methylbenzoic acid	Organic acid And Its derivatives	Organic acid And Its derivatives	499-76-3	1785.6	46413	18633	229840	24134	9710	7183.5	10137	12535	5404.8	68905	21839	25484	72769	80398	45261	66016	25083	82763	10961	1.02498	0.579957	1.36553	0.449464	insig
MEDP1326	C28H56NO7P	LPC(20:1/0:0)	GP	LPC	-	1145800	3579800	2470400	1442000	1656200	2020200	2108600	1114800	1221000	2559100	380930	2997400	3284500	2910800	8109200	1280600	2960100	1933200	1146700	1383400	0.210417	0.35052	1.36593	0.44988	insig
MEDP1914	C15H21NO7	N-(1-Deoxy-1-fructosyl)phenylalanine	Amino acid and Its metabolomics	Amino acid derivatives	87251-83-0	95331	49617	57405	75333	57525	74704	126590	49874	67329	47290	63990	57486	151390	145640	82754	79289	77152	29320	190510	80400	0.591457	0.168762	1.36652	0.450511	insig
MADP0341	C6H14N2O3	5-Hydroxy-DL-lysine	Amino acid and Its metabolomics	Amino acid derivatives	13204-98-3	18881	71704	82819	267050	86277	62037	58584	35821	33534	102850	93202	72001	116280	212300	143660	99217	158480	60720	118020	49086	0.831502	0.279587	1.37021	0.454398	insig
MADN0068	C5H4N2O4	Orotic Acid	CoEnzyme and vitamins	CoEnzyme and vitamins	65-86-1	65166	90216	39963	1064300	9	313310	162990	9	40180	678010	165120	211230	558450	310510	1024200	223910	541020	77906	208290	92149	0.732091	0.517589	1.39062	0.475724	insig
MADN0334	C8H8O3	2-Hydroxyphenylacetic acid	Organic acid And Its derivatives	Organic acid And Its derivatives	614-75-5	15043	238150	142550	1257300	159800	75536	35945	56524	126560	38510	482590	118720	150330	310790	433170	301890	412250	263180	479290	45690	0.947643	0.517301	1.39702	0.482357	insig
MEDN0376	C18H34O4	9,10-DiHOME	FA	Oxidized lipids	-	78578	123270	45388	181700	71049	35337	101780	278670	40365	56609	31347	33754	17436	1024700	42760	22230	42629	173040	19485	15418	0.625559	0.69628	1.40489	0.490459	insig
MEDN1081	C18H34O4	12,13-DiHOME	FA	Oxidized lipids	263399-35-5	78578	123270	45388	181700	71049	35337	101780	278670	40365	56609	31347	33754	17436	1024700	42760	22230	42629	173040	19485	15418	0.625559	0.69628	1.40489	0.490459	insig
MEDN1045	C6H5N5O2	2-Amino-4,6-pteridinediol	Nucleotide And Its metabolomics	Nucleotide and Its metabolomics	119-44-8	6672.3	27621	63045	58179	53250	14403	37672	30963	57526	10093	26103	13611	42665	30064	141020	65468	53041	70497	48527	15834	0.568025	0.294914	1.41012	0.495814	insig
MEDN0113	C26H43NO5	Glycochenodeoxycholic Acid	Bile acids	Bile acids	640-79-9	132220000	79012000	112320000	25689000	38623000	107030000	41471000	55874000	49474000	75703000	72043000	117670000	197480000	83026000	214860000	33146000	67386000	64117000	77300000	96295000	0.64584	0.181635	1.4264	0.51238	insig
MEDP0446	C10H12N2O4	3-Hydroxykynurenine	Amino acid and Its metabolomics	Amino acid derivatives	2147-61-7	85743	178170	34112	52354	34238	92785	67549	212050	45049	120030	91616	82429	145210	58324	174760	62798	157450	85251	198070	264310	0.866012	0.184156	1.43178	0.517812	insig
MADP0021	C5H11NO2	Betaine	Others	Others	107-43-7	49351000	64123000	35276000	71943000	75292000	122140000	39654000	111990000	28834000	53853000	25659000	92738000	176440000	82086000	136360000	80644000	69980000	115790000	71394000	83498000	0.854365	0.102924	1.43242	0.518451	insig
MADN0259	C11H12O5	3,5-Dimethoxy-4-Hydroxycinnamic Acid	Organic acid And Its derivatives	Organic acid And Its derivatives	530-59-6	12563	14741	10242	7942	14200	26093	34353	13662	28261	22605	26874	37157	18111	12593	23880	37814	30718	21682	26397	30872	0.995822	0.0435299	1.441	0.527071	insig
MEDN1410	C18H35NO3	N-Palmitoylglycine	Amino acid and Its metabolomics	Amino acid derivatives	2441-41-0	6468.1	11182	5670.4	36655	7389.7	14345	6182.3	11418	2380.7	7339.5	9988.1	9552	4875	70490	14975	11981	11056	8491	6902.7	9865.1	0.452012	0.485997	1.45075	0.536795	insig
MEDP2002	C5H9NO3	5-Aminolevulinate	Organic acid And Its derivatives	Organic acid And Its derivatives	106-60-5	2070400	1740900	2277100	1600200	1246900	1181700	1535100	1548600	990490	788680	595860	3928400	4340000	1470500	2146200	2544700	2078400	620840	2126800	1966400	0.56707	0.124011	1.45648	0.542481	insig
MEDP0087	C9H19N3O3	L-Alanyl-L-Lysine	Amino acid and Its metabolomics	Amino acid derivatives	6366-77-4	439710	397540	191510	50407	410600	326660	147160	146510	191670	239140	102990	416250	301610	501670	775510	574560	172120	78270	240120	539740	0.51315	0.185675	1.45729	0.543289	insig
MADN0124	C9H12N2O6	Β-Pseudouridine	Nucleotide And Its metabolomics	Nucleotide and Its metabolomics	1445-07-4	900070	2338800	1629900	20558000	1563600	1827800	1563600	1685900	1252900	2302400	4732800	4036000	5239200	16821000	3505700	3970700	5538100	2562700	3503700	2116100	1.00764	0.489016	1.46046	0.546425	insig
MADP0448	C48H88NO8P	PC(20:3(8Z,11Z,14Z)/20:1(11Z))	GP	PC	-	23381	36568	81956	356580	22697	95981	89116	59692	40917	169310	69520	22183	15979	904270	26148	14444	18025	289810	34045	33489	0.500529	0.640764	1.46273	0.548662	insig
MEDN1428	C20H30O4	20-COOH-AA	FA	Oxidized lipids	79551-84-1	9	2094.7	9	6821.5	1406.3	4001.5	2452.7	806.22	9	179550	9	6955.1	5101.4	39631	15513	101110	17681	9	12566	90613	0.668855	0.67169	1.46677	0.552644	insig
MADP0090	C5H11N3O2	4-Guanidinobutyric Acid	Organic acid And Its derivatives	Organic acid And Its derivatives	463-00-3	672180	1377100	272570	824290	447090	665050	371040	233250	273770	366930	254940	997540	879000	1074000	735670	1779800	1005200	184900	573800	637230	0.730041	0.169392	1.47586	0.56156	insig
MEDN0112	C26H43NO6	Glycocholic Acid	Bile acids	Bile acids	475-31-0	76918000	8083300	31663000	7681900	5052900	16364000	36734000	35877000	26038000	8896500	26737000	42666000	52009000	37486000	25620000	7773900	28555000	18257000	36434000	98859000	0.644883	0.263812	1.47803	0.563672	insig
MADN0212	C10H12O2	3-Phenylbutanoic Acid	Organic acid And Its derivatives	Organic acid And Its derivatives	4593-90-2	156730	144070	146400	98649	160900	176230	195330	239580	205210	253090	264670	262830	256390	197460	231620	236390	323040	254980	289820	313870	1.50844	0.000312866	1.4813	0.566865	insig
MEDN1441	C22H32O3	10-HDoHE	FA	Oxidized lipids	90780-50-0	9	9	6697.9	318170	4805.9	2199	9	8603.1	3839.7	6039.7	12477	1829	9915.8	450650	7352.8	7341.3	8564.8	16986	3097.1	2212.9	0.782515	0.758381	1.48531	0.570765	insig
MEDN1462	C22H34O4	(±)13(14)-DiHDPE(A)	FA	Oxidized lipids	1345275-24-2	53210	20511	20593	76272	14502	25278	31526	17165	7549.8	28874	27767	23915	30941	201280	12411	29961	65521	12865	17777	17441	0.266571	0.468786	1.48869	0.574042	insig
MEDN1518	C7H13NO3	Acetylvaline	Amino acid and Its metabolomics	Amino acid derivatives	96-81-1	8278.7	6452.2	14932	181290	17172	28661	37592	16352	8510.1	57182	8960	7755.9	44886	310610	42261	30355	47474	28936	20388	18805	0.375204	0.587413	1.48884	0.574186	insig
MADP0006	C4H7NO4	L-Aspartic Acid	Amino acid and Its metabolomics	Amino acids	56-84-8	13231000	15559000	13373000	46569000	15348000	29206000	36328000	7879300	14798000	48460000	20975000	13442000	33405000	36975000	53298000	36821000	64458000	13110000	32736000	54166000	0.831582	0.11924	1.49277	0.577991	insig
MEDN0757	C20H32O3	(±)18-HETE	FA	Oxidized lipids	133268-58-3	13170	7487.9	4499.1	9	9	14861	16363	9	6467	6116.5	12436	12183	7139.9	9	6667.4	24480	22130	9	13903	4614.8	0.326342	0.307567	1.50123	0.586145	insig
MEDP0244	C20H32O	All-Trans-13,14-Dihydroretinol	CoEnzyme and vitamins	CoEnzyme and vitamins	115797-14-3	9	38020	102920	412800	11949	97362	9	46508	35136	46435	9	33454	122950	217750	153970	178090	236100	75168	52475	127150	0.520981	0.391881	1.51314	0.597543	insig
MADP0020	C13H16N2O5	Asp-Phe	Amino acid and Its metabolomics	Amino acid derivatives	13433-09-5	6816600	5760700	5139200	7332300	6187900	7423100	9168800	7587500	7981200	10139000	8550500	9563400	10883000	13774000	11112000	12250000	12222000	13971000	10079000	10227000	1.62834	5.31822e-05	1.53165	0.615087	insig
MADP0151	C7H16N4O2	L-Homoarginine	Amino acid and Its metabolomics	Amino acids	156-86-5	11419000	15269000	10994000	115140000	13902000	11154000	18434000	6046900	15809000	20289000	25519000	17817000	56274000	35669000	45232000	37708000	68352000	15600000	53844000	11030000	0.996382	0.297433	1.53925	0.622228	insig
MADN0379	C9H14N2O6	5,6-Dihydrouridine	Nucleotide And Its metabolomics	Nucleotide and Its metabolomics	5627/5/4	9756.4	28178	17258	160120	24979	20560	18176	15055	14104	30292	24627	38589	57212	137170	82365	52005	50704	24675	32742	24236	0.986294	0.315906	1.54906	0.631398	insig
MEDP1428	C15H27NO4	Carnitine C8:1	FA	CAR	-	787790	11853000	2113400	2781000	7196500	5550700	1149500	2923800	2515200	610080	831510	10964000	2397500	2226900	4766500	17453000	10418000	1568300	5883100	1831400	0.600835	0.325424	1.55653	0.638332	insig
MADP0452	C45H91N2O6P	SM(d18:1/22:0)	SL	SM	-	42454	74579	67649	97845	23801	24212	131960	24946	56207	94068	63866	25424	31850	469900	38047	81284	33583	159090	36703	58151	0.0659502	0.436603	1.56479	0.645967	insig
MADN0164	C4H7NO4	Iminodiacetic acid	Organic acid And Its derivatives	Organic acid And Its derivatives	142-73-4	8482100	10436000	8363200	27619000	11752000	22024000	24211000	5500400	9495400	29496000	16771000	10824000	22375000	26376000	34540000	24529000	47887000	9873800	21205000	34713000	0.978743	0.0664067	1.58276	0.662445	insig
MADN0141	C4H4O4	Fumaric Acid	Organic acid And Its derivatives	Organic acid And Its derivatives	110-17-8	177410	242660	335090	343670	265330	308270	367580	270710	491440	415760	193960	288210	629170	491350	561750	659260	542230	331080	653470	765020	1.12067	0.0119351	1.58969	0.668747	insig
MADN0223	C4H10O4	meso-Erythritol	Carbohydrates and Its metabolites	Sugars	149-32-6	316420	442070	209180	106350	119660	265110	292470	547640	197770	495360	199880	218130	594970	193660	925890	259220	407580	268710	510270	1184700	0.755709	0.157288	1.5919	0.670749	insig
MADN0298	C13H17NO2	Ritalinic acid	Organic acid And Its derivatives	Organic acid And Its derivatives	19395-41-6	80555	159470	195690	469710	360250	530110	448320	317760	280330	438780	292310	487950	568940	506990	93238	377290	884370	719670	630400	662190	0.775187	0.0381298	1.59201	0.67085	insig
MEDN1126	C24H40O5	Gamma-Mercholic Acid	Bile acids	Bile acids	547-75-1	218660	42885	103620	594480	31527	155630	294950	137750	88628	62812	339430	368250	235020	272730	216110	179330	407100	307580	248940	185890	1.04762	0.104312	1.59473	0.67331	insig
MADP0411	C11H21N3O5	γ-Glu-Lys	Amino acid and Its metabolomics	Small Peptide	-	343010	201570	127110	410180	201410	192200	133480	88049	138020	155290	141090	196480	405120	371750	531260	424250	524810	89951	288690	238040	0.961418	0.0537113	1.61353	0.690221	insig
MADN0195	C4H8O3	(R)-3-Hydroxybutanoic acid	Organic acid And Its derivatives	Organic acid And Its derivatives	625-72-9	533900	720710	338850	188090	185090	438710	472900	817610	333520	853840	355180	383970	944030	351290	1517600	443910	785160	432180	824310	1854000	0.83559	0.124515	1.61607	0.692491	insig
MEDP0889	C21H30O5	Cortisol	Hormones and hormone related compunds	Hormones and hormone related compunds	50-23-7	9	9	9	319320	9	9	3858.4	3567.1	65455	27729	9	61614	44412	96791	13013	237480	108800	6210.2	89638	21898	0.964779	0.512022	1.61882	0.694947	insig
MADN0080	C4H8O3	3-Hydroxybutyric acid	Organic acid And Its derivatives	Organic acid And Its derivatives	300-85-6	251440	315940	166000	69925	86092	183080	185540	356210	131630	321760	150300	157450	384080	136390	611640	188150	305040	192850	351200	892150	0.79525	0.145344	1.62953	0.704459	insig
MADP0042	C3H7NO5S2	S-Sulfo-L-Cysteine	Amino acid and Its metabolomics	Amino acid derivatives	1637-71-4	9	9	21848000	50253000	9553900	16290000	19239000	20469000	1011500	26027000	9	9	19426000	72944000	53754000	20968000	52267000	15488000	9	33584000	0.0462495	0.289923	1.6299	0.704786	insig
MEDN0368	C19H40NO7P	LPE(14:0/0:0)	GP	LPE	-	2998300	593740	1408000	716400	380160	492360	1265400	2294100	452730	158820	260300	1637000	3753700	708990	2254400	1049400	4609700	2843100	237420	205450	0.428608	0.256703	1.63192	0.706569	insig
MEDN0774	C20H32O3	19(S)-HETE	FA	Oxidized lipids	115461-40-0	870.91	2878.2	9	2737.1	2899.8	20195	2771.5	846.78	1319.6	96717	9386.9	8090.9	11601	9639	17159	58521	36642	959.36	14625	49168	1.08569	0.465584	1.64419	0.717381	insig
MEDP1017	C4H9NO2	2-Aminoisobutyric Acid	Amino acid and Its metabolomics	Amino acid derivatives	62-57-7	29390	105470	136430	1173300	254110	352170	154510	144120	152210	29898	394220	97283	422140	1473600	349120	301850	362250	264480	459140	44154	0.793573	0.33254	1.64648	0.719383	insig
MEDP1942	C6H11NO3	N-MethyTrans-4-Hydroxy-Proline	Amino acid and Its metabolomics	Amino acid derivatives	4252-82-8	36664	200680	56817	185260	198260	36802	86415	26703	57298	41542	45918	361850	33590	651410	91002	96855	57756	57359	93185	43003	0.228139	0.385998	1.65356	0.725577	insig
MEDN0658	C16H30O4	Hexadecanedioic acid	FA	FFA	505-54-4	352130	331200	123330	1418600	334420	1544000	440130	462150	108630	13761000	881000	413420	733630	1938200	2146400	13801000	2788700	624020	1808700	6092400	0.946468	0.51433	1.65438	0.726294	insig
MEDP1960	C16H23N5O5	Isopentenyladenine-7-N-glucoside	Nucleotide And Its metabolomics	Nucleotide and Its metabolomics	-	92656	76426	143050	201520	98392	109520	155010	126880	187810	152910	123810	95774	121280	971620	78796	93516	133900	369060	124540	130160	0.243571	0.332988	1.66828	0.73836	insig
MEDN0334	C8H8O3	Mandelic Acid	Organic acid And Its derivatives	Organic acid And Its derivatives	90-64-2	12601	199990	70583	70152	82911	35650	30265	26455	117030	11207	39212	272690	163570	79388	87358	75989	103140	22170	203600	50614	0.815375	0.175972	1.67122	0.740902	insig
MADN0474	C45H83O13P	PI(36:2)	GP	PI	-	152110	153700	191120	68330	58856	43403	149160	95812	174090	572030	100310	92434	232190	201190	528590	307120	288250	65745	88312	872090	0.633202	0.248524	1.67383	0.743152	insig
MEDN1440	C22H32O3	13-HDoHE	FA	Oxidized lipids	90780-53-3	1406.9	1733.6	5706.1	139980	2579.6	9	2431.2	10137	9	5019.7	9299.8	1733.1	4498.8	236160	4529.3	4890.2	4724.4	12026	2147.1	3202.8	0.615794	0.677068	1.67569	0.744753	insig
MEDN1432	C20H32O4	(±)11(12)-DiHETE	FA	Oxidized lipids	867350-92-3	36413	6557.1	11096	20315	1773	24584	15211	2106.9	3866.9	17312	22615	9785.1	12007	86399	4666.8	41224	33568	3102.2	9528.4	10874	0.468598	0.302329	1.67896	0.747566	insig
MEDN1435	C20H32O4	(±)5(6)-DiHETE	FA	Oxidized lipids	845673-97-4	36413	6557.1	11096	20315	1773	24584	15211	2106.9	3866.9	17312	22615	9785.1	12007	86399	4666.8	41224	33568	3102.2	9528.4	10874	0.468598	0.302329	1.67896	0.747566	insig
MEDN1436	C20H32O4	(±)8(9)-DiHETE	FA	Oxidized lipids	867350-87-6	36413	6557.1	11096	20315	1773	24584	15211	2106.9	3866.9	17312	22615	9785.1	12007	86399	4666.8	41224	33568	3102.2	9528.4	10874	0.468598	0.302329	1.67896	0.747566	insig
MEDN1675	C5H11O7P	2-Deoxyribose-5'-phosphate	Nucleotide And Its metabolomics	Nucleotide and Its metabolomics	102916-66-5	66610	54475	111250	116430	126150	112710	155090	131880	175000	180470	119460	75447	215010	186240	288100	296270	251570	136750	170840	326340	1.16855	0.0136833	1.67961	0.748125	insig
MEDP1328	C28H54NO7P	LPC(20:2/0:0)	GP	LPC	-	9	4989300	9	2075900	2785400	1547900	2784400	9	9	5063200	249810	3909000	4998000	3557000	12499000	912890	2367000	1372700	1135100	1495400	0.998848	0.323834	1.68844	0.755689	insig
MEDP1330	C28H54NO7P	LPC(0:0/20:2)	GP	LPC	-	9	4989300	9	2075900	2785400	1547900	2784400	9	9	5063200	249810	3909000	4998000	3557000	12499000	912890	2367000	1372700	1135100	1495400	0.998848	0.323834	1.68844	0.755689	insig
MEDN1287	C21H42NO7P	LPE(0:0/16:1)	GP	LPE	-	18916000	5938100	15133000	11068000	1601200	2630800	14043000	13225000	5772900	1301500	2615300	12411000	39874000	10536000	13944000	5700600	39615000	23158000	2777300	1420900	0.421403	0.23513	1.69645	0.76252	insig
MADN0070	C17H20N4O6	Riboflavin	CoEnzyme and vitamins	CoEnzyme and vitamins	83-88-5	22315	243280	325610	1592400	240130	594300	399120	640910	324940	279610	453780	273160	400780	1466100	1218500	736330	759920	1674400	383980	598200	0.897764	0.128058	1.7083	0.772562	insig
MADP0320	C11H14N4O5	1-Methylinosine	Nucleotide And Its metabolomics	Nucleotide and Its metabolomics	2140-73-0	170740	826990	423830	1887600	350460	288870	298500	341440	299540	429220	148010	1918900	1305300	2038000	1127200	568770	876250	297730	555430	266050	0.665586	0.174932	1.71174	0.775463	insig
MADN0103	C9H8O3	Phenylpyruvic acid	Organic acid And Its derivatives	Organic acid And Its derivatives	156-06-9	828700	1097300	1886200	5520500	1230800	1570400	1079600	1956600	1048300	2552100	5180900	1839500	2317000	4473000	3246900	3649900	3578600	1787700	2718500	3509800	1.25733	0.0268814	1.72088	0.783147	insig
MEDN1475	C6H15O9P	Sorbitol 6-phosphate	Carbohydrates and Its metabolites	Phosphate sugars	20479-58-7	4422.2	12901	7198.5	13250	60347	85662	26454	10339	19895	17554	23314	19830	51503	75601	32414	30133	40923	90943	37161	43769	1.14096	0.105826	1.72694	0.788222	insig
MADP0086	C7H7NO2	Trigonelline	CoEnzyme and vitamins	CoEnzyme and vitamins	535-83-1	257080	97564	3097800	179680	1221700	36240	215530	73015	785100	6165.4	79383	4862100	1594400	240770	910500	136700	79791	521330	1165800	729440	0.505498	0.438181	1.72872	0.7897	insig
MEDP1373	C29H53NO4	Carnitine C22:2	FA	CAR	-	1293600	732110	1204500	766860	444720	503660	930160	786290	661520	339850	174120	1573300	2808200	551310	2273400	836850	3026100	1567500	335330	258210	0.401853	0.134121	1.74916	0.806666	insig
MADP0331	C5H11NO3S	L-Methionine sulfoxide	Amino acid and Its metabolomics	Amino acid derivatives	62697-73-8	692320	1079000	1177900	7805200	1041200	1379700	642470	1209300	963550	1334900	715210	1190500	1419500	6053000	11805000	2522700	3261800	730690	2013600	782850	0.620633	0.324905	1.76011	0.815665	insig
MEDP1875	C22H44NO7P	LPE(17:1/0:0)	GP	LPE	-	3149900	895790	1911800	871460	276700	1407600	3218100	1021700	632690	169820	282970	1629800	4738500	544540	2198000	2280600	9906200	1904300	341590	229940	0.375642	0.316073	1.77465	0.827538	insig
MADP0074	C5H6N2O2	Thymine	Nucleotide And Its metabolomics	Nucleotide and Its metabolomics	65-71-4	9	1171100	2035800	3388500	7664100	634610	1228000	558760	2060400	6560500	350480	3231400	601050	12438000	7093300	2148600	8532700	594900	1549000	8571900	0.561009	0.231915	1.78293	0.834251	insig
MEDN0362	C23H46NO7P	LPE(18:1/0:0)	GP	LPE	-	81756000	64084000	68405000	58916000	29839000	25060000	56073000	48094000	41051000	21100000	13770000	115480000	169430000	44742000	144710000	69557000	178560000	96228000	28870000	22306000	0.607909	0.0851029	1.7874	0.837865	insig
MADN0235	C7H6O3	4-Hydroxybenzoic Acid	Benzene and substituted derivatives	Phenolic acids	99-96-7	14409	34342	85396	65801	57379	56306	32187	19657	32763	60893	86702	57406	107700	125970	96921	120180	81262	35246	56445	63692	1.24513	0.00605551	1.81107	0.856846	insig
MEDN1463	C22H34O4	(±)19(20)-DiHDPE(A)	FA	Oxidized lipids	-	9494.7	9676.8	4753.5	14087	4354	21536	11644	10546	4633.2	21819	12175	34479	14814	56060	10968	21927	27793	5832.1	15285	6942.3	0.853855	0.100606	1.83284	0.87408	insig
MADP0420	C8H12N2O2	Cyclo(Ala-Pro)	Amino acid and Its metabolomics	Small Peptide	36357-32-1	29683	35477	41692	54667	33576	23805	29151	35373	40627	16279	18999	108750	59964	79021	20830	65931	92062	49927	60697	73398	1.05733	0.0110087	1.84991	0.887453	insig
MADN0100	C8H8O3	Mandelic acid	Organic acid And Its derivatives	Organic acid And Its derivatives	90-64-2	12660	89351	57852	859430	53173	43306	30020	9	56834	61906	172750	58752	53892	937010	148950	219380	216480	101680	398340	48544	0.726321	0.366858	1.86295	0.89759	insig
MEDN0570	C4H8O4	L-Erythrulose	Carbohydrates and Its metabolites	Sugars	533-50-6	2723.7	5000.1	3538.9	3521.6	4584.7	4254.6	3850.5	5034.8	1179.4	2666.6	3200.1	11603	13123	4018.9	8003	4013.9	12663	3547.3	4099.3	4242.6	1.17238	0.0376171	1.88459	0.914251	insig
MEDN0604	C14H26O4	Tetradecanedioic acid	FA	FFA	821-38-5	506480	111250	112710	285640	163200	315300	191170	309500	90154	722060	506240	138770	275810	329010	354990	1522700	811160	268170	574180	518170	1.01312	0.0999397	1.88754	0.916507	insig
MEDN1409	C18H36O3	12-Hydroxyoctadecanoic acid	FA	FFA	106-14-9	14036	23868	9	28574	13879	89564	14790	9289.6	2151.3	348320	70607	21056	32217	46537	145830	316140	134890	10459	96250	159510	0.998241	0.286076	1.89813	0.924579	insig
MADP0316	C11H15N3O6	N4-Acetylcytidine	Nucleotide And Its metabolomics	Nucleotide and Its metabolomics	3768-18-1	36666	95742	80960	648360	101910	87497	91219	78114	86869	176230	154310	354810	338630	737630	286770	117870	327110	158240	199790	155800	1.14759	0.112776	1.90821	0.932221	insig
MADN0127	C9H14N3O7P	2'-Deoxycytidine-5'-Monophosphate	Nucleotide And Its metabolomics	Nucleotide and Its metabolomics	1032-65-1	214970	381860	162630	129870	229910	350950	227780	260930	123610	416370	50117	590420	522060	356770	985060	485850	789800	216100	380120	422700	0.883523	0.0269767	1.92046	0.941451	insig
MADN0244	C7H7NO2	P-Aminobenzoate	Benzene and substituted derivatives	Phenolic acids	150-13-0	48952	21358	9	388290	8933.6	15427	26079	59417	13026	68754	100450	46228	195300	120650	264720	57359	193380	55528	143410	75741	1.02392	0.184309	1.9266	0.94606	insig
MEDN0769	C22H32O3	14(S)-HDHA	FA	Oxidized lipids	119433-37-3	2304.7	6914.8	13631	742220	7509	6509.6	9	20077	3769.2	6693.9	153990	3246.7	14344	1261400	10427	27824	17628	67603	9496	7767.2	0.727118	0.602975	1.94374	0.958835	insig
MADP0237	C8H8O3	Anisic acid	Benzene and substituted derivatives	Phenolic acids	100-09-4	109480	619110	508110	190500	450600	875910	690730	187240	394790	790130	279300	858870	1265200	325810	2050800	726430	981210	1279500	547520	1115300	1.04138	0.0278066	1.9578	0.969233	insig
MEDP0528	C7H7NO3	5-Aminosalicylic Acid	Benzene and substituted derivatives	Phenolic acids	89-57-6	9	203360	175500	936430	181890	222300	125820	35940	103320	159620	120820	226740	330680	263430	852470	989680	432800	459890	248540	305360	0.811641	0.104598	1.97297	0.980365	insig
MADP0471	C47H93N2O6P	SM(d18:1/24:1(15Z))	SL	SM	94359-13-4	55118	57008	9	172730	9	9	81068	73865	9	168150	37779	9	9	1021500	9	9	9	145540	9	9	0.63817	0.576444	1.9818	0.986808	insig
MADN0386	C8H8O4	p-Hydroxymandelic acid	Organic acid And Its derivatives	Organic acid And Its derivatives	1198-84-1	174080	371400	347000	9	383760	216270	9	248420	346060	9	261340	170590	435450	9	875280	498820	606020	9	1201900	99804	0.453315	0.151753	1.98811	0.991398	insig
MEDN1438	C20H34O4	(±)8(9)-DiHET	FA	Oxidized lipids	192461-96-4	645610	156190	76111	604360	60912	216380	192090	74435	73444	378690	336330	122510	149210	2944300	139380	351320	488090	73852	163170	182670	0.412518	0.403922	1.99774	0.998366	insig
MEDN1439	C20H34O4	(±)11(12)-DiHET	FA	Oxidized lipids	-	645610	156190	76111	604360	60912	216380	192090	74435	73444	378690	336330	122510	149210	2944300	139380	351320	488090	73852	163170	182670	0.412518	0.403922	1.99774	0.998366	insig
MEDN0348	C20H34O6	TXB2	FA	Oxidized lipids	54397-85-2	9	9	9	102230	8387.2	2681.7	3972	4683.5	1732.9	3578.3	19186	9	9	116200	25323	27775	30936	22344	5291	7479.2	0.5592	0.396396	1.99974	0.999813	insig
MADP0028	C7H14N2O3	L-Theanine	Amino acid and Its metabolomics	Amino acids	3081-61-6	115300	118270	215200	245220	259500	265870	160690	206950	209320	174450	283240	192710	351190	513930	229900	286390	209560	1029300	512940	375840	1.19898	0.0319575	2.02205	1.01582	up
MEDN0754	C22H32O3	(±)17-HDHA	FA	Oxidized lipids	90780-52-2	2613.9	2018.9	5274.5	396760	4158.5	3014.3	3268.7	9496.2	1078.3	6514.1	13219	4105	6589.9	797590	12301	6765.7	13803	21410	9	3671.5	0.125147	0.621634	2.02549	1.01827	insig
MADN0075	C4H8O3	2-Hydroxybutyric acid	Organic acid And Its derivatives	Organic acid And Its derivatives	600-15-7	3565800	2049600	555430	667090	622400	438800	1656200	834770	868450	2493600	440380	2223100	5470300	716820	4245100	1752600	5506500	856740	1836700	4949200	0.857531	0.0695625	2.03586	1.02564	insig
MEDN1271	C25H48NO7P	LPE(0:0/20:2)	GP	LPE	-	324230	692060	552710	1019600	358190	145030	223020	386130	353260	298640	51815	1467600	2167200	516100	2250300	361290	865790	784700	208930	231260	0.457826	0.117412	2.04577	1.03265	insig
MEDN1272	C25H48NO7P	LPE(20:2/0:0)	GP	LPE	-	324230	692060	552710	1019600	358190	145030	223020	386130	353260	298640	51815	1467600	2167200	516100	2250300	361290	865790	784700	208930	231260	0.457826	0.117412	2.04577	1.03265	insig
MADN0307	C7H6O3	3-Hydroxybenzoic acid	Benzene and substituted derivatives	Phenolic acids	99-06-9	367020	518620	412320	3988700	486120	500130	689620	443520	390740	423000	508770	614720	761320	10791000	781910	864750	763920	758320	678880	540870	0.57054	0.425749	2.07602	1.05382	insig
MADN0400	C5H11NO2	N-methyl-4-aminobutyric acid	Amino acid and Its metabolomics	Amino acid derivatives	1119-48-8	15158	16096	16163	9	10553	7037.5	9	21190	17093	9	4550.2	12836	20148	15565	24642	24115	16065	15071	32124	50486	1.03911	0.0315203	2.08679	1.06129	up
MEDN1421	C20H32O3	(±)8-HETE	FA	Oxidized lipids	98462-03-4	3066.1	12919	9544.8	781500	12717	14266	5367.5	8524.6	5082.8	15802	39747	9314.1	19803	1619200	34711	28330	47666	24598	17681	6946.3	0.639478	0.589776	2.12709	1.08888	insig
MADN0267	C9H10O3	3-(4-Hydroxyphenyl)-Propionic Acid	Benzene and substituted derivatives	Phenolic acids	501-97-3	9	9	20360	1046800	9	9	28783	59543	9	9	9	41278	9	2135200	58651	84927	97180	9	44348	9	0.412011	0.586726	2.13028	1.09104	insig
MEDP1962	C13H14N2O3	N-(3-Indolylacetyl)-L-alanine	Amino acid and Its metabolomics	Amino acid derivatives	57105-39-2	97241	38524	39908	335780	93677	24009	34809	169970	34968	19842	62003	282330	223720	201600	92005	291960	409190	78684	117850	160980	1.26313	0.0422907	2.16075	1.11153	up
MADP0132	C14H18N2O2	tryptophan betaine	Organic acid And Its derivatives	Organic acid And Its derivatives	487-58-1	138760	1863700	137750	951090	1240000	800280	862310	873050	582000	970450	407620	4102900	1267700	2787400	1209900	912240	1007900	1074300	2424600	3090000	1.00411	0.0329684	2.17172	1.11884	up
MEDP1442	C11H21NO4	Carnitine C4:0	FA	CAR	-	8028600	14787000	4588500	6003100	6411300	14585000	7069200	15710000	749080	6822900	7574700	24373000	25501000	9278000	19633000	31251000	27772000	19450000	18293000	10154000	1.31332	0.00271504	2.28046	1.18933	up
MADN0220	C5H11O7P	Deoxyribose 5-phosphate	Nucleotide And Its metabolomics	Nucleotide and Its metabolomics	-	368810	7773900	2394000	1469500	8728800	4975800	4869300	419760	1831200	1248200	6416400	6075700	5718600	6999200	10044000	6248500	7015900	6181600	5818100	17615000	1.31312	0.00911095	2.29268	1.19704	up
MEDP1973	C7H14NO2+	D-Proline betaine	Amino acid and Its metabolomics	Amino acid derivatives	1195-94-4	9	2158100	420430	9	2496600	9	9	9	9	9	90589	4623800	2849400	620070	1371700	1036300	127040	404550	368570	170000	1.44955	0.256035	2.29785	1.20028	up
MADN0121	C12H17N5O5	2-(Dimethylamino)Guanosine	Nucleotide And Its metabolomics	Nucleotide and Its metabolomics	2140-67-2	159850	433540	237770	5581200	328720	490080	292770	349140	232800	628770	844190	685940	1633200	11574000	1293600	589750	1034600	1857600	613040	405280	0.98068	0.33964	2.35055	1.233	insig
MEDN1416	C18H30O3	9(S)-HOTrE	FA	Oxidized lipids	89886-42-0	7178.9	2293.7	3265.5	89808	3078.8	6654.2	4125.9	8461.5	867.89	2393	17484	2108.4	1869.7	247880	2498.7	10855	6785.5	10615	2336	1371.5	0.197707	0.508162	2.37111	1.24556	insig
MEDN1288	C20H35NO3	Glycine linoleate	GL	DG	-	7110	23871	9392.7	89343	26173	29934	13884	5510.1	9200.4	17266	6856.5	17037	12958	373150	43933	38542	19296	7716.5	20927	19208	0.407064	0.387813	2.41546	1.2723	insig
MADN0245	C6H11NO4	2-Aminoadipic Acid	Organic acid And Its derivatives	Organic acid And Its derivatives	542-32-5	532550	225820	63334	112280	102280	34170	124870	49290	155160	179220	41953	280380	318000	206380	1600800	71282	455080	39050	465730	337930	0.647577	0.167984	2.41713	1.27329	insig
MADN0421	C7H6O4	2,6-Dihydroxybenzoic acid	Organic acid And Its derivatives	Organic acid And Its derivatives	303-07-1	9	17353	16860	13305	15546	15534	17828	44017	9	24415	32370	50026	24545	98095	26151	35331	46519	49300	9836.9	28093	0.939369	0.0157712	2.42768	1.27958	insig
MEDN1692	C23H44NO6P	Phosphatidylethanolamine lyso alkenyl 18:2	GP	LPE	-	66916	96061	90058	147490	56278	36272	60604	73534	27926	86055	37513	109260	267970	150760	478120	87712	482820	45397	32978	108480	0.885649	0.086667	2.42988	1.28088	insig
MADP0268	C11H21NO4	Carnitine isoC4:0	FA	CAR	25518-49-4	1627400	1550300	593190	524760	860330	1130800	704120	2154800	201800	667930	1316700	3345900	3079700	732310	1755500	4030600	3360000	2366500	3069100	1350000	1.41555	0.00272257	2.43687	1.28503	up
MEDN0760	C20H32O3	(±)5-HETE	FA	Oxidized lipids	-	40965	69367	55610	6065900	53310	86299	84857	74488	23527	166300	166000	52736	109150	15298000	107230	100580	207300	238870	57519	42879	0.324758	0.565147	2.43731	1.28529	insig
MEDN0763	C20H32O3	(±)9-HETE	FA	Oxidized lipids	79495-85-5	40965	69367	55610	6065900	53310	86299	84857	74488	23527	166300	166000	52736	109150	15298000	107230	100580	207300	238870	57519	42879	0.324758	0.565147	2.43731	1.28529	insig
MADP0059	C5H7N3O	5-Methylcytosine	Nucleotide And Its metabolomics	Nucleotide and Its metabolomics	554-01-8	32786	123290	29005	1776500	224030	53206	96996	76232	47426	111990	208110	152060	334390	3277000	514130	265700	842770	330980	236120	111740	1.14959	0.303131	2.43947	1.28657	up
MEDN0758	C22H32O3	(±)4-HDHA	FA	Oxidized lipids	90906-40-4	9	3275.5	2257.7	199590	2658.1	9	2845.1	10668	9	5437.2	3662.3	2439.4	7366.5	506280	4353.2	5907.3	8471.2	9739.1	1845.7	3730.7	0.78534	0.555121	2.44222	1.2882	insig
MADN0042	C6H6O6	Cis-Aconitic Acid	Organic acid And Its derivatives	Organic acid And Its derivatives	585-84-2	9	9	9	2712800	272080	1681700	138110	33680	9	19709	142690	114620	68761	8073600	378240	1645000	1053500	108970	64628	248870	1.09942	0.417232	2.44928	1.29236	up
MEDN0765	C20H32O3	11,12-EET	FA	Oxidized lipids	123931-40-8	72377	104080	103620	9595900	94178	178540	124400	153520	55367	338770	340960	44639	94454	24883000	241570	291110	384580	223720	114040	128910	0.280631	0.558401	2.47182	1.30558	insig
MADN0208	C6H11NO4	DL-2-Methylglutamic acid	Amino acid and Its metabolomics	Amino acids	71-90-9	515430	249980	62091	109070	106130	39007	139390	52924	141780	212100	44192	280580	380440	235790	1704000	66018	456320	35196	477920	362540	0.635589	0.160554	2.48356	1.31241	insig
MEDP1706	C21H28O2	(Z)-Guggulsterone	CoEnzyme and vitamins	CoEnzyme and vitamins	95975-55-6	143100	238040	167260	160230	97873	123970	212410	305780	61068	233660	56857	339520	830240	280440	1012500	425500	942750	221490	98680	224690	1.03695	0.0409035	2.54255	1.34628	up
MEDP1926	C14H16N2O2	Cyclo(Pro-Phe)	Amino acid and Its metabolomics	Small Peptide	3705-26-8	55475	36506	58797	41300	28554	22933	30310	34701	54538	38100	24930	29481	95892	646170	66562	16267	35792	35665	34197	43908	0.338505	0.329599	2.56438	1.35861	insig
MADN0147	C4H4O5	Oxaloacetic acid	Organic acid And Its derivatives	Organic acid And Its derivatives	328-42-7	23391	29080	7881.9	31226	6436.1	35518	15214	24393	9	15201	21775	17981	186500	33204	71956	10081	54051	43300	12376	32146	0.816222	0.112459	2.56634	1.35971	insig
MEDN0759	C20H30O3	(±)5-HEPE	FA	Oxidized lipids	-	9	9	3133.2	57323	9	2401.2	3385.4	9	9	9	6850.6	1056.6	3282.7	139400	1750	7824.7	6215.9	5777.8	9	9	0.800544	0.486106	2.59705	1.37688	insig
MADP0144	C8H12NO6P	Pyridoxine 5'-Phosphate	CoEnzyme and vitamins	CoEnzyme and vitamins	447-05-2	28300	151890	26348	81333	8429.1	135070	65069	28905	14952	194270	61077	68200	205590	135380	83234	91847	227250	334940	396250	314040	1.1932	0.0179609	2.6108	1.38449	up
MEDP1411	C20H39NO4	Carnitine C13:0	FA	CAR	-	173290	440680	899410	154620	498920	1474300	64079	202740	95797	101590	188000	154780	150360	215980	357990	3221600	2889400	172720	2765000	646470	0.73362	0.157394	2.62148	1.39038	insig
MEDN1461	C22H34O4	(±)7(8)-DiHDPE(A)	FA	Oxidized lipids	-	2786.2	3531.6	3517.9	75266	1879.9	3355.6	5310.3	5823	1680.6	14071	3974.3	2579.6	5237	262860	3008.6	6021	8978.3	5730.4	5772.4	3642.5	0.247526	0.492146	2.62582	1.39277	insig
MEDP0587	C8H16N2O3	N-Alpha-acetyl-L-lysine	Amino acid and Its metabolomics	Amino acid derivatives	1946-82-3	1345300	332710	155280	678050	419220	303800	558360	483140	533130	356950	409060	707970	2507400	745940	3222000	1181400	3253900	476300	1206700	624680	1.32697	0.0318126	2.77497	1.47247	up
MEDP1919	C11H18N2O2	Cyclo(Pro-Leu)	Amino acid and Its metabolomics	Small Peptide	2873-36-1	3972.8	8637.9	15094	31105	3998.2	5656.2	7514.6	4526.9	21834	5359.4	6945	21841	24458	158940	10841	26984	6180.9	8950.9	26349	9900.4	0.788841	0.221832	2.79845	1.48463	insig
MADN0107	C7H10O5	Shikimic Acid	Organic acid And Its derivatives	Organic acid And Its derivatives	138-59-0	8237.9	28902	27772	18572	32508	110270	20589	47433	24755	59842	98797	77211	38109	75256	43983	274620	147390	45317	115770	145550	1.42741	0.0160449	2.803	1.48697	up
MEDN1035	C18H32O3	13(R)-HODE	FA	Oxidized lipids	10219-69-9	173980	503950	733670	7424300	533540	489030	555650	1454200	261530	609140	623130	168600	165150	33525000	490440	349360	409870	1200200	238410	177790	0.203914	0.484009	2.93178	1.55178	insig
MEDP1936	C16H27NO14	L-Aspartic acid-O-diglucoside	Amino acid and Its metabolomics	Small Peptide	-	126440	141260	180680	450200	95164	79933	143580	81935	147590	318380	227660	200630	270780	2465300	201600	550740	407460	337470	403260	112780	1.03031	0.158958	2.93326	1.55251	up
MEDP0276	C9H7NO	Indole-3-Carboxaldehyde	Heterocyclic compounds	Indole and Its derivatives	487-89-8	10712	40245	9	138440	44305	9	9	36632	51791	9	82726	79138	173100	66093	110220	75076	131630	84481	46274	96565	1.28551	0.00256405	2.93426	1.55299	up
MEDN0751	C20H32O3	(±)12-HETE	FA	Oxidized lipids	71030-37-0	36890	54887	61468	6186200	64004	99481	74963	66480	26110	345780	3016600	42815	123410	15547000	237050	424460	331470	446450	207970	237090	0.818327	0.42384	2.93808	1.55487	insig
MADP0018	C7H13N3O3	3-N-Methyl-L-Histidine	Amino acid and Its metabolomics	Amino acid derivatives	368-16-1	266430	2028400	623430	942100	985210	290060	616720	240470	317260	995730	73575	13796000	1081400	1780400	1535400	847980	927630	195470	862990	663790	0.355353	0.298459	2.97909	1.57487	insig
MEDP1194	C27H44O3	Calcitriol	Alcohol and amines	Alcohols	32222-06-3	9	12331	34414	87302	16817	23881	17249	12516	9	58010	63097	85801	131000	77773	109710	32016	119870	35762	35946	93272	1.04656	0.00206368	2.98718	1.57878	up
MADN0092	C8H8O4	Homogentisic Acid	Amino acid and Its metabolomics	Amino acid derivatives	451-13-8	120850	11284000	6962200	440770	9791900	3405500	2182100	3723200	9162200	102940	4380200	3682700	17178000	75613	33149000	15568000	21091000	1336000	45688000	171060	0.56864	0.0907	3.0168	1.59302	insig
MEDN0777	C20H34O4	5,6-DiHETrE	FA	Oxidized lipids	213382-49-1	31999	31852	32315	824600	23004	176300	135240	8398	23496	70265	65029	58517	58008	3591900	29172	102810	166780	26028	68883	26694	0.329603	0.450925	3.08944	1.62735	insig
MEDP1961	C15H21N5O8	Ribosyladenosine	Nucleotide And Its metabolomics	Nucleotide and Its metabolomics	-	216530	89054	274740	134140	49806	49761	176280	334050	231440	237910	197370	197690	1435900	577580	572940	580990	800430	107530	303540	773080	1.33483	0.0152261	3.0925	1.62877	up
MEDP1662	C9H20N2O2	NE,NE,NE-TRIMETHYLLYSINE	Amino acid and Its metabolomics	Amino acid derivatives	-	1332000	360880	298280	9	387410	271080	490980	499260	409450	349940	366100	583520	2493600	805730	3093300	1005800	3124000	377200	1262600	666890	0.871029	0.0262485	3.13204	1.6471	insig
MEDP1927	C10H14N2O2	Cyclo(Pro-Pro)	Amino acid and Its metabolomics	Small Peptide	6708-06-1	19411	41855	34967	17587	30500	14450	22114	20827	16882	15823	26570	161490	55551	87619	30470	82324	43518	31168	125110	99972	1.45843	0.00608557	3.17296	1.66583	up
MADP0096	C10H7NO3	Kynurenic Acid	Amino acid and Its metabolomics	Amino acid derivatives	492-27-3	2707900	2124400	404050	50389000	1204600	3843500	1350800	1726000	1115700	2553200	26123000	7817100	9054900	127230000	4021100	8908600	8057500	7673300	11630000	5786800	1.24452	0.269082	3.20832	1.68182	up
MEDN0781	C20H34O6	6-keto-PGF1α	FA	Oxidized lipids	58962-34-8	9	6051.9	9	272280	38008	17498	25931	9	6194.1	15744	60235	6010.7	23102	518040	252670	150910	169550	25146	19228	25799	1.10381	0.152463	3.27634	1.71209	up
MEDP1433	C14H19NO4	Carnitine ph-C1	FA	CAR	-	102800	61244	27833	127660	49298	87205	150870	42414	15844	14552	19880	1124300	203210	41479	62793	418910	158950	191250	24328	23670	0.619191	0.175073	3.3378	1.7389	insig
MEDP1438	C13H23NO4	Carnitine C6:1	FA	CAR	-	9	9	9	9	702210	9	1417800	9	9	437280	9	676600	1770500	545980	2130800	709780	1797200	9	519400	429990	1.08447	0.05148	3.35514	1.74637	up
MEDN0311	C12H22O4	Dodecanedioic Aicd	FA	FFA	693-23-2	4600.9	3492.1	9	2023.8	4483.4	6437.7	3896.4	3264.2	2805.7	15969	11606	4765.6	4394.7	9959.6	4797.3	47097	18838	15690	19883	21051	1.10426	0.0239873	3.36473	1.75049	up
MADN0185	C6H12O5	1,5-Anhydro-D-glucitol	Carbohydrates and Its metabolites	Sugar Alcoholss	154-58-5	52327	82199	52916	118280	77395	40821	91905	52024	33137	71902	79904	316800	306380	410680	90037	323500	158790	112380	387770	131850	1.54614	0.00289421	3.4449	1.78446	up
MEDP1177	C5H11NO2	N-Methyl-α-aminoisobutyric acid	Amino acid and Its metabolomics	Amino acid derivatives	2566-34-9	2293700	9828000	1673200	9963700	19195000	67707000	1964400	29053000	457280	8012700	4224400	43681000	159930000	27543000	118280000	35341000	20260000	42726000	20798000	50279000	1.30941	0.0453507	3.48365	1.8006	up
MADN0014	C7H14N2O4S	L-Cystathionine	Amino acid and Its metabolomics	Amino acid derivatives	56-88-2	387680	440300	283160	338910	381290	531960	986110	186040	293630	568240	9	202010	3658500	216020	6731100	93609	3261200	746750	336850	303980	0.200105	0.154362	3.53625	1.82222	insig
MADN0058	C6H12O5	L-Fucose	Carbohydrates and Its metabolites	Sugars	2438-80-4	9	92218	9	78575	79479	64763	102960	86943	40207	95596	101770	344580	340360	371300	92208	320870	140050	97097	380860	97426	1.06312	0.00314864	3.56846	1.8353	up
MEDN1039	C9H7NO	Indole-4-carboxaldehyde	Heterocyclic compounds	Indole and Its derivatives	1074-86-8	9	4161.1	9	12415	9	5711.2	3759.7	9	3918.4	9	8303.1	12730	23041	10152	11991	7093.3	15064	4700.9	7525.9	8157.6	1.37835	0.00154264	3.62404	1.8576	up
MEDP1686	C20H42NO7P	LPE(15:0/0:0)	GP	LPC	-	123900	132530	104600	141420	41452	172550	406590	66266	44194	137100	52944	184630	520400	181180	898250	789590	2049800	124240	62338	175000	1.03312	0.0973832	3.67603	1.87815	up
MADP0385	C10H14N2O2	cyclo(pro-pro)	Amino acid and Its metabolomics	Small Peptide	6708/6/1	9219.8	20426	45643	8130.3	24170	12579	20753	12581	14830	13464	36611	166020	27318	66617	55003	81950	56580	12068	103060	63992	1.44785	0.00632983	3.68115	1.88016	up
MEDN0350	C20H32O3	(±)15-HETE	FA	Oxidized lipids	54845-95-3	18669	47242	48300	3211500	55965	76188	56810	75072	18261	170290	135410	21267	41395	13463000	86893	100030	143740	135620	39671	51647	0.27231	0.465073	3.76325	1.91198	insig
MEDN0779	C20H34O3	5-HETrE	FA	Oxidized lipids	195061-94-0	59292	71250	81782	1143100	50349	119180	114790	90345	27814	168700	64949	26804	29123	6974300	48304	75107	104330	88486	25066	36508	0.218101	0.447691	3.87884	1.95562	insig
MEDN1422	C20H34O3	8(S)-HETrE	FA	Oxidized lipids	889573-69-7	59292	71250	81782	1143100	50349	119180	114790	90345	27814	168700	64949	26804	29123	6974300	48304	75107	104330	88486	25066	36508	0.218101	0.447691	3.87884	1.95562	insig
MEDN1423	C20H34O3	15(S)-HETrE	FA	Oxidized lipids	92693-02-2	59292	71250	81782	1143100	50349	119180	114790	90345	27814	168700	64949	26804	29123	6974300	48304	75107	104330	88486	25066	36508	0.218101	0.447691	3.87884	1.95562	insig
MEDN0669	C20H30O3	5-oxoETE	FA	Oxidized lipids	106154-18-1	9	4729	4182.9	261250	5558.4	8696.8	8868.9	4423.8	9	22202	34460	3017.4	7182.3	1124600	6191.4	15373	18973	21880	8143.6	5433.3	0.73951	0.436195	3.89227	1.96061	insig
MADN0464	C10H20N2O3S	Met-Val	Amino acid and Its metabolomics	Small Peptide	14486-13-6	9	9	9	43388	17146	9	9	27577	9	9	9	46883	73196	9	25637	78564	84298	9	22574	31908	1.00299	0.0335413	4.11785	2.04189	up
MEDN1446	C20H36O3	11-HEDE	FA	Oxidized lipids	5598-37-8	1403.2	13578	9530.9	92032	8934.1	9166	10715	10963	3063.3	8901.3	7263.4	2057.4	2179.7	644440	8395.2	5826.7	9596.8	10447	2754.9	3391.3	0.121301	0.432914	4.13789	2.0489	insig
MEDN1447	C20H36O3	15-HEDE	FA	Oxidized lipids	77159-57-0	1403.2	13578	9530.9	92032	8934.1	9166	10715	10963	3063.3	8901.3	7263.4	2057.4	2179.7	644440	8395.2	5826.7	9596.8	10447	2754.9	3391.3	0.121301	0.432914	4.13789	2.0489	insig
MADP0091	C5H11NO2	5-Aminovaleric Acid	Amino acid and Its metabolomics	Amino acid derivatives	660-88-8	57183	15510	8819.1	120360	22149	102390	51619	18103	49041	101560	135870	16034	159170	872190	106520	253730	446250	14659	162800	109810	1.10571	0.0643646	4.16479	2.05824	up
MEDN1426	C18H34O5	9(S),12(S),13(S)-TriHOME	FA	Oxidized lipids	97134-11-7	241680	803880	648720	6625600	789330	519920	826530	1864600	441820	1012700	399860	202720	144110	54597000	562760	210020	438140	2070300	198380	219920	0.386087	0.42688	4.28633	2.09974	insig
MADN0027	C6H6N4O2	1-Methylxanthine	Nucleotide And Its metabolomics	Nucleotide and Its metabolomics	6136-37-4	9	17098	9	105370	204290	86064	9	40299	9	51454	95053	350290	635820	156670	103550	82896	279420	137360	145380	188320	1.33216	0.013612	4.30977	2.10761	up
MADP0106	C10H13N5O3	2'-Deoxyadenosine	Nucleotide And Its metabolomics	Nucleotide and Its metabolomics	958-09-8	99258	123950	150930	392580	345850	348980	161410	95313	95525	380760	641830	199640	2235400	570270	2531000	936830	801760	48491	907990	1492300	1.34122	0.0115605	4.72328	2.23979	up
MADN0079	C5H10O3	3-Hydroxy-3-Methyl Butyric Acid	Organic acid And Its derivatives	Organic acid And Its derivatives	625-08-1	473080	702390	190650	320530	359710	440330	301230	320810	242100	243970	717840	861040	1279200	948920	5280100	1739500	2054700	694170	1878500	1841200	1.81801	0.0106915	4.81116	2.26639	up
MEDN0756	C20H30O3	(±)18-HEPE	FA	Oxidized lipids	141110-17-0	1657.6	1788.4	9	67821	2811.5	4727	2562.5	9	9	9	214890	9	3913.7	129980	3237	24727	9536	13907	6826.6	8888.4	1.03348	0.187999	5.10927	2.35312	up
MEDN0768	C18H30O3	13-oxoODE	FA	Oxidized lipids	54739-30-9	85515	48418	19707	856740	99910	31714	33601	242430	44898	33975	92755	13831	7909.1	7033300	74891	45641	55730	282840	30943	14838	0.056435	0.402521	5.11232	2.35398	insig
MEDN0784	C18H30O3	9-oxoODE	FA	Oxidized lipids	54232-59-6	85515	48418	19707	856740	99910	31714	33601	242430	44898	33975	92755	13831	7909.1	7033300	74891	45641	55730	282840	30943	14838	0.056435	0.402521	5.11232	2.35398	insig
MEDN0106	C26H45NO6S	Taurochenodesoxycholic Acid	Bile acids	Bile acids	516-35-8	22495000	5886500	957860	4889700	767050	8560800	149530	56110	972120	1509200	11940000	15923000	31660000	5920300	57111000	1501000	58026000	8459000	3049100	44619000	1.26079	0.0249879	5.15113	2.36489	up
MEDP1928	C10H16N2O2	Cyclo(Pro-Val)	Amino acid and Its metabolomics	Small Peptide	5654-87-5	9731.5	10869	22028	12486	3480.9	6806.4	8191.2	9	9	6573.4	12858	54620	41484	134640	18330	32327	27234	7720.5	48352	35667	1.05017	0.0172784	5.15353	2.36556	up
MADN0091	C9H9NO3	Hippuric Acid	Organic acid And Its derivatives	Organic acid And Its derivatives	495-69-2	313640	1678800	568030	1057900	996070	501000	634220	1297200	327070	2519900	3889500	1219600	3294000	4030100	8679000	9278800	10347000	4395400	5700900	196180	1.40012	0.00391703	5.15781	2.36676	up
MEDP1917	C25H45NO6	CarnitineC18:1:2DC	FA	CAR	-	9	10244	8420.5	9	2634.7	17406	9	33196	7737.9	19700	13950	15668	60911	39751	17584	127550	115750	9	120260	43435	0.999693	0.0162154	5.58408	2.48132	insig
MADP0400	C8H16N2O4	Ser-Val	Amino acid and Its metabolomics	Small Peptide	51782-06-0	171530	218860	289240	258220	91916	336830	443690	880230	54391	389100	183140	354390	345490	13336000	213480	594290	1104200	834880	465870	241780	0.835655	0.288982	5.63927	2.49551	insig
MEDP1360	C10H15NO6	Mycosporine glycine	Amino acid and Its metabolomics	Amino acid derivatives	65318-21-0	9	16744	12049	93860	98553	146500	37356	12664	40588	30655	650970	46700	238800	629390	139000	197540	339630	209190	240000	74825	1.21119	0.00740088	5.65679	2.49998	up
MEDN0771	C20H30O3	15-oxoETE	FA	Oxidized lipids	81416-72-0	4873.3	6964	3373.8	640530	11806	4942.6	7073.7	14904	6807.9	13524	31887	2560.4	7829.6	4266400	25478	12518	44412	81442	9305.6	4164.7	0.467922	0.401232	6.27588	2.64982	insig
MADN0077	C5H8O4	Methylsuccinic acid	Organic acid And Its derivatives	Organic acid And Its derivatives	498-21-5	9	9	9	69357	9	9	9	27835	9	9	56297	9	26809	337090	9	98510	48092	38061	9	28413	1.17551	0.132636	6.51113	2.70291	up
MEDN1320	C5H10O3	2-Hydroxy-2-Methyl Butyric acid	Organic acid And Its derivatives	Organic acid And Its derivatives	3739-30-8	40118	52395	7000.7	15029	4885.9	19287	36556	11966	5179.4	11872	50540	43588	341540	118070	164100	63877	300750	106450	38267	159720	1.73443	0.00663605	6.78892	2.76318	up
MEDN0609	C9H15N2O15P3	Uridine triphosphate(UTP)	Nucleotide And Its metabolomics	Nucleotide and Its metabolomics	63-39-8	7839.9	18202	2226.6	28368	2273.2	4977.6	13745	9893.7	1799.3	16876	55099	115480	169350	33593	83619	30528	243330	51498	20619	39827	1.6997	0.0103864	7.93722	2.98863	up
MEDP1966	C6H11NO2S	S-Allyl-L-cysteine	Amino acid and Its metabolomics	Amino acid derivatives	21593-77-1	9	9	9	9	222760	106870	9	9	9	24105	27304	9	491250	107190	829300	176630	476000	290360	220160	241770	1.45491	0.0122859	8.08363	3.015	up
MADN0317	C24H42O21	Stachyose	Carbohydrates and Its metabolites	Sugars	470-55-3	36903	45940	32196	11138	20737	54529	96777	11069	25534	28538	171090	54496	205300	312130	162540	1189200	414950	104230	338390	13700	1.50805	0.0379763	8.16275	3.02906	up
MADP0007	C6H13N3O3	L-Citrulline	Amino acid and Its metabolomics	Amino acids	372-75-8	869790	3462200	420300	3932200	215150	1902800	1325300	348810	486820	4672700	6404700	9582900	16324000	7232900	41966000	20034000	32664000	1961300	12672000	6648000	1.67604	0.00774779	8.81658	3.14022	up
MEDN1480	C23H37NO3	N-Arachidonoyl-L-Alanine	Amino acid and Its metabolomics	Amino acid derivatives	401941-73-9	9	9	9	12336	9	2383.4	9	9	9	1514.2	9	9	1373.1	135490	8918.5	3944.8	5101.3	9	1601	2082.9	0.921996	0.314923	9.72832	3.28219	insig
MEDN0105	C26H45NO7S	Taurocholic acid	Bile acids	Bile acids	81-24-3	207740	131530	126480	219210	60684	19289	22321	66110	71137	72901	169810	7751900	9	9	9	34940	9	139840	1850500	9	1.05293	0.27645	9.97294	3.31802	up
MEDN1542	C24H42O21	Glycogen	Carbohydrates and Its metabolites	Sugars	9005-79-2	7925	4312	7085.9	4408.3	1120.5	3094.7	8214.3	3203.9	4864.1	7151.9	51996	12024	35411	33252	27561	211320	76045	7533.6	57269	6817.4	1.64572	0.0368174	10.1055	3.33708	up
MADN0221	C6H12O5	D-Quinovose	Carbohydrates and Its metabolites	Sugars	7658084	56856	183850	89169	150100	178410	154690	110980	129180	131330	137980	254980	2236800	2489900	3220100	853520	2377400	847710	997260	3318600	815090	1.86882	0.00131943	13.165	3.71864	up
MADN0181	C12H22O11	D-(+)-sucrose	Carbohydrates and Its metabolites	Sugars	57-50-1	1083700	1132000	1801600	4341900	9	9	1294400	1657600	1626200	1333300	1605300	2112600	2593800	156150000	171790	9	479510	28499000	686130	613080	0.20674	0.277504	13.518	3.75681	insig
MEDN1581	C26H45NO7S	Taurohyocholic acid	Bile acids	Bile acids	117997-17-8	36499	118920	9	9	7876.7	9	11180	5736.4	3336.9	4150.2	136000	253450	262490	356590	324320	535160	233640	209680	274830	436280	1.5806	1.58955e-05	16.1003	4.00901	up
MADN0057	C12H22O11	Lactulose	Carbohydrates and Its metabolites	Sugars	4618-18-2	115490	111050	165310	396800	9	9	116680	158170	192810	149600	143080	195480	233380	19555000	8765.8	9	44324	2351800	51551	53676	0.171114	0.300973	16.1012	4.00909	insig
MADN0060	C12H22O11	Maltose	Carbohydrates and Its metabolites	Sugars	69-79-4	155860	168370	223600	530060	9350.9	18807	164370	224010	275240	163690	218020	267410	361170	26919000	31400	22088	73674	3551000	97131	67885	0.272335	0.293821	16.3492	4.03114	insig
MADN0056	C12H22O11	Lactose	Carbohydrates and Its metabolites	Sugars	63-42-3	110410	146950	166080	415280	9	9	114390	172600	179880	103700	149710	211710	267130	20429000	12363	9	41494	2458700	76236	57549	0.203739	0.298488	16.8195	4.07207	insig
MEDN1059	C26H45NO6S	Tauroursodeoxycholic acid	Bile acids	Bile acids	14605-22-2	27150	133320	9	9	15506	9	9	22259	9	9	159340	346570	284310	370690	410150	614370	265050	227380	348400	476870	1.70734	1.1301e-05	17.6668	4.14297	up
MEDP0361	C7H6O2	4-Hydroxybenzaldehyde	Benzene and substituted derivatives	Benzene and substituted derivatives	123-08-0	31929	9	9	180740	90873	57033	9	41378	34462	9	130060	52646	179690	6231400	101100	465530	263700	640310	345750	88587	1.34768	0.212663	19.4725	4.28336	up
MADN0370	C12H22O11	D-(+)-Cellobiose	Carbohydrates and Its metabolites	Sugars	528-50-7	251960	262060	334250	966690	9	9	266710	417670	368080	330370	310150	506670	549290	54106000	45080	9	139700	6453600	180470	148150	0.23253	0.297264	19.5256	4.28729	insig
MADN0051	C12H22O11	D-Trehalose	Carbohydrates and Its metabolites	Sugars	99-20-7	139190	160130	167460	347070	9	9	118550	171720	228420	148970	153200	226340	288220	26559000	15447	9	43794	2528400	74686	60388	0.200221	0.307133	20.2153	4.33737	insig
MEDN0780	C20H34O5	5-iPF2α-VI	FA	Oxidized lipids	180469-63-0	9	4044.3	9	19322	19848	9	9	9	9	8090	60313	43446	44929	310060	102560	228790	52999	143410	55679	70501	1.63917	0.00492432	21.6652	4.43731	up
MADP0193	C11H16N2O8	N-Acetyl-Asp-Glu	Amino acid and Its metabolomics	Small Peptide	3106-85-2	15183	13987	13774	14738	15282	10962	12684	8177.8	12652	12038	149930	538920	410040	139440	55901	393160	223330	7801	794010	95628	1.72539	0.00789271	21.6884	4.43885	up
MADN0197	C9H18O2	4-Methyloctanoic Acid	Organic acid And Its derivatives	Organic acid And Its derivatives	54947-74-9	259470	94348	32555	9	61605	38562	32406	9	108890	9	520990	2091200	2873600	1560000	839180	1783300	1883100	2323300	649580	1370700	1.45833	0.000125851	25.316	4.66197	up
MEDP0120	C7H8N4O2	Theobromine	Nucleotide And Its metabolomics	Nucleotide and Its metabolomics	83-67-0	9	9	9	15815	16746	9	9	9	9	9	6883	94770	148910	71719	212870	23387	39918	9	108750	376950	1.59128	0.0182712	33.223	5.05411	up
MADP0192	C8H17NO2	Methacholine	Tryptamines,Cholines,Pigments	Cholines	62-51-1	3838.4	48991	9	581660	16519	468320	44186	16477	9	285340	1063000	9355.2	857600	5654700	6843800	17287000	21141000	76179	682260	185650	1.35443	0.060909	36.7152	5.1983	up
MEDP0145	C7H8N4O2	1,7-Dimethylxanthine	Nucleotide And Its metabolomics	Nucleotide and Its metabolomics	611-59-6	9	9	9	17284	129690	9	9	9	9	9	52088	474650	5804800	105830	120600	76824	243690	29085	393170	2388600	1.78553	0.13558	65.8932	6.04206	up
MEDP0289	C12H14O5	3,4,5-Trimethoxycinnamic Acid	Organic acid And Its derivatives	Organic acid And Its derivatives	90-50-6	9	9	9	9	9	9	9	9	9	9	9	9	8065.6	9	9	30449	15820	9	11268	9419.4	1.33702	0.0413595	834.078	9.70404	up
MEDN0262	C9H7NO4	5,6-Dihydroxyindole-2-Carboxylic Acid	Heterocyclic compounds	Indole and Its derivatives	4790-08-3	9	4467.9	9	9	9	9	9	9	9	9	9	1150400	2522900	1056000	5693500	1637400	1393600	9	986260	1553100	1.69	0.0123375	3515.83	11.7797	up
