# Supplementary material for: 5-Aminolevulinate improves metabolic recovery and cell survival of the liver following cold preservation
Source: Theranostics. 2022 Mar 21;12(6):2908–27. doi: 10.7150/thno.69446 (PMC8965473; doi:10.7150/thno.69446)
Supplement: Supplementary file 2 — Supplementary data. [file thnov12p2908s2.zip › Supplementary data/Data S3. TLGS_DHLC hypoxia 3 conditions_venn_result.xlsx]

## Sheet: Sheet1
Index	Formula	Compounds	Class I	Class II	CAS	i1DHLC37c_vs_i1DHLChyp4h	i1DHLC37c_vs_i1DHLChyp4h-2h	i1DHLChyp4h_vs_i1DHLChyp4h-2h	i1DHLC37c-1	i1DHLC37c-2	i1DHLC37c-3	i1DHLChyp4h-1	i1DHLChyp4h-2	i1DHLChyp4h-3	i1DHLChyp4h-2h-1	i1DHLChyp4h-2h-2	i1DHLChyp4h-2h-3	cpd_ID	kegg_map
MADN0031	C5H5N5	Adenine	Nucleotide And Its metabolomics	Nucleotide and Its metabolomics	73-24-5	down	down	FALSE	796380	145360	381570	151420	87010	151720	62779	110540	223610	C00147	ko00230,ko01100
MADN0235	C7H6O3	4-Hydroxybenzoic Acid	Benzene and substituted derivatives	Phenolic acids	99-96-7	down	FALSE	FALSE	184060	716130	99214	172330	146800	104810	184020	156280	172950	C00156	ko00130,ko00790,ko01100
MADP0024	C9H14N4O3	L-Carnosine	Amino acid and Its metabolomics	Amino acid derivatives	305-84-0	down	FALSE	FALSE	1077300	399260	250050	158170	528110	140660	203680	632080	141210	C00386	ko00340,ko00410,ko01100
MADP0119	C4H9NO2S	Methylcysteine	Amino acid and Its metabolomics	Amino acids	1187-84-4	down	down	FALSE	1254000	253460	693610	241190	145820	315350	91696	166560	466110	-	--
MADP0196	C8H20NO6P	Sn-Glycero-3-Phosphocholine	Tryptamines,Cholines,Pigments	Cholines	28319-77-9	down	FALSE	FALSE	16617000	3872600	2406000	2398600	7311300	1499900	2163200	7835700	2480100	C00670	ko00564,ko00565,ko05231
MEDP1949	C8H14N3O7P	5-Aminoimidazole ribonucleotide	Nucleotide And Its metabolomics	Nucleotide and Its metabolomics	25635-88-5	down	FALSE	FALSE	634920	184210	65493	45534	310330	38114	64099	298370	54576	-	--
MADP0289	C5H15NO4P+	Phosphocholine	Nucleotide And Its metabolomics	Nucleotide and Its metabolomics	107-73-3	down	FALSE	up	8533000	1477200	1137400	868400	3129200	719960	690370	8022100	5039800	C00588	ko00564,ko01100,ko05231
MEDN0760	C20H32O3	(±)5-HETE	FA	Oxidized lipids	-	down	FALSE	up	1980.4	12076	2843	1652.4	2328.7	1621.1	4036.8	2972.2	4623.4	-	--
MEDP1335	C28H48NO7P	LPC(20:5/0:0)	GP	LPC	-	down	FALSE	up	6939.4	16909	64554	6896.2	7312.7	14413	14436	17766	45094	-	--
MEDP1336	C28H48NO7P	LPC(0:0/20:5)	GP	LPC	-	down	FALSE	up	14508	22608	65747	15060	8547	18828	30963	23178	54359	-	--
MEDP1696	C26H46NO7P	LPC(18:4/0:0)	GP	LPC	-	down	FALSE	up	4802.1	3227.6	13206	9	9	4422.6	9478.4	4523.9	10570	-	--
MADN0125	C10H12N4O5	Inosine	Nucleotide And Its metabolomics	Nucleotide and Its metabolomics	58-63-9	FALSE	FALSE	down	172560000	69012000	28900000	244740000	61385000	192830000	105320000	109800000	9940700	C00294	ko00230,ko01100,ko02010
MADN0228	C7H13NO3S	N-Acetyl-DL-methionine	Amino acid and Its metabolomics	Amino acid and Its metabolomics	1115-47-5	FALSE	FALSE	down	764930	400090	608140	672080	302160	1474700	382320	543390	137780	-	--
MADN0447	C10H20N2O3S	Val-Met	Amino acid and Its metabolomics	Small Peptide	14486-09-0	FALSE	FALSE	down	20749	6783.6	6025.3	18073	21892	27125	4509.7	11311	2268.3	-	--
MADN0457	C11H22N2O3	Ile-Val	Amino acid and Its metabolomics	Small Peptide	41017-96-3	FALSE	down	down	40628	16778	29327	23722	22714	89107	17423	13013	5518.1	-	--
MADN0473	C43H78NO8P	PE(18:1e/12-HETE)	GP	PE	-	FALSE	down	down	4352.2	56817	17414	27216	17278	16059	9	29403	9	-	--
MADN0490	C44H80NO8P	PC(16:0e/8-HEPE)	GP	PC	-	FALSE	down	down	12620	13780	6315.7	11742	23775	5400.5	3179	11593	9	-	--
MADP0148	C18H20N2O3	Phe-Phe	Amino acid and Its metabolomics	Amino acid derivatives	2577-40-4	FALSE	FALSE	down	119890	11948	45775	56453	72671	208890	14395	69880	4833.5	-	--
MADP0181	C7H14N2O3	Val-Gly	Amino acid and Its metabolomics	Amino acid and Its metabolomics	-	FALSE	FALSE	down	61348	4225.3	10283	28641	32506	84454	9908.1	13841	5169.6	-	--
MADP0205	C11H15N5O4	L-Methyladenosine	Nucleotide And Its metabolomics	Nucleotide and Its metabolomics	15763-06-1	FALSE	FALSE	down	586510	269340	9	130420	372700	351440	165830	151990	17218	C02494	--
MADP0326	C11H15N5O5	1-Methylguanosine	Nucleotide And Its metabolomics	Nucleotide and Its metabolomics	2140-65-0	FALSE	down	down	166060	14257	36461	94010	17476	282230	30359	18853	18791	-	--
MADP0378	C10H18N2O3	Pro-Val	Amino acid and Its metabolomics	Small Peptide	52899-09-9	FALSE	FALSE	down	28081	4211.7	11716	25375	15094	43803	10360	5854.8	15546	-	--
MADP0381	C12H24N2O3	Leu-Leu	Amino acid and Its metabolomics	Small Peptide	3303-31-9	FALSE	down	down	239150	51201	143650	101040	104450	665230	46551	101250	51780	-	--
MADP0382	C11H20N2O3	Pro-Leu	Amino acid and Its metabolomics	Small Peptide	52899-07-7	FALSE	FALSE	down	109590	9	55507	32383	87836	166150	21424	40749	36171	-	--
MADP0433	C39H79N2O6P	SM(d18:1/16:0)	SL	SM	6254-89-3	FALSE	FALSE	down	99067000	177690000	301850000	129860000	258230000	340460000	57012000	242740000	13306000	C00550	ko00600,ko01100,ko04071,ko04217
MADP0435	C44H82NO7P	PC(18:2(9Z,12Z)/P-18:1(11Z))	GP	PC	-	FALSE	down	down	1916700	1221000	2036900	927080	1488000	7438300	342220	812530	21828	-	--
MADP0446	C46H91N2O6P	SM(d17:1/24:1(15Z))	SL	SM	-	FALSE	FALSE	down	59264	62749	199620	184460	69864	153540	13531	175930	9	-	--
MADP0453	C48H90NO7P	PC(P-18:1(11Z)/22:2(13Z,16Z))	GP	PC-P	-	FALSE	down	down	466890	898160	3799700	892500	817260	1233300	246630	922440	66310	-	--
MADP0466	C42H81NO3	Cer(d18:1/24:1(15Z))	SL	Cer	54164-50-0	FALSE	FALSE	down	12330	68989	108080	83764	17231	134260	2482.6	100020	9	-	--
MEDN1057	C5H12O9P2	2-Methyl-d-erythritol 2,4-cyclodiphosphate	Carbohydrates and Its metabolites	Phosphate sugars	143488-44-2	FALSE	FALSE	down	75846	12820	100540	122600	34869	184120	41643	75431	26883	-	--
MEDN1652	C6H12O6	D-Allose	Carbohydrates and Its metabolites	Sugars	6038-51-3	FALSE	FALSE	down	71823	157260	211740	140440	178440	143610	35847	181790	10801	-	--
MEDP0037	C13H16N2O5	Asp-phe	Amino acid and Its metabolomics	Small Peptide	13433-09-5	FALSE	FALSE	down	109910	5622.8	14137	24894	12298	686930	8437.7	14514	17664	-	--
MEDP0240	C8H11NO3	Pyridoxine	CoEnzyme and vitamins	CoEnzyme and vitamins	65-23-6	FALSE	FALSE	down	1408800	9	12940	67563	356370	24179	9	20301	11179	C00314	ko00750,ko01100
MEDP0461	C11H15N5O5	2-Methylguanosine	Nucleotide And Its metabolomics	Nucleotide and Its metabolomics	2140-77-4	FALSE	FALSE	down	629050	28874	53283	228790	23104	609060	58962	30061	94671	-	--
MEDP1072	C11H15N5O5	7-methylguanosine	Nucleotide And Its metabolomics	Nucleotide and Its metabolomics	20244-86-4	FALSE	FALSE	down	629050	28874	53283	228790	23104	609060	58962	30061	94671	-	--
MEDP1093	C5H4N4O	Allopurinol	Nucleotide And Its metabolomics	Nucleotide and Its metabolomics	315-30-0	FALSE	FALSE	down	13404000	4928000	2384300	17932000	5207800	14671000	8787000	7329500	2781700	-	--
MEDP1246	C10H18N2O5	2,4-diacetamino-2,4,6-triphenoxy-D-mannopyranose	Carbohydrates and Its metabolites	Sugar derivatives	-	FALSE	down	down	237930	18790	45607	47507	33187	1183600	26854	33465	28697	C20424	ko00520,ko01100
MEDP1493	C11H15N5O4	N6-methyladenosine	Nucleotide And Its metabolomics	Nucleotide and Its metabolomics	1867-73-8	FALSE	down	down	260630	127790	21984	60598	172050	129230	63795	53814	9	-	--
MEDP1654	C11H15N5O4	1-Methyladenosine	Nucleotide And Its metabolomics	Nucleotide and Its metabolomics	15763-06-1	FALSE	down	down	260630	127790	21984	60598	172050	129230	63795	53814	9	C02494	--
MEDP1667	C14H18N2O5	Phe-Glu	Amino acid and Its metabolomics	Small Peptide	3617-45-6	FALSE	FALSE	down	1720700	331020	1482200	896580	2704400	2814000	465210	1653600	598620	-	--
MEDP1678	C15H29N3O5	Thr-Val-Leu	Amino acid and Its metabolomics	Small Peptide	-	FALSE	FALSE	down	34827	1589.7	10673	14461	2930.5	41539	7720.6	2647.3	4529.5	-	--
MEDP1868	C11H14N2O4	Gly-Tyr	Amino acid and Its metabolomics	Small Peptide	658-79-7	FALSE	FALSE	down	728540	65026	503770	306950	761740	1329100	85596	461490	208290	-	--
MEDP1889	C12H16N2O4	Ser-Phe	Amino acid and Its metabolomics	Small Peptide	16875-28-8	FALSE	FALSE	down	86433	13474	53505	35944	43190	347350	19216	42693	32915	-	--
MEDP1935	C10H18N2O5	Ile-Asp	Amino acid and Its metabolomics	Small Peptide	-	FALSE	FALSE	down	234610	18051	46814	62757	39674	1069600	24043	31188	49168	-	--
MEDP1991	C15H21N5O4	N6-Isopentenyladenosine	Nucleotide And Its metabolomics	Nucleotide and Its metabolomics	7724-76-7	FALSE	FALSE	down	158970	29466	17809	182920	29980	153710	71433	21577	27111	-	--
MADN0060	C12H22O11	Maltose	Carbohydrates and Its metabolites	Sugars	69-79-4	FALSE	up	FALSE	55852	44980	46561	52450	78625	51001	81692	161120	94348	C00208	ko00500,ko01100,ko02010,ko04742,ko04973
MADN0070	C17H20N4O6	Riboflavin	CoEnzyme and vitamins	CoEnzyme and vitamins	83-88-5	FALSE	down	FALSE	123130	194590	105810	84760	40439	109080	87428	69495	17295	C00255	ko00740,ko01100,ko02010,ko04977
MADN0071	C7H8N4O3	1,3-Dimethyluric Acid	Amino acid and Its metabolomics	Amino acid derivatives	944-73-0	FALSE	down	FALSE	185430	38166	167910	81670	75147	78700	89344	32849	63591	-	--
MADN0084	C9H16O4	Azelaic Acid	Organic acid And Its derivatives	Organic acid And Its derivatives	123-99-9	FALSE	down	FALSE	91390	67398	29244	57112	55992	55033	50132	24973	18020	C08261	--
MADN0108	C8H14O4	Subericacid	Organic acid And Its derivatives	Organic acid And Its derivatives	505-48-6	FALSE	down	FALSE	12974	11935	5184	11185	10382	5185.9	7782.1	7062.3	9	C08278	--
MADN0123	C10H13N5O5	8-Hydroxy-2-Deoxyguanosine	Nucleotide And Its metabolomics	Nucleotide and Its metabolomics	88847-89-6	FALSE	up	FALSE	9	9567.3	10400	148800	9	32382	6818.1	15643	49816	-	--
MADP0012	C5H9NO	L-Proline	Amino acid and Its metabolomics	Amino acids	147-85-3	FALSE	up	FALSE	3648500	2092100	3515400	20489000	1094900	5051900	9079600	2739500	16833000	C00148	ko00330,ko00970,ko01100,ko01230,ko02010,ko04974,ko04978,ko05230
MADP0255	C9H13N5O3	7,8-dihydro-L-Biopterin	Heterocyclic compounds	Pteridines and derivatives	6779-87-9	FALSE	up	FALSE	532010	240640	331440	857470	152130	654840	616880	208650	1842000	C02953	ko00790,ko01100
MADP0436	C46H84NO7P	PC(20:4(8Z,11Z,14Z,17Z)/P-18:0)	GP	PC	-	FALSE	down	FALSE	10033000	7107400	24827000	15173000	10316000	10581000	5717200	13634000	1300200	-	--
MADP0447	C45H86NO8P	PC(22:2(13Z,16Z)/15:0)	GP	PC	-	FALSE	down	FALSE	1127900	971470	2869300	1143200	1124500	1516300	484860	1584200	120370	-	--
MADP0457	C48H86NO7P	PC(22:5(4Z,7Z,10Z,13Z,16Z)/P-18:0)	GP	PC	-	FALSE	down	FALSE	626420	1081200	4304700	945050	1340200	1060300	344540	1722400	135300	-	--
MADP0474	C46H84NO7P	PC(P-18:0/20:4)	GP	PC-P	97802-56-7	FALSE	down	FALSE	10262000	13333000	31267000	16244000	12694000	9314000	5702300	15207000	1217700	-	--
MEDN0383	C18H32O2	FFA(18:2)	FA	FFA	60-33-3	FALSE	down	FALSE	1337600	851030	995820	309980	215880	1364100	269090	550900	424640	C01595	ko00591,ko01040,ko01100
MEDN1112	C16H32O3	16-Hydroxyhexadecanoic acid	FA	FFA	506-13-8	FALSE	up	FALSE	57945	36781	60262	142260	26053	82255	135250	27514	202160	-	--
MEDN1148	C16H32O3	2-hydroxyhexadecanoic acid	FA	FFA	764-67-0	FALSE	up	FALSE	57945	36781	60262	142260	26053	82255	135250	27514	202160	-	--
MEDP1202	C10H12FN5O3	5'-deoxy-5'-fluoroadenosine	Nucleotide And Its metabolomics	Nucleotide and Its metabolomics	731-98-6	FALSE	up	FALSE	38975	35162	53046	82728	120590	26561	174140	99043	51127	C19766	--
MEDP1863	C8H12N4O3	Gly-His	Amino acid and Its metabolomics	Small Peptide	-	FALSE	up	FALSE	13775	2858.8	15724	35676	9317.1	7304.5	8696.5	11336	91486	-	--
MEDP1923	C14H16N2O4	Cyclo(Phe-Glu)	Amino acid and Its metabolomics	Small Peptide	-	FALSE	down	FALSE	29432	18655	17114	13086	16675	16926	10768	12326	5460.7	-	--
MEDP1936	C16H27NO14	L-Aspartic acid-O-diglucoside	Amino acid and Its metabolomics	Small Peptide	-	FALSE	up	FALSE	855.76	9	4040.8	8037.9	9	5581.1	2021.2	15633	775.72	-	--
MADN0046	C6H14O6	D-Sorbitol	Carbohydrates and Its metabolites	Sugar Alcoholss	50-70-4	FALSE	up	up	19331	19649	32255	24379	15384	69063	32605	44931	293070	C00794	ko00051,ko00052,ko01100,ko02010
MADN0161	C6H14O6	D-Mannitol	Carbohydrates and Its metabolites	Sugar Alcoholss	69-65-8	FALSE	FALSE	up	30627	27516	44738	15050	9	81262	15119	26341	261140	C00392	ko00051,ko01100,ko02010
MADN0181	C12H22O11	D-(+)-sucrose	Carbohydrates and Its metabolites	Sugars	57-50-1	FALSE	up	up	31246	20040	1540.3	14905	12278	3077	11297	824000	8732.1	C00089	ko00052,ko00500,ko01100,ko02010,ko04742,ko04973
MADP0130	C7H12N2O4	Nα-Acetyl-L-glutamine	Amino acid and Its metabolomics	Amino acid derivatives	2490-97-3	FALSE	FALSE	up	299060	83036	603580	310950	133350	118510	297570	156930	1377500	-	--
MADP0398	C12H25N3O3	Lys-Ile	Amino acid and Its metabolomics	Small Peptide	20556-13-2	FALSE	FALSE	up	36671	12555	4180.5	4710.7	16177	9398.2	8884.9	25566	43313	-	--
MEDN0602	C10H14N5O7P	deoxyguanosine 5'-monophosphate(dGMP)	Nucleotide And Its metabolomics	Nucleotide and Its metabolomics	902-04-5	FALSE	up	up	208930	27453	714740	421760	104440	117770	798330	400230	1918000	C00362	ko00230,ko01100
MEDN0793	C20H32O5	Prostaglandin E2	Hormones and hormone related compunds	Hormones and hormone related compunds	363-24-6	FALSE	FALSE	up	1707.6	13314	9631.8	1329.6	4372.3	5043.7	18037	2655.6	16743	C00584	ko00590,ko01100,ko04024,ko04080,ko04625,ko04726,ko04750,ko04921,ko04923,ko04924,ko04976,ko05140,ko05143,ko05146,ko05163,ko05165,ko05200,ko05323
MEDN1452	C20H32O5	11β-Prostaglandin E2	FA	Oxidized lipids	38310-90-6	FALSE	FALSE	up	9	7195.8	6301.9	728.01	2969	4059.1	9883.9	1480.9	10179	-	--
MEDP0664	C10H13NO3	L-Tyrosine methyl ester	Amino acid and Its metabolomics	Amino acid derivatives	1080-06-4	FALSE	FALSE	up	86799	13037	143220	58509	35330	27871	46514	44511	190240	C03404	--
MEDP1077	C11H15N5O4	2'-O-methyladenosine	Nucleotide And Its metabolomics	Nucleotide and Its metabolomics	2140-79-6	FALSE	up	up	3365000	308360	9580900	6161300	1827100	1836200	10238000	5643700	27418000	C04779	--
MEDP1717	C10H15N3O5	2'-O-methylcytidine	Nucleotide And Its metabolomics	Nucleotide and Its metabolomics	70475-20-6	FALSE	up	up	58623	11271	26453	51676	8524	28039	60688	27375	203070	-	--
MADN0012	C6H12N2O3	Ala-Ala	Amino acid and Its metabolomics	Small Peptide	1948-31-8	up	down	down	23623	7408.3	2447.9	9372.3	18407	40738	2446.5	6369.8	3921.8	C00993	ko01100
MADP0131	C11H14N2O3	Gly-Phe	Amino acid and Its metabolomics	Small Peptide	3321/3/7	up	down	down	1563900	74808	598700	559720	1438400	2719300	71188	952610	41726	-	--
MADP0162	C9H18N2O3	Leu-Ala	Amino acid and Its metabolomics	Small Peptide	7298-84-2	up	FALSE	down	74148	13917	24939	49527	37177	282470	12791	50231	5501.1	-	--
MADP0189	C9H18N2O3	Ile-Ala	Amino acid and Its metabolomics	Amino acid and Its metabolomics	24787-73-3	up	down	down	77832	12286	29804	44013	42742	282000	16756	33224	5006.5	-	--
MADP0211	C10H20N2O3	Val-Val	Amino acid and Its metabolomics	Amino acid and Its metabolomics	-	up	FALSE	down	323770	35716	77811	225800	228980	560530	104670	190990	11000	-	--
MADP0217	C12H16N2O3	Ala-Phe	Amino acid and Its metabolomics	Small Peptide	3061-90-3	up	FALSE	down	1009000	84620	436280	488210	808460	2657200	92043	532600	104670	C05770	ko00860,ko01100
MADP0322	C14H20N2O4	Val-Tyr	Amino acid and Its metabolomics	Small Peptide	3061-91-4	up	FALSE	down	62999	44942	55489	54641	86560	207250	38088	46771	17002	-	--
MADP0334	C8H16N2O3	Ala-Val	Amino acid and Its metabolomics	Small Peptide	27493-61-4	up	FALSE	down	11515	3670.9	6835.5	9463.5	16236	53555	7803	8155.6	3678.5	-	--
MADP0339	C15H22N2O3	Leu-Phe	Amino acid and Its metabolomics	Small Peptide	3063/5/6	up	FALSE	down	508330	46530	131210	260890	192160	2014600	50757	168510	55507	-	--
MADP0373	C12H24N2O3	Leu-Ile	Amino acid and Its metabolomics	Small Peptide	36077-41-5	up	down	down	203940	53237	125420	103910	138790	680900	58969	99176	32300	-	--
MADP0384	C11H22N2O3	Val-Leu	Amino acid and Its metabolomics	Small Peptide	3989-97-7	up	down	down	168530	50995	45134	142180	107240	553200	27855	94239	9834.1	-	--
MADP0392	C12H24N2O3	Ile-Leu	Amino acid and Its metabolomics	Small Peptide	26462-22-6	up	down	down	291820	39297	115190	144540	168130	597690	9	130870	9	-	--
MADP0393	C12H24N2O3	Ile-Ile	Amino acid and Its metabolomics	Small Peptide	42537-99-5	up	FALSE	down	215350	59190	124620	145360	117380	644750	70227	108490	51430	-	--
MADP0397	C10H20N2O4	Leu-Thr	Amino acid and Its metabolomics	Small Peptide	-	up	down	down	106340	10083	22144	44001	41931	310800	17304	26039	4424.1	-	--
MADP0406	C10H20N2O4	Ile-Thr	Amino acid and Its metabolomics	Small Peptide	59652-61-8	up	down	down	87177	6669.4	16714	22305	50772	341930	5029.5	31524	5774.3	-	--
MADP0407	C10H20N2O4	Thr-Ile	Amino acid and Its metabolomics	Small Peptide	-	up	FALSE	down	19422	2618.9	2095	11010	10498	81959	6819.4	4187.6	4187.2	-	--
MADP0429	C11H22N2O3	Val-Ile	Amino acid and Its metabolomics	Small Peptide	20556-14-3	up	FALSE	down	137290	48564	71871	105110	132210	640290	25369	122370	15907	-	--
MADP0462	C43H76NO7P	PE(20:4(5Z,8Z,11Z,14Z)/P-18:1(11Z))	GP	PE	-	up	FALSE	down	1216500	1286200	1461300	6411600	1111800	2862400	1053100	1263800	84332	-	--
MEDP0071	C8H16N2O3	Gly-Leu	Amino acid and Its metabolomics	Amino acid derivatives	869-19-2	up	FALSE	down	596080	43178	160630	289430	467620	921230	86935	227240	216520	C02155	--
MEDP1294	C8H16N2O3	Leu-Gly	Amino acid and Its metabolomics	Small Peptide	615-82-7	up	FALSE	down	1232200	9	31637	418190	167110	2459000	21828	96412	40907	-	--
MEDP1506	C11H22N2O3	Leu-Val	Amino acid and Its metabolomics	Small Peptide	13588-95-9	up	FALSE	down	47052	14468	35054	55618	35006	117510	28190	35283	32483	-	--
MEDP1507	C13H17N3O4	Phe-Asn	Amino acid and Its metabolomics	Small Peptide	-	up	FALSE	down	15414	1555.6	4843.7	9271.2	7990.1	62179	3184	5690.3	4836.4	-	--
MEDP1508	C14H20N2O3S	Phe-Met	Amino acid and Its metabolomics	Small Peptide	15080-84-9	up	FALSE	down	29152	4938.7	9315.6	12041	11902	70595	4308.6	9857.9	8704.9	-	--
MEDP1512	C14H20N2O3	Phe-Val	Amino acid and Its metabolomics	Small Peptide	-	up	FALSE	down	368960	14770	57972	123040	131280	1142700	36754	69899	62146	-	--
MEDP1670	C13H17N3O4	Gly-Gly-Phe	Amino acid and Its metabolomics	Small Peptide	6234-26-0	up	FALSE	down	62728	7506.5	41355	69961	24913	143830	24870	14137	16125	-	--
MEDP1790	C8H16N2O3	Gly-Ile	Amino acid and Its metabolomics	Small Peptide	19461-38-2	up	FALSE	down	22484	9	9	14147	18974	34751	9	10828	11036	-	--
MEDP1870	C12H25N3O3	Ile-Lys	Amino acid and Its metabolomics	Small Peptide	-	up	FALSE	down	66721	2581.1	23618	28465	30592	170000	8734.5	16960	22945	-	--
MEDP1888	C9H18N2O4	Ser-Leu	Amino acid and Its metabolomics	Small Peptide	6665-16-3	up	FALSE	down	132890	19623	33936	57802	55720	606000	12175	42541	37647	-	--
MEDP1894	C15H22N2O4	Tyr-Leu	Amino acid and Its metabolomics	Small Peptide	17355-10-1	up	FALSE	down	315480	15612	61901	96263	149610	1014500	18515	72991	71268	-	--
MEDP1912	C10H20N2O4	Thr-Leu	Amino acid and Its metabolomics	Small Peptide	50299-12-2	up	FALSE	down	55395	20655	22943	42915	23537	376740	22266	21590	29481	-	--
MEDP2002	C5H9NO3	5-Aminolevulinate	Organic acid And Its derivatives	Organic acid And Its derivatives	106-60-5	up	FALSE	down	58875	36208	70907	396890	78027	180620	54370	138850	39144	-	--
MADN0003	C5H9NO4	L-Glutamic Acid	Amino acid and Its metabolomics	Amino acids	56-86-0	up	up	FALSE	468020	47140	63036	1320900	104720	806730	1536700	188680	1337000	C00025	ko00220,ko00250,ko00330,ko00340,ko00430,ko00471,ko00480,ko00524,ko00630,ko00650,ko00660,ko00860,ko00910,ko00970,ko01100,ko01200,ko01210,ko01230,ko02010,ko04068,ko04072,ko04080,ko04216,ko04540,ko04713,ko04720,ko04721,ko04723,ko04724,ko04727,ko04730,ko04742,ko04964,ko04974,ko05014,ko05016,ko05017,ko05030,ko05031,ko05033,ko05034,ko05230
MADN0011	C3H7NO2	β-Alanine	Amino acid and Its metabolomics	Amino acids	107-95-9	up	up	FALSE	211170	64988	53543	1159200	45081	571310	661620	137340	1346900	C00099	ko00240,ko00410,ko00640,ko00770,ko01100,ko04080,ko04974
MADN0021	C3H7NO2	Sarcosine	Amino acid and Its metabolomics	Amino acids	107-97-1	up	up	FALSE	215580	74842	43700	1064200	55986	546580	707090	138640	1374000	C00213	ko00260,ko00330,ko01100
MADN0024	C6H12O6	Inositol	Carbohydrates and Its metabolites	Sugar Alcoholss	87-89-8	up	up	FALSE	45064	10362	9801.5	435840	18587	95525	224560	35584	177440	C00137	ko00052,ko00053,ko00562,ko01100,ko02010,ko04070
MADN0073	C2H7NO3S	2-Aminoethanesulfonic Acid	Organic acid And Its derivatives	Sulfonic acids	107-35-7	up	up	FALSE	2584200	1995700	1106700	3581800	2757900	6037300	3603200	5325800	7499700	C00245	ko00120,ko00430,ko00920,ko01100,ko02010,ko04080
MADN0217	C5H10N2O3	L-Glutamine	Amino acid and Its metabolomics	Amino acids	56-85-9	up	up	FALSE	74442	6228.1	25729	412840	24067	161650	201370	16927	293560	C00064	ko00220,ko00230,ko00240,ko00250,ko00471,ko00630,ko00750,ko00910,ko00970,ko01100,ko01230,ko02010,ko04724,ko04727,ko04964,ko04974,ko04978,ko05230
MADN0219	C11H8O3	1-Hydroxy-2-Naphthoate	Organic acid And Its derivatives	Organic acid And Its derivatives	86-48-6	up	up	FALSE	131300	24677	201540	6470600	14270	828690	82855	76192	18393000	C03203	ko01100
MADN0224	C5H9NO4	N-Acetyl-DL-serine	Amino acid and Its metabolomics	Amino acid and Its metabolomics	97-14-3	up	up	FALSE	9799.3	5387.5	4166.8	20093	6053.4	32679	27865	9284.2	27422	-	--
MADN0400	C5H11NO2	N-methyl-4-aminobutyric acid	Amino acid and Its metabolomics	Amino acid derivatives	1119-48-8	up	up	FALSE	14152	4889.2	7812.8	48830	6081.9	34964	45747	3413	36802	-	--
MADN0451	C15H22N2O4	Ile-Tyr	Amino acid and Its metabolomics	Small Peptide	38579-21-4	up	FALSE	FALSE	9	9	15822	102700	9	14813	14412	9	50611	-	--
MADN0463	C9H16N2O5	Val-Asp	Amino acid and Its metabolomics	Small Peptide	20556-16-5	up	up	FALSE	11303	5652.1	13916	39026	6194.4	22205	22266	13343	32241	-	--
MADP0005	C3H7NO2	L-Alanine	Amino acid and Its metabolomics	Amino acids	56-41-7	up	up	FALSE	383530	139190	172110	3222700	120830	1968700	2231600	281790	4612700	C00041	ko00250,ko00270,ko00430,ko00450,ko00970,ko01100,ko01200,ko01230,ko02010,ko04122,ko04974,ko04978,ko05230
MADP0109	C9H11N5O3	L-Sepiapterin	Heterocyclic compounds	Pteridines and derivatives	17094-01-8	up	up	FALSE	40069	20643	9	67214	110370	28224	22662	65011	81769	C00835	ko00790,ko01100
MEDN0113	C26H43NO5	Glycochenodeoxycholic Acid	Bile acids	Bile acids	640-79-9	up	FALSE	FALSE	16233	8347.1	22191	16392	31640	45975	14998	11722	141260	C05466	ko00120,ko04976,ko04979
MEDN0538	C15H24N2O17P2	UDP-glucose	Nucleotide And Its metabolomics	Nucleotide and Its metabolomics	133-89-1	up	up	FALSE	205960	248100	703230	901200	288160	2845600	333240	680800	4670900	C00029	ko00040,ko00052,ko00053,ko00240,ko00500,ko00520,ko00524,ko00561,ko01100
MEDN0579	C12H15NO4	N-lactoyl-phenylalanine	Amino acid and Its metabolomics	Amino acid derivatives	-	up	FALSE	FALSE	9777.1	2308	2725.1	17742	5543.4	12584	7979.6	3427.5	14644	-	--
MEDN1087	C15H24N2O17P2	UDP-D-galactose	Carbohydrates and Its metabolites	Sugars	2956-16-3	up	up	FALSE	205960	248100	703230	901200	288160	2845600	333240	680800	4670900	C00052	ko00052,ko00520,ko01100
MEDN1684	C10H20N2O4	S-Ribosyl-L-homocysteine	Amino acid and Its metabolomics	Amino acid derivatives	-	up	up	FALSE	2301.4	4454.8	1147.1	6377.9	6631.3	3213.2	20397	5687.7	1585.8	C03539	ko00270,ko01100,ko01230
MEDN1686	C5H9NO4	L-threo-3-Methylaspartate	Amino acid and Its metabolomics	Amino acid derivatives	6061-13-8	up	FALSE	FALSE	1111200	617130	814910	1762200	1137200	2374200	896440	1796600	452950	C03618	ko00630,ko00660,ko01100,ko01200
MEDP1860	C11H20N2O5	Glu-Leu	Amino acid and Its metabolomics	Small Peptide	2566-39-4	up	FALSE	FALSE	566000	259840	231230	1010100	259350	846920	724120	538680	757470	-	--
