# Supplementary material for: 5-Aminolevulinate improves metabolic recovery and cell survival of the liver following cold preservation
Source: Theranostics. 2022 Mar 21;12(6):2908–27. doi: 10.7150/thno.69446 (PMC8965473; doi:10.7150/thno.69446)
Supplement: Supplementary file 2 — Supplementary data. [file thnov12p2908s2.zip › Supplementary data/Data S4. isolated perfused rat livers metabolomics.xlsx]

## Sheet: Sheet1
Index	Formula	Compounds	Class I	Class II	CAS	UW-1	UW-2	UW-3	UW-4	UW-5	UW-6	UW-5-ALA-1	UW-5-ALA-2	UW-5-ALA-3	UW-5-ALA-4	UW-5-ALA-5	UW-5-ALA-6	VIP	p_value	Fold_Change	Log2FC	Type
MADN0237	C6H5NO3	6-Hydroxynicotinic Acid	Heterocyclic compounds	Pteridines and derivatives	5006-66-6	300860	30419	9	9	65020	74612	9	9	9	9	9	9	2.24356	0.15075	0.000114667	-13.0903	down
MADN0155	C8H8O4	3-Hydroxypropionic acid	Organic acid And Its derivatives	Organic acid And Its derivatives	17119-15-2	9	27458	9	104590	102670	73366	9	9	9	9	9	9	2.24713	0.0488832	0.000175267	-12.4782	down
MADN0386	C8H8O4	p-Hydroxymandelic acid	Organic acid And Its derivatives	Organic acid And Its derivatives	1198-84-1	9	27458	9	104590	102670	73366	9	9	9	9	9	9	2.24713	0.0488832	0.000175267	-12.4782	down
MEDN1213	C9H10O3	2-(4-hydroxyphenyl) propionate	Benzene and substituted derivatives	Phenolic acids	938-96-5	51498	51612	9	24129	15633	12655	9	9	9	9	9	9	2.7028	0.0308499	0.000347187	-11.492	down
MEDN1886	C9H10O3	(S)-2-Hydroxy-3-phenylpropanoic acid	Organic acid And Its derivatives	Organicacid and Its derivatives	20312-36-1	51498	51612	9	24129	15633	12655	9	9	9	9	9	9	2.7028	0.0308499	0.000347187	-11.492	down
MADP0313	C11H23N3O2	N1,N8-diacetylspermidine	Heterocyclic compounds	Heterocyclic compounds	82414-35-5	1070200	6219100	228710	27851	249430	222660	75548	49890	43950	58837	46669	261940	1.72429	0.262663	0.066954	-3.90069	down
MADN0608	C4H8O3	2-Hydroxybutyric acid	Organic acid And Its derivatives	Organicacid and Its derivatives	600-15-7	4750	3787.4	9	9	3750.2	9	9	9	1863.3	9	9	9	1.23347	0.124987	0.154962	-2.69001	down
MADN0618	C4H8O3	2-Methyllactic acid	Organic acid And Its derivatives	Organicacid and Its derivatives	594-61-6	4750	3787.4	9	9	3750.2	9	9	9	1863.3	9	9	9	1.23347	0.124987	0.154962	-2.69001	down
MADP0635	C7H14N2O5	Thr-Ser	Amino acid and Its metabolomics	Small Peptide	61043-86-5	1214.7	1836.5	1217.7	1244.5	1807.5	616.9	1213	9	9	9	9	9	2.61697	0.00224589	0.158482	-2.65761	down
MADP0503	C6H9N3O	4-Amino-5-hydroxymethyl-2-methylpyrimidine	Heterocyclic compounds	Heterocyclic compounds	73-67-6	256220	197540	135450	84800	148120	109170	99740	9	51063	9	9	9	2.33221	0.00233492	0.161966	-2.62624	down
MEDP1451	C25H40O4	MG(0:0/22:5/0:0)	GL	MG	-	131390	17857	5176.6	65467	39147	83341	9	47447	9	9	10632	9	2.31586	0.0564178	0.169739	-2.55861	down
MEDP1452	C25H40O4	MG(22:5/0:0/0:0)	GL	MG	-	131390	17857	5176.6	65467	39147	83341	9	47447	9	9	10632	9	2.31586	0.0564178	0.169739	-2.55861	down
MADP0083	C6H5NO2	Nicotinic Acid	CoEnzyme and vitamins	CoEnzyme and vitamins	59-67-6	1157700	401640	140920	276140	235220	299240	9	115590	133400	187210	9	9	2.07067	0.0720609	0.173736	-2.52503	down
MEDP1928	C10H16N2O2	Cyclo(Pro-Val)	Amino acid and Its metabolomics	Small Peptide	5654-87-5	7730.5	58386	57947	47211	10311	15851	24575	9	9	9	10574	9	2.23846	0.0406675	0.178209	-2.48836	down
MADN0180	C9H10O3	(R)-2-Hydroxy-3-phenylpropionic acid	Organic acid And Its derivatives	Organic acid And Its derivatives	7326-19-4	63065	103380	19371	2739.5	12793	10958	9	9	9	9	29177	8996.7	2.15087	0.136713	0.179974	-2.47414	down
MADN0642	C9H17N3O4	Val-Asn	Amino acid and Its metabolomics	Small Peptide	66170-00-1	10449	9	10374	3659.7	18332	15319	9	9	9	9	12326	9	2.02278	0.0557516	0.21277	-2.23264	down
MADN0116	C6H12O4	Mevalonate	Organic acid And Its derivatives	Organic acid And Its derivatives	150-97-0	101660	77556	118020	89253	90061	101710	9	9	52021	9	9	78768	2.27413	0.00217268	0.226239	-2.14408	down
MADN0176	C7H11NO3	3-Methylcrotonyl Glycine	Organic acid And Its derivatives	Organic acid And Its derivatives	33008-07-0	19412	4855.7	4789.9	20184	9	23281	9	9	9	9	9	16894	2.05312	0.0941146	0.23354	-2.09826	down
MEDP1919	C11H18N2O2	Cyclo(Pro-Leu)	Amino acid and Its metabolomics	Small Peptide	2873-36-1	13366	76212	113400	65127	15974	33209	27277	12130	13868	9	21031	9	1.71485	0.0520826	0.234248	-2.09389	down
MADP0509	C7H13N3O4	Gly-Gln	Amino acid and Its metabolomics	Small Peptide	13115-71-4	168480	38590	117940	41165	219970	120850	9	107500	83895	9	9	9	2.25758	0.0383141	0.270767	-1.88488	down
MEDP1442	C11H21NO4	Carnitine C4:0	FA	CAR	-	374450	1907700	411060	224010	140050	176590	144120	169610	103070	167250	153230	197200	1.7235	0.225684	0.288967	-1.79102	down
MEDP1884	C11H16N4O3	Pro-His	Amino acid and Its metabolomics	Small Peptide	100896-87-5	50625	464020	635710	514320	109580	219880	239950	110170	41560	40234	141410	24690	1.76228	0.0633151	0.299886	-1.73751	down
MEDN1692	C23H44NO6P	Phosphatidylethanolamine lyso alkenyl 18:2	GP	LPE	-	150540	9	443260	152830	205190	188940	180980	162050	9	9	9	9	1.60677	0.0887076	0.300732	-1.73345	down
MEDN0338	C9H10O3	DL-3-Phenyllactic acid(Pla)	Organic acid And Its derivatives	Organic acid And Its derivatives	828-01-3	35419	54489	10729	2144.9	8106.2	4205.8	4034	4844.3	1082.4	3527.3	16508	6352.8	1.25956	0.192777	0.315819	-1.66283	down
MADP0461	C41H74NO7P	PE(20:4(8Z,11Z,14Z,17Z)/P-16:0)	GP	PE	-	14533	29081	28004	4487.2	29563	12649	9	28908	9	10195	9	9	2.22258	0.0680783	0.330797	-1.59598	down
MEDP1517	C17H31NO4	Carnitine C10:1	FA	CAR	-	3792.3	15870	12248	17780	29880	9747.4	9	20801	9	9683.7	9	9	2.20926	0.0804762	0.341709	-1.54916	down
MADN0602	C5H4N2O2	Pyrimidine-2-carboxylic acid	Heterocyclic compounds	Heterocyclic compounds	819850-18-5	346100	110460	46423	44214	127720	149750	25309	40764	28930	65829	17785	105360	1.93464	0.106031	0.344354	-1.53804	down
MEDP1926	C14H16N2O2	Cyclo(Pro-Phe)	Amino acid and Its metabolomics	Small Peptide	3705-26-8	28287	142920	156020	145840	33505	61279	47181	38533	23401	26514	26584	34930	1.96808	0.0526542	0.347174	-1.52627	down
MADP0257	C6H15N	Triethylamine	Alcohol and amines	Amines	121-44-8	429600	429820	408400	422040	96342	435850	9	347930	9	427940	9	9	2.24318	0.0386406	0.349184	-1.51794	down
MADN0156	C5H8O5	3-Hydroxyglutaric acid	Organic acid And Its derivatives	Organic acid And Its derivatives	638-18-6	68595	30206	53515	27592	56857	54344	9	9	9	41796	9	65120	2.16506	0.051605	0.367395	-1.4446	down
MADN0638	C9H15N3O6	Asn-Glu	Amino acid and Its metabolomics	Small Peptide	20917-58-2	37373	24427	40495	23617	56084	41054	9	9	9	9	82035	9	2.538	0.154888	0.367989	-1.44226	down
MADN0631	C10H18N4O5	Gln-Gln	Amino acid and Its metabolomics	Small Peptide	54419-93-1	17867	9919.2	22534	7300.4	25735	14516	18489	9	9	9	17868	9	2.12246	0.0611412	0.371844	-1.42723	down
MADP0138	C8H15NO3	N-Acetyl-L-Leucine	Amino acid and Its metabolomics	Amino acid derivatives	1188-21-2	1171700	260990	176130	446770	1064200	615280	141830	333680	284860	204890	9	427030	1.26407	0.0708918	0.372764	-1.42367	down
MEDP1507	C13H17N3O4	Phe-Asn	Amino acid and Its metabolomics	Small Peptide	-	250790	17277	60665	102170	23969	42420	70735	20971	4868.5	27605	41808	25018	1.33748	0.2194	0.384092	-1.38048	down
MEDP1916	C11H13NO3	N-Acetyl-L-phenylalanine	Amino acid and Its metabolomics	Amino acid derivatives	2018-61-3	2296500	424020	311370	551290	2051300	958450	326890	481780	477660	307080	208460	817600	1.62358	0.121795	0.397315	-1.33164	down
MEDN1518	C7H13NO3	Acetylvaline	Amino acid and Its metabolomics	Amino acid derivatives	96-81-1	310960	54793	53009	94043	296900	152190	39597	80742	59330	49399	40031	125320	1.67661	0.107097	0.410044	-1.28615	down
MADP0454	C43H87N2O6P	SM(d18:1/20:0)	SL	SM	-	9	61798	38728	9	31321	9	9	9	9	9	33179	21268	0.476403	0.32162	0.413144	-1.27528	insig
MEDN0797	C20H30O4	Prostaglandin J2	FA	Oxidized lipids	60203-57-8	4864.5	4926.3	9842.2	5501.3	7011.8	4638.9	5215.4	9	9	9	10424	9	2.11358	0.115339	0.426136	-1.23062	down
MEDN1429	C20H30O4	Prostaglandin B2	FA	Oxidized lipids	13367-85-6	4864.5	4926.3	9842.2	5501.3	7011.8	4638.9	5215.4	9	9	9	10424	9	2.11358	0.115339	0.426136	-1.23062	down
MEDN1430	C20H30O4	Prostaglandin A2	FA	Oxidized lipids	13345-50-1	4864.5	4926.3	9842.2	5501.3	7011.8	4638.9	5215.4	9	9	9	10424	9	2.11358	0.115339	0.426136	-1.23062	down
MEDN1717	C9H10O3	Tropine	Organic acid And Its derivatives	Organicacid and Its derivatives	529-64-6	29349	40116	11335	3427.1	3143.1	3858.9	8580.9	4208.3	2761	2261	14768	7209.5	0.89454	0.250762	0.43614	-1.19714	insig
MADN0457	C11H22N2O3	Ile-Val	Amino acid and Its metabolomics	Small Peptide	41017-96-3	33649	40645	53441	27638	35116	60405	20551	21387	26381	15327	16684	11019	2.6166	0.00459951	0.443809	-1.17199	down
MEDP0244	C20H32O	All-Trans-13,14-Dihydroretinol	CoEnzyme and vitamins	CoEnzyme and vitamins	115797-14-3	1956200	265910	438550	711860	604970	1363700	353170	218760	316830	645470	370510	472430	1.67371	0.12052	0.445064	-1.16792	down
MEDP0176	C10H14N2O5	Thymidine	Nucleotide And Its metabolomics	Nucleotide and Its metabolomics	50-89-5	61907	9145.4	24963	42453	30826	32086	9	9	9	54126	9	44933	2.0775	0.214405	0.492079	-1.02304	down
MADN0015	C11H13NO4	N-Acetyl-L-Tyrosine	Amino acid and Its metabolomics	Amino acid derivatives	537-55-3	411550	71768	44362	134230	454380	234710	72118	138060	119870	67290	75041	200360	1.04185	0.179662	0.497956	-1.00591	down
MEDP2219	C32H37N5O5	Endorphine-2 trifluoroacetate	Benzene and substituted derivatives	Benzene and substituted derivatives	141801-26-5	12343	9760.1	6918	9968.9	9	12156	9	12958	13145	9	9	9	1.63612	0.243055	0.510976	-0.968671	insig
MEDN1899	C24H40O4	Deoxycholic acid	Bile acids	Bile acids	302-95-4	58938	184710	1217100	94342	124580	105500	188280	157970	76321	63138	431440	9	0.976941	0.485407	0.513765	-0.960819	insig
MEDP1859	C14H19N3O4	Gln-Phe	Amino acid and Its metabolomics	Small Peptide	92327-75-8	26093	13102	9	18748	29858	15422	17846	9	9	9	9	35250	1.54227	0.288857	0.514685	-0.958237	insig
MEDP2271	C23H37NO4	N-arachidonic acid-L-serine	Benzene and substituted derivatives	Benzene and substituted derivatives	187224-29-9	225120	12915	54676	202280	234320	355090	17342	87326	89611	107250	7272.6	253920	1.00232	0.200844	0.518924	-0.946405	insig
MEDN1135	C19H40O3	Heparin	Alcohol and amines	Alcohols	6145-69-3	452850	546420	219050	1286700	1834000	336450	276940	255820	308170	946380	106760	574410	1.19984	0.242429	0.527964	-0.921488	insig
MADP0321	C6H10N6	Cyromazine	Heterocyclic compounds	Heterocyclic compounds	66215-27-8	9	31034	25391	29881	21836	9150.6	9	11318	27478	9	13321	9808.2	0.726983	0.19011	0.528068	-0.921205	insig
MEDP1455	C23H38O4	MG(20:4/0:0/0:0)	GL	MG	-	10461000	1273300	2426300	3538700	3188600	5028700	1209200	2295400	2182500	3109500	1471400	3604500	1.34893	0.197995	0.535275	-0.901649	insig
MADN0514	C4H9NO2	3-aminobutyric acid	Organic acid And Its derivatives	Organicacid and Its derivatives	2835-82-7	1780900	593280	2123800	756130	2062100	1730200	1004600	958540	9	945920	616000	1335600	1.05232	0.0638797	0.537304	-0.89619	insig
MADP0224	C4H9NO2	L-2-Aminobutyric acid	Organic acid And Its derivatives	Organic acid And Its derivatives	1492-24-6	1780900	593280	2123800	756130	2062100	1730200	1004600	958540	9	945920	616000	1335600	1.05232	0.0638797	0.537304	-0.89619	insig
MADP0553	C11H14N2O4	Gly-Tyr	Amino acid and Its metabolomics	Amino acid derivatives	658-79-7	6122	4463.4	2231.1	7750.5	2819.8	2249.5	9	1695.4	2810.3	2120.2	4513.3	2681.2	1.27414	0.111269	0.539446	-0.890449	insig
MADP0311	C5H10N2O	3-Amino-2-piperidinone	Heterocyclic compounds	Heterocyclic compounds	1892-22-4	7860800	1199200	3542600	2640800	7242300	4111500	1711800	2070000	1826300	1670100	2471000	4613600	1.34254	0.124218	0.540012	-0.888937	insig
MEDP1950	C10H13N4O7P	2'-Deoxyinosine-5'-monophosphate	Nucleotide And Its metabolomics	Nucleotide and Its metabolomics	3393-18-8	9573900	2203900	1945300	3017600	15170000	15675000	4294100	4290100	2779000	3515400	4806300	6100900	0.683478	0.228881	0.541881	-0.883951	insig
MEDN0778	C20H32O3	5,6-EET	FA	Oxidized lipids	87173-80-6	42958	14698	24815	28912	6844.5	21291	14119	6672.5	9989.8	33021	5622	6405.3	1.60873	0.141128	0.543509	-0.879623	insig
MADP0331	C5H11NO3S	L-Methionine sulfoxide	Amino acid and Its metabolomics	Amino acid derivatives	62697-73-8	395190	47711	140360	76017	348320	428710	70671	193180	79484	132320	68138	240520	0.90726	0.195205	0.546062	-0.872864	insig
MEDN1312	C8H8O3	2-Hydroxyphenylacetic acid	Organic acid And Its derivatives	Organic acid And Its derivatives	614-75-5	141980	54132	18141	26942	57781	48950	9659	32537	46153	14779	21949	65654	1.34404	0.229365	0.548194	-0.867241	insig
MEDN1315	C8H8O3	4-Hydroxy-3-methylbenzoic acid	Organic acid And Its derivatives	Organic acid And Its derivatives	499-76-3	141980	54132	18141	26942	57781	48950	9659	32537	46153	14779	21949	65654	1.34404	0.229365	0.548194	-0.867241	insig
MADN0003	C5H9NO4	L-Glutamic Acid	Amino acid and Its metabolomics	Amino acids	56-86-0	15090000	2071100	8448300	5240700	22067000	11690000	7980300	7691000	3124300	5599200	3761000	7479900	0.959431	0.166993	0.551576	-0.858369	insig
MEDN0106	C26H45NO6S	Taurochenodesoxycholic Acid	Bile acids	Bile acids	516-35-8	3816200	4155900	11140000	7133600	1757900	2150700	1443700	2152200	1192000	5012700	4398500	2443100	1.26397	0.199071	0.551901	-0.857518	insig
MADP0400	C8H16N2O4	Ser-Val	Amino acid and Its metabolomics	Small Peptide	51782-06-0	17711	9	26373	5376	34942	28394	12929	16064	9	7582.5	25691	9	0.681611	0.254867	0.552143	-0.856886	insig
MADP0420	C8H12N2O2	Cyclo(Ala-Pro)	Amino acid and Its metabolomics	Small Peptide	36357-32-1	124390	12315	26247	13087	16416	20713	19513	23730	17877	25028	19667	12313	0.600013	0.418169	0.554154	-0.85164	insig
MADN0007	C6H10O5	3-Hydroxy-3-Methylpentane-1,5-Dioic Acid	Amino acid and Its metabolomics	Amino acid derivatives	503-49-1	292150	38293	71932	110220	277870	248560	55316	128950	36354	142130	48201	176530	1.06887	0.186345	0.565416	-0.822616	insig
MEDN1159	C15H28O2	FFA(15:1)	FA	FFA	84743-29-3	1916600	3338400	1982700	3894300	1642000	3890400	1699000	1730300	1650200	1491800	1596800	1255700	2.27814	0.0362534	0.565505	-0.822389	insig
MEDN0097	C8H8O3	4-Hydroxyphenylacetic acid	Benzene and substituted derivatives	Phenolic acids	156-38-7	233790	37013	49760	55260	36445	114470	23850	53177	62067	38789	16210	104230	1.18461	0.302389	0.566359	-0.82021	insig
MEDN0334	C8H8O3	Mandelic Acid	Organic acid And Its derivatives	Organic acid And Its derivatives	90-64-2	233790	37013	49760	55260	36445	114470	23850	53177	62067	38789	16210	104230	1.18461	0.302389	0.566359	-0.82021	insig
MADN0577	C6H13O9P	D-inositol 4-phosphate	Alcohol and amines	Alcohols	142760-33-6	4284200	426300	978280	427950	2137300	2855300	985680	511460	386060	2061000	1948900	454540	0.8088	0.293346	0.571379	-0.80748	insig
MADN0641	C10H19N3O4	Val-Gln	Amino acid and Its metabolomics	Small Peptide	42854-54-6	41660	23954	44676	24731	65828	37212	24057	26291	12935	16948	32736	26528	1.85152	0.0495856	0.585963	-0.771118	insig
MADN0552	C6H13O9P	Inositol 1-phosphate	Alcohol and amines	Alcohols	573-35-3	4839800	851010	1138100	484140	2229300	3149400	1049700	455560	699110	3216300	1040500	1024600	0.934979	0.302502	0.589814	-0.761668	insig
MEDN1045	C6H5N5O2	Xanthopterin	Nucleotide And Its metabolomics	Nucleotide and Its metabolomics	119-44-8	32555	9243.3	159030	43316	28304	45228	15509	40058	19721	48405	10965	52713	0.664038	0.382135	0.589817	-0.76166	insig
MADP0486	C9H13NO	L-Phenylalaninol	Amino acid and Its metabolomics	Amino acid derivatives	3182-95-4	86471	9	40851	10148	15680	37785	9	9	23195	89420	9	9	1.50731	0.516249	0.589969	-0.761289	insig
MEDN1866	C23H39NO2	Methanandamide	Amino acid and Its metabolomics	Amino acids	157182-49-5	22267	1585.9	4328.6	12152	11332	20627	3808.4	5954.6	7704.2	6377.8	2323.1	16485	0.782118	0.247326	0.590007	-0.761195	insig
MEDP1695	C24H50NO6P	LPC(O-16:1/0:0)	GP	LPC-O	97802-53-4	696590	233860	1578900	803240	1084700	569130	576940	792300	356680	557840	376030	280170	1.21144	0.143856	0.591968	-0.75641	insig
MEDP1644	C6H7N	Aniline	Alcohol and amines	Amines	62-53-3	2648700	653670	2006900	1447200	2375100	2264600	935760	1919000	1193000	680870	1239100	782380	1.60608	0.0571567	0.592314	-0.755566	insig
MADP0312	C7H12N2O3	Pro-Gly	Amino acid and Its metabolomics	Small Peptide	2578-57-6	86000	28643	38392	24861	106690	101290	39487	57884	23530	22313	49710	36206	1.19169	0.160729	0.593792	-0.751971	insig
MEDN1480	C23H37NO3	N-Arachidonoyl-L-Alanine	Amino acid and Its metabolomics	Amino acid derivatives	401941-73-9	1547600	151120	493380	655040	1066900	1036400	472210	533210	454910	457620	139200	904360	0.951847	0.182189	0.598232	-0.741224	insig
MEDP1196	C10H17N3O2S	Biotinamide	Alcohol and amines	Polyamines	6929-42-6	153160	118950	95620	87728	85466	58777	51582	42542	55624	65292	33310	113580	1.92105	0.0482964	0.603517	-0.728533	insig
MADP0095	C10H12N2O3	Kynurenine	Amino acid and Its metabolomics	Amino acid derivatives	343-65-7	1696300	264380	1705500	600110	1393000	949520	668440	1261400	570580	265130	869080	354220	1.07944	0.163164	0.603566	-0.728418	insig
MEDN1686	C5H9NO4	3-Methylaspartate	Amino acid and Its metabolomics	Amino acid derivatives	6667-60-3	3241300	853860	1742100	2361700	3759500	3745300	1894200	2213800	882370	1752800	723320	2178700	1.338	0.103689	0.614196	-0.703228	insig
MADN0424	C7H7NO3	3-Hydroxyanthranilic Acid	Benzene and substituted derivatives	Phenolic acids	548-93-6	30128	33995	287440	45437	36786	41722	57596	58414	31436	77586	42064	27636	0.250044	0.507214	0.619826	-0.690066	insig
MEDP1913	C11H18N2O4	N(Alpha)-Acetyl-Epsilon-(2-Propenal)Lysine	Amino acid and Its metabolomics	Small Peptide	99124-74-0	30439	78325	98736	99181	46788	60495	49466	77139	33029	30363	28871	38437	1.60571	0.0902636	0.621564	-0.686026	insig
MADP0373	C12H24N2O3	Leu-Ile	Amino acid and Its metabolomics	Small Peptide	36077-41-5	276530	95024	334830	80361	260120	406960	135980	131410	40039	91154	308450	199720	1.06188	0.197184	0.623702	-0.681072	insig
MEDP2132	C5H9NO2	1-amino-1-cyclobutane carboxylic acid	Amino acid and Its metabolomics	Amino acid derivatives	22264-50-2	75475000	17226000	33644000	20074000	72131000	58030000	26851000	52177000	20395000	14043000	26947000	32147000	1.12117	0.184165	0.623906	-0.680599	insig
MEDP1441	C12H21NO4	Carnitine C5:1	FA	CAR	-	70058	70678	39032	46218	30836	33530	17172	23685	36566	28141	21278	55778	1.79566	0.0830522	0.628961	-0.668958	insig
MADN0297	C5H4N4O2	Oxypurinol	Nucleotide And Its metabolomics	Nucleotide and Its metabolomics	2465-59-0	2164100	2129100	19963000	3629200	1505600	3080000	3469200	4727800	2375900	4607900	3887900	1390200	0.141722	0.529019	0.630067	-0.666423	insig
MEDN1064	C22H35NO3	N-arachidene glycine	Aldehyde,Ketones,Esters	Esters	179113-91-8	1953300	204800	473350	1113100	1109200	1462800	442890	518880	607860	716360	209420	1495400	0.901032	0.252826	0.631802	-0.662455	insig
MEDP1698	C23H50N2O5P	Sphingosyl-phosphocholine	SL	SM	-	237330	240760	1772500	447650	312950	769410	683220	219670	134850	738230	413330	201850	0.740737	0.41121	0.632479	-0.660911	insig
MADP0429	C11H22N2O3	Val-Ile	Amino acid and Its metabolomics	Small Peptide	20556-14-3	581800	292590	695080	110630	504070	755500	546700	234330	75734	158250	516930	379510	0.937609	0.211658	0.650227	-0.620984	insig
MADP0611	C8H14N2O6	Thr-Asp	Amino acid and Its metabolomics	Small Peptide	108320-97-4	49951	13363	55493	28216	104360	51594	27426	40421	18631	23525	33423	55570	0.797204	0.249954	0.656802	-0.606469	insig
MADP0393	C12H24N2O3	Ile-Ile	Amino acid and Its metabolomics	Small Peptide	42537-99-5	269850	166260	449710	96713	250990	370380	300250	136890	42022	73158	249720	251710	1.11965	0.210463	0.656991	-0.606054	insig
MEDN1009	C8H8O3	3-Hydroxyphenylacetic acid	Organic acid And Its derivatives	Organic acid And Its derivatives	621-37-4	200670	24025	33211	50185	73881	87305	28811	63301	49792	35449	29416	101740	0.770298	0.382916	0.657413	-0.605127	insig
MEDN1492	C8H8O3	(R)-(-)-Mandelic acid	Organic acid And Its derivatives	Organic acid And Its derivatives	611-71-2	200670	24025	33211	50185	73881	87305	28811	63301	49792	35449	29416	101740	0.770298	0.382916	0.657413	-0.605127	insig
MEDP1453	C23H36O4	MG(0:0/20:5/0:0)	GL	MG	-	197200	48745	30530	107660	85947	71257	75224	56255	74565	33805	52758	63867	0.980424	0.264768	0.658504	-0.602735	insig
MEDP1454	C23H36O4	MG(20:5/0:0/0:0)	GL	MG	-	197200	48745	30530	107660	85947	71257	75224	56255	74565	33805	52758	63867	0.980424	0.264768	0.658504	-0.602735	insig
MEDP1667	C14H18N2O5	Phe-Glu	Amino acid and Its metabolomics	Small Peptide	3617-45-6	1085500	329670	934840	510410	1080800	1189700	442680	726730	349750	568290	540310	786720	1.2441	0.113505	0.665471	-0.587552	insig
MEDP1860	C11H20N2O5	Glu-Leu	Amino acid and Its metabolomics	Small Peptide	2566-39-4	585360	88929	123520	118960	451240	306120	152290	237680	106200	115240	84684	418480	0.747313	0.369364	0.665764	-0.586918	insig
MADP0268	C11H21NO4	Carnitine isoC4:0	FA	CAR	25518-49-4	890120	5484100	979640	519750	421450	481490	1001900	464950	469740	527190	2639600	747810	0.262311	0.597248	0.666685	-0.584924	insig
MADP0032	C6H9NO5	N-Acetylaspartate	Amino acid and Its metabolomics	Amino acid derivatives	997-55-7	16899	10871	9	13223	14471	6035.1	9	11315	9	11241	7707.6	10754	0.721064	0.336911	0.667158	-0.5839	insig
MEDP1658	C26H54NO6P	LPC(O-18:1/0:0)	GP	LPC	87907-66-2	5949500	3334400	17905000	6322700	6314600	9769400	9143800	5757000	2917100	6948600	5406700	3004200	1.03114	0.275562	0.668959	-0.580011	insig
MEDN1763	C9H11NO3	DL-O-tyrosine	Amino acid and Its metabolomics	Amino acid derivatives	2370-61-8	383810	119800	262230	282960	389280	337120	155470	164570	159350	183660	196490	328700	1.46913	0.0785906	0.669356	-0.579155	insig
MADN0463	C9H16N2O5	Val-Asp	Amino acid and Its metabolomics	Small Peptide	20556-16-5	104790	26091	63985	55451	187000	213300	61769	101890	47223	63987	53436	108790	0.559464	0.317485	0.671816	-0.573862	insig
MEDP1360	C10H15NO6	Mycosporine glycine	Amino acid and Its metabolomics	Amino acid derivatives	65318-21-0	232340	190820	162790	160350	236880	158800	136750	103320	101830	164720	151770	113880	2.30087	0.00816255	0.676255	-0.56436	insig
MADN0084	C9H16O4	Azelaic Acid	Organic acid And Its derivatives	Organic acid And Its derivatives	123-99-9	174200	62425	48081	57346	220170	102710	92339	85865	68791	35905	73092	94609	0.847803	0.283591	0.677665	-0.561356	insig
MEDN0753	C20H32O3	(±)16-HETE	FA	Oxidized lipids	128914-46-5	62393	28517	66647	47119	48763	98450	63163	26189	38948	45026	25602	42445	1.40808	0.138472	0.685935	-0.543856	insig
MEDN0755	C20H32O3	(±)17-HETE	FA	Oxidized lipids	128914-47-6	62393	28517	66647	47119	48763	98450	63163	26189	38948	45026	25602	42445	1.40808	0.138472	0.685935	-0.543856	insig
MEDN0757	C20H32O3	(±)18-HETE	FA	Oxidized lipids	133268-58-3	62393	28517	66647	47119	48763	98450	63163	26189	38948	45026	25602	42445	1.40808	0.138472	0.685935	-0.543856	insig
MADP0343	C8H16N2O3	Gly-Ile	Amino acid and Its metabolomics	Small Peptide	19461-38-2	361830	131990	336520	129300	471890	415800	218680	246160	99145	138540	312490	254400	0.952171	0.192209	0.687162	-0.541278	insig
MEDP1246	C10H18N2O5	2,4-diacetamino-2,4,6-triphenoxy-D-mannopyranose	Carbohydrates and Its metabolites	Sugar derivatives	-	179490	111820	247500	141360	230900	157980	115740	180290	80522	92066	119680	149730	1.68261	0.0644852	0.690359	-0.534582	insig
MEDP2176	C10H18O2	(E)-8-methyl-6-nonenoic acid	Organic acid And Its derivatives	Organicacid and Its derivatives	59320-77-3	237020	73564	90942	257630	373660	661410	114620	278600	169100	273990	64188	269640	0.589886	0.39531	0.690662	-0.533948	insig
MADP0406	C10H20N2O4	Ile-Thr	Amino acid and Its metabolomics	Small Peptide	59652-61-8	188060	187650	331800	139260	287690	277170	183630	159490	78606	119350	248060	189660	1.45636	0.0934581	0.69338	-0.528282	insig
MEDP1657	C24H52NO6P	PC(O-16:0/0:0)	GP	PC-O	52691-62-0	6377400	3448200	17059000	7350000	7067500	8371300	7894400	6284700	3298000	7578500	6182300	3501400	1.00914	0.264949	0.699354	-0.515905	insig
MEDP1949	C8H14N3O7P	5-Aminoimidazole ribonucleotide	Nucleotide And Its metabolomics	Nucleotide and Its metabolomics	25635-88-5	9766100	3033800	12207000	5600800	15988000	15890000	17327000	5578700	3817100	4285900	8624500	4134600	0.899772	0.33029	0.700445	-0.513656	insig
MEDN1426	C18H34O5	9(S),12(S),13(S)-TriHOME	FA	Oxidized lipids	97134-11-7	72364	100490	153270	48786	330670	367600	102330	115800	117720	112300	175950	127650	0.24475	0.386918	0.700488	-0.513567	insig
MADP0007	C6H13N3O3	L-Citrulline	Amino acid and Its metabolomics	Amino acids	372-75-8	442810	94771	161970	209910	504930	301330	121690	198620	202690	176810	178910	324750	0.792633	0.272819	0.701437	-0.511615	insig
MADP0135	C4H9NO3	L-Threonine	Amino acid and Its metabolomics	Amino acids	72-19-5	1290100	22523	138060	108630	1499500	308290	138240	817130	9	85902	508970	814770	0.686012	0.601903	0.70239	-0.509655	insig
MADN0037	C14H6N2O8	Pyrroloquinoline Quinone	Organic acid And Its derivatives	Organic acid And Its derivatives	72909-34-3	37582	14314	22276	26021	34301	26188	15207	28344	23453	22188	11920	11942	1.573	0.10276	0.703588	-0.507196	insig
MEDN1472	C30H47N3O9S	14,15-Leukotriene C4(ExC4)	FA	Oxidized lipids	-	87906	11676	13387	52923	16023	58414	14411	25654	21435	65354	22606	20067	0.531707	0.449095	0.705396	-0.503496	insig
MADP0150	C6H11NO4	N-Acetylthreonine	Amino acid and Its metabolomics	Amino acid derivatives	17093-74-2	129680	31140	34057	78531	181170	130870	51236	129210	55069	46680	54671	78496	0.634003	0.336273	0.709477	-0.495172	insig
MEDP0664	C10H13NO3	L-Tyrosine methyl ester	Amino acid and Its metabolomics	Amino acid derivatives	1080-06-4	802730	330870	726600	587950	955850	710050	447000	518620	341100	380530	715190	522560	1.44488	0.0865171	0.710978	-0.492123	insig
MADN0512	C10H16O4	(+)-Camphoric acid	Organic acid And Its derivatives	Organicacid and Its derivatives	124-83-4	29946	19021	37613	69514	24123	39422	20650	9	42104	38283	29658	25498	0.950191	0.29436	0.711176	-0.491721	insig
MADP0014	C5H11NO2	L-Valine	Amino acid and Its metabolomics	Amino acids	72-18-4	85290000	16654000	40928000	39420000	80838000	66988000	29780000	48574000	32048000	29661000	30586000	64783000	0.825201	0.24386	0.713175	-0.487671	insig
MEDP1449	C25H38O4	MG(0:0/22:6/0:0)	GL	MG	-	5668500	529210	911930	2961900	2284800	3322200	711080	2433700	1651900	2135400	750340	3501700	0.550196	0.417243	0.713339	-0.487339	insig
MEDP1450	C25H38O4	MG(22:6/0:0/0:0)	GL	MG	-	5668500	529210	911930	2961900	2284800	3322200	711080	2433700	1651900	2135400	750340	3501700	0.550196	0.417243	0.713339	-0.487339	insig
MADP0383	C12H24N2O3	Leu-Leu	Amino acid and Its metabolomics	Small Peptide	3303-31-9	208980	184540	370150	64054	258300	460940	340050	116940	16481	67564	344160	218380	0.911248	0.382659	0.713381	-0.487255	insig
MEDP2303	C6H9N3O3	6-Diazo-5-oxo-L-norleucine	Amino acid and Its metabolomics	Amino acid derivatives	157-03-9	50929	19202	25080	40660	65316	45460	29000	37858	24629	15288	30408	39751	1.151	0.178218	0.717357	-0.479236	insig
MADP0394	C9H18N2O4	Ile-Ser	Amino acid and Its metabolomics	Small Peptide	6403-14-1	34305	9	57847	9	55800	53457	42732	22374	11859	10433	39714	17460	1.09808	0.472605	0.717739	-0.478469	insig
MEDP2302	C7H13NO3S	N-Acetyl-DL-methionine	Amino acid and Its metabolomics	Amino acid derivatives	1115-47-5	41079	30118	10318	9	32541	40680	11157	22617	23102	18106	11146	25226	0.651126	0.360561	0.719597	-0.474739	insig
MADN0181	C12H22O11	D-(+)-sucrose	Carbohydrates and Its metabolites	Sugars	57-50-1	1237400	9	4481200	1267500	2424000	1961800	662620	1014300	1235900	2487600	1359500	1426000	0.7833	0.452598	0.719837	-0.474258	insig
MADP0378	C10H18N2O3	Pro-Val	Amino acid and Its metabolomics	Small Peptide	52899-09-9	230650	102420	264210	101120	412470	243220	160140	203230	80104	72377	302590	158710	0.87299	0.312447	0.721629	-0.47067	insig
MADN0016	C11H19NO9	N-Acetylneuraminic Acid(SA)	Amino acid and Its metabolomics	Amino acid derivatives	131-48-6	378230	155870	322160	9	467270	203930	239150	221040	180390	110150	168870	183300	0.759634	0.360892	0.722044	-0.469841	insig
MADP0384	C11H22N2O3	Val-Leu	Amino acid and Its metabolomics	Small Peptide	3989-97-7	505790	311440	638610	154730	517920	678580	575830	207650	89169	173370	560730	421450	0.945493	0.297907	0.722532	-0.468866	insig
MEDN1832	C24H35NO3	Docosahexaenoic Acid Glycine	Amino acid and Its metabolomics	Amino acid derivatives	132850-40-9	578630	58885	148800	322030	354310	451150	169290	155770	201820	242060	65390	548570	0.63749	0.413049	0.722592	-0.468747	insig
MADP0010	C5H11NO2S	L-Methionine	Amino acid and Its metabolomics	Amino acids	63-68-3	6750000	1150500	2800100	2679200	6877500	4711300	2054800	4114600	2366900	2058600	2615100	4896800	0.628193	0.320663	0.725183	-0.463583	insig
MADP0175	C5H11NO2	L-Norvaline	Amino acid and Its metabolomics	Amino acids	6600-40-4	22610000	4150200	9039500	9283700	19895000	15431000	7461600	12352000	7451700	7364900	7742600	16032000	0.7262	0.295689	0.726343	-0.461277	insig
MADP0056	C5H5N5O	2-Hydroxy-6-Aminopurine	Nucleotide And Its metabolomics	Nucleotide and Its metabolomics	3373-53-3	606590	107430	238500	212090	583020	455470	187540	316940	254620	179340	259610	403720	0.578024	0.315429	0.727053	-0.459868	insig
MEDN1246	C6H9N3O2	3-(pyrazol-1-yl) -L-alanine	Amino acid and Its metabolomics	Amino acid derivatives	2734-48-7	2953300	792410	1397900	1656200	3145100	3009700	1301700	2023300	1179500	1276300	1107100	2538700	0.908385	0.248526	0.727664	-0.458656	insig
MADN0072	C2H7NO2S	2-Aminoethanesulfinic Acid	Organic acid And Its derivatives	Sulfonic acids	300-84-5	80610	4565.7	15025	18913	101900	17644	36699	43759	19577	8497.6	33313	32008	0.171963	0.558455	0.728464	-0.45707	insig
MEDP1062	C3H6OS	Thioacetic acid-S-methyl ester	Aldehyde,Ketones,Esters	Esters	1534-08-3	3181400	1390500	2732400	2832500	4902200	3607600	2005700	2788500	1828900	1855000	2291800	2877300	1.21683	0.147131	0.731887	-0.450308	insig
MEDN1514	C9H7NO3	5-hydroxyindole-2-carboxylic acid	Heterocyclic compounds	Indole and Its derivatives	21598-06-1	8981.6	2497.5	14589	10374	2147.7	3946.6	7533	11115	9	6041.1	2145.6	4291.2	0.883794	0.484032	0.731959	-0.450165	insig
MADP0162	C9H18N2O3	Leu-Ala	Amino acid and Its metabolomics	Small Peptide	7298-84-2	149610	127060	262120	75504	141950	238730	188480	85013	37188	63765	203280	151720	1.02627	0.298926	0.733131	-0.447858	insig
MEDP1203	C7H9NO3	(1R,6S)-6-amino-5-oxocyclohexyl-2-ene-1-carboxylic acid ester	Aldehyde,Ketones,Esters	Esters	-	34204000	10994000	18099000	24394000	40597000	32516000	15558000	21439000	16967000	17722000	14863000	31473000	1.03798	0.205908	0.733949	-0.446247	insig
MADP0428	C10H18N2O5	Val-Glu	Amino acid and Its metabolomics	Small Peptide	-	100990	23522	63998	49008	143720	87846	47929	76787	35649	58401	68403	57690	0.610176	0.299138	0.735175	-0.44384	insig
MADP0334	C8H16N2O3	Ala-Val	Amino acid and Its metabolomics	Small Peptide	3303-45-5	68322	27438	103920	18296	82019	70666	58834	51495	18383	29250	60063	54945	0.534316	0.315599	0.736441	-0.441358	insig
MEDN1409	C18H36O3	12-Hydroxyoctadecanoic acid	FA	FFA	106-14-9	2653200	401160	688110	2996100	2863600	1695200	403690	1346900	1611700	3164900	250200	1543700	0.756106	0.450218	0.736551	-0.441143	insig
MADN0027	C6H6N4O2	1-Methylxanthine	Nucleotide And Its metabolomics	Nucleotide and Its metabolomics	6136-37-4	973320	369640	1043500	236010	296720	418730	427460	369250	265650	269250	578990	549860	0.560328	0.381204	0.737124	-0.440021	insig
MEDN0779	C20H34O3	5-HETrE	FA	Oxidized lipids	195061-94-0	126270	94276	111530	88529	218440	240260	140580	105910	139240	78199	112670	72430	1.13457	0.23352	0.738116	-0.438081	insig
MEDN1422	C20H34O3	8(S)-HETrE	FA	Oxidized lipids	889573-69-7	126270	94276	111530	88529	218440	240260	140580	105910	139240	78199	112670	72430	1.13457	0.23352	0.738116	-0.438081	insig
MEDN1423	C20H34O3	15(S)-HETrE	FA	Oxidized lipids	92693-02-2	126270	94276	111530	88529	218440	240260	140580	105910	139240	78199	112670	72430	1.13457	0.23352	0.738116	-0.438081	insig
MADP0012	C5H9NO	L-Proline	Amino acid and Its metabolomics	Amino acids	147-85-3	104830000	23647000	64145000	37751000	102820000	83433000	51304000	80678000	38478000	28661000	49675000	58736000	0.728063	0.278726	0.738149	-0.438016	insig
MADP0605	C16H21N3O3S	Trp-Met	Amino acid and Its metabolomics	Small Peptide	21438-63-1	54300	103370	51497	45687	96683	72688	75561	70957	60876	22816	48898	34386	1.2896	0.191029	0.73898	-0.436392	insig
MEDP0120	C7H8N4O2	Theobromine	Nucleotide And Its metabolomics	Nucleotide and Its metabolomics	83-67-0	52442	51666	58279	56366	90675	83716	80434	60689	52602	29562	34875	33081	1.53832	0.143968	0.740805	-0.432834	insig
MEDP2094	C7H9NO	4-hydroxybenzylamine	Benzene and substituted derivatives	Benzene and substituted derivatives	696-60-6	42697	97834	51794	90470	51998	72958	75869	59822	20593	66312	70440	10580	1.22863	0.264794	0.744611	-0.425441	insig
MADP0308	C4H8N2O3	Gly-Gly	Amino acid and Its metabolomics	Small Peptide	556-50-3	65133	12933	41090	11013	64864	71731	38869	53297	16082	16253	27601	47090	0.324059	0.406249	0.746697	-0.421404	insig
MEDN1612	C9H12N3O7P	Cytidine 2',3'-cyclic monophosphoric acid	Nucleotide And Its metabolomics	Nucleotide and Its metabolomics	633-90-9	35111	18447	24865	30683	25288	7378.8	18160	25554	22846	15012	6959	17656	0.8229	0.247836	0.748994	-0.416974	insig
MADP0192	C8H17NO2	Methacholine	Tryptamines,Cholines,Pigments	Cholines	62-51-1	1841300	106810	392780	1295100	1075600	1013200	230210	389400	272800	1134300	194860	2081800	0.634699	0.567501	0.751708	-0.411756	insig
MADN0004	C6H13NO2	L-Isoleucine	Amino acid and Its metabolomics	Amino acids	73-32-5	36857000	8782100	20540000	19401000	39790000	30887000	15703000	25186000	15855000	14509000	16563000	29774000	0.750885	0.274968	0.752542	-0.410156	insig
MADN0164	C4H7NO4	Iminodiacetic acid	Organic acid And Its derivatives	Organic acid And Its derivatives	142-73-4	13365000	2168600	4678200	5359200	13295000	9558100	5531500	7801300	4673200	6600400	3720300	8203000	0.420981	0.370095	0.75437	-0.406655	insig
MEDN1902	C24H40O5	beta-Muricholic acid	Bile acids	Bile acids	2393-59-1	111020	5921700	8680600	164470	227770	201870	6032100	437150	391810	135580	4382200	172290	0.217131	0.745966	0.754609	-0.406198	insig
MEDP1307	C10H13NO2	(2S,3S)-3-methylphenylalanine	Amino acid and Its metabolomics	Amino acid derivatives	25488-25-9	517330	247350	417380	247700	552120	487170	289320	283530	282910	240500	419070	351300	1.23834	0.141682	0.756011	-0.40352	insig
MADN0451	C15H22N2O4	Ile-Tyr	Amino acid and Its metabolomics	Small Peptide	38579-21-4	27801	30273	45910	13075	49199	62911	37932	29287	22557	19294	34626	29825	0.655897	0.277821	0.757175	-0.401302	insig
MEDN0206	C5H8O5	Citramalic Acid	Organic acid And Its derivatives	Organic acid And Its derivatives	597-44-4	130240	43234	154710	63783	69495	61050	50775	57870	41092	87329	67231	91616	0.786124	0.325103	0.757711	-0.400281	insig
MEDN1052	C5H8O5	2-Hydroxyglutaric acid	Organic acid And Its derivatives	Organic acid And Its derivatives	13095-48-2	130240	43234	154710	63783	69495	61050	50775	57870	41092	87329	67231	91616	0.786124	0.325103	0.757711	-0.400281	insig
MADP0512	C9H8N2OS2	4-amino-[2,3'-dithiophene]-5-carboxamide	Heterocyclic compounds	Heterocyclic compounds	354812-17-2	525210	218340	188130	136050	352330	308810	197010	247260	223200	273160	137080	233420	0.900494	0.293016	0.758374	-0.399019	insig
MADP0403	C10H18N2O3S	Pro-Met	Amino acid and Its metabolomics	Small Peptide	52899-08-8	28352	31086	41407	37329	53484	42131	25919	25156	7871.3	29257	57566	31912	1.22509	0.249623	0.760007	-0.395915	insig
MADP0339	C15H22N2O3	Leu-Phe	Amino acid and Its metabolomics	Small Peptide	-	462160	282800	1248000	61920	316770	894430	761020	120680	75651	112420	887860	525040	0.444795	0.587763	0.760138	-0.395667	insig
MEDP1331	C28H52NO7P	LPC(0:0/20:3)	GP	LPC	-	16241000	4979800	2843200	9190000	5899800	6597900	5220900	8343900	9658000	3494900	3437800	4692300	0.787318	0.432088	0.761672	-0.392758	insig
MEDP1332	C28H52NO7P	LPC(20:3/0:0)	GP	LPC	-	16241000	4979800	2843200	9190000	5899800	6597900	5220900	8343900	9658000	3494900	3437800	4692300	0.787318	0.432088	0.761672	-0.392758	insig
MEDP1982	C5H9N	2-Methyl-1-Pyrroline	Heterocyclic compounds	Heterocyclic compounds	872-32-2	8015900	3041100	5916800	5019700	9237400	7388400	5216000	6150000	3543500	3968800	4498200	6068200	1.09271	0.174567	0.762435	-0.391314	insig
MADP0227	C2H8NO4P	O-Phosphorylethanolamine	GP	PE	1071-23-4	2106200	897730	2995300	1040400	3943300	6097500	2524800	1458800	1254100	2066900	415020	5306200	0.612364	0.538953	0.762617	-0.39097	insig
MEDN1602	C10H13N5O4	3-Deoxyguanosine	Nucleotide And Its metabolomics	Nucleotide and Its metabolomics	3608-58-0	278540	57114	58193	144390	145650	169690	31565	98516	64367	179040	36518	244420	0.915279	0.508396	0.766687	-0.383291	insig
MADP0194	C7H8N2O2	N'-Methyl-2-pyridone-5-carboxamide	Heterocyclic compounds	Pteridines and derivatives	701-44-0	589390	147240	666730	648830	353580	597660	277120	736090	311150	532410	160100	286750	0.836904	0.355948	0.766996	-0.382708	insig
MADN0012	C6H12N2O3	Ala-Ala	Amino acid and Its metabolomics	Small Peptide	1948-31-8	23132	36891	26993	7770.4	33428	22243	28915	21390	10359	12853	26542	16355	0.677923	0.300995	0.773734	-0.37009	insig
MEDN1077	C24H40O5	alpha-Muricholic acid	Bile acids	Bile acids	2393-58-0	197710	7600000	8227200	281250	394050	322140	5976100	481870	572630	194840	5757000	205580	0.0443922	0.7546	0.774747	-0.368202	insig
MADP0379	C10H20N2O4	Thr-Leu	Amino acid and Its metabolomics	Small Peptide	50299-12-2	24579	6176.4	25703	1900.7	18090	32329	28704	2540.5	7465.6	1892.8	21761	22006	0.445808	0.560311	0.775615	-0.366588	insig
MADP0407	C10H20N2O4	Thr-Ile	Amino acid and Its metabolomics	Small Peptide	-	24579	6176.4	25703	1900.7	18090	32329	28704	2540.5	7465.6	1892.8	21761	22006	0.445808	0.560311	0.775615	-0.366588	insig
MEDP1234	C9H9NO4	Dopaquinone	Benzene and substituted derivatives	Benzene and substituted derivatives	4430-97-1	63076	15456	34800	29698	50484	49340	35372	30510	27009	37856	33196	24501	0.751025	0.26061	0.775956	-0.365953	insig
MEDN1092	C8H8O3	4-Acetoxyphenol	Benzene and substituted derivatives	Phenolics	3233-32-7	84452000	31626000	69016000	63523000	73177000	89657000	35630000	61979000	43889000	66797000	46680000	64597000	1.14128	0.158561	0.776695	-0.36458	insig
MEDP1465	C4H10O2	(2S,3S)-butane-2,3-diol	Alcohol and amines	Alcohols	19132-06-0	700990	444440	387240	428240	734120	526380	340010	451580	429150	333140	323730	625470	1.45435	0.149983	0.777014	-0.363988	insig
MADP0235	C6H13NO2	L-Norleucine	Amino acid and Its metabolomics	Amino acids	327-57-1	11887000	2417700	5617400	4315900	9467600	9158900	4790700	6426200	4029000	4361000	4577200	9144700	0.5529	0.369894	0.777539	-0.363014	insig
MADP0487	C8H18O5	Tetraethylene glycol	Alcohol and amines	Alcohols	112-60-7	322580	287320	278080	196760	276160	328000	278180	236600	216860	176800	193610	211190	1.95018	0.0280636	0.777571	-0.362953	insig
MEDP1961	C15H21N5O8	Ribosyl adenosine	Nucleotide And Its metabolomics	Nucleotide and Its metabolomics	-	1141800	310680	300190	521640	1290700	1096600	343580	386410	320220	1052700	308200	1216200	0.667705	0.505542	0.778124	-0.361928	insig
MEDP1470	C9H14O5	Diethyl 2-methyl-3-oxosuccinate	Aldehyde,Ketones,Esters	Aldehydes	759-65-9	79895	103450	107750	114870	74090	101440	93044	76919	81956	52948	63964	84001	1.84646	0.037057	0.778738	-0.360791	insig
MADN0079	C5H10O3	3-Hydroxy-3-Methyl Butyric Acid	Organic acid And Its derivatives	Organic acid And Its derivatives	625-08-1	1249400	914380	372750	858170	742390	901640	650390	585790	419900	430420	1027600	816440	1.08057	0.249166	0.780066	-0.358333	insig
MADP0106	C10H13N5O3	2'-Deoxyadenosine	Nucleotide And Its metabolomics	Nucleotide and Its metabolomics	958-09-8	713900	148470	96455	329590	364590	649390	127870	214220	271860	529030	102740	550350	0.551742	0.533975	0.780088	-0.358292	insig
MEDN1906	C24H40O4	3-Epideoxycholic acid	Bile acids	Bile acids	570-63-8	76849	296780	663200	161650	65461	82225	279230	285310	142300	50082	247760	45507	0.205789	0.652422	0.780134	-0.358206	insig
MEDP1335	C28H48NO7P	LPC(20:5/0:0)	GP	LPC	-	1475800	728910	777700	978800	1069600	1187900	753780	779540	707840	778470	944290	895040	1.65068	0.104377	0.781345	-0.355968	insig
MEDP1336	C28H48NO7P	LPC(0:0/20:5)	GP	LPC	-	1475800	728910	777700	978800	1069600	1187900	753780	779540	707840	778470	944290	895040	1.65068	0.104377	0.781345	-0.355968	insig
MADN0439	C8H14N2O5	Ala-Glu	Amino acid and Its metabolomics	Small Peptide	13187-90-1	670830	123160	103760	343750	717830	480220	339090	359250	274550	285860	213710	434190	0.0968191	0.459465	0.781558	-0.355575	insig
MEDN1276	C25H44NO7P	LPE(20:4/0:0)	GP	LPE	-	115980000	47586000	61250000	87181000	65797000	82742000	48590000	71587000	45576000	46358000	59063000	88862000	1.30679	0.199114	0.781776	-0.355173	insig
MADP0096	C10H7NO3	Kynurenic Acid	Amino acid and Its metabolomics	Amino acid derivatives	492-27-3	6941000	1709100	3290200	2439200	1503700	1770000	1042300	2316000	3997100	2595800	1166800	2698800	0.639073	0.52267	0.78268	-0.353506	insig
MEDP1460	C20H28O3	Hydroxyeicosapentaenoic acid	FA	FFA	-	38575	36568	59965	54711	49453	42828	34530	33748	25393	65420	21029	40741	1.41182	0.206568	0.782917	-0.353068	insig
MEDP1986	C10H16N2O5	Glu-Pro	Amino acid and Its metabolomics	Small Peptide	41745-47-5	95272	67995	128500	119620	104240	107310	85207	91458	72818	81745	62129	94924	1.68824	0.0541212	0.783837	-0.351375	insig
MADP0397	C10H20N2O4	Leu-Thr	Amino acid and Its metabolomics	Small Peptide	-	225070	157230	343660	156560	272800	230640	230630	224070	87893	124450	273890	147990	1.08325	0.259106	0.785681	-0.347984	insig
MEDP1870	C12H25N3O3	Ile-Lys	Amino acid and Its metabolomics	Small Peptide	-	277790	140420	200480	223690	180870	242800	137980	267890	112310	140020	162580	175530	1.48932	0.16147	0.786944	-0.345668	insig
MEDP0528	C7H7NO3	5-Aminosalicylic Acid	Benzene and substituted derivatives	Phenolic acids	89-57-6	5555.8	145570	101280	118470	64775	159100	52479	164200	79448	102320	59835	10988	0.23757	0.520465	0.78902	-0.341867	insig
MEDP0177	C5H6N2O2	Thymine	Nucleotide And Its metabolomics	Nucleotide and Its metabolomics	65-71-4	960390	223720	274780	341270	410290	388920	89425	217770	191890	360740	95326	1098000	1.12136	0.64475	0.789865	-0.340322	insig
MEDN0615	CH4NO5P	Carbamoyl phosphate	Organic acid And Its derivatives	Phosphoric acids	590-55-6	3183100	1764500	3657900	2490800	5126000	10339000	3434600	4390800	2338300	3565500	1435000	5835100	0.470141	0.533173	0.790598	-0.338985	insig
MEDN1410	C18H35NO3	N-Palmitoylglycine	Amino acid and Its metabolomics	Amino acid derivatives	2441-41-0	1870400	541260	661650	1083700	1709000	1240300	689570	1004200	940610	708020	479250	1804300	0.794393	0.415463	0.791684	-0.337004	insig
MEDP1100	C5H7N3	2-Aminomethylpyrimidine	Nucleotide And Its metabolomics	Nucleotide and Its metabolomics	372118-67-7	1995300	804480	1054600	1125400	2440800	2153400	1106200	1445200	1144700	939030	1012800	1944500	0.788388	0.329859	0.793028	-0.334557	insig
MEDP1888	C9H18N2O4	Ser-Leu	Amino acid and Its metabolomics	Small Peptide	6665-16-3	116880	96677	242000	20176	142040	134460	135480	81979	31759	72018	179150	98889	0.229181	0.498462	0.796661	-0.327961	insig
MEDP1947	C9H18N2O4	Ser-Ile	Amino acid and Its metabolomics	Small Peptide	91086-51-0	116880	96677	242000	20176	142040	134460	135480	81979	31759	72018	179150	98889	0.229181	0.498462	0.796661	-0.327961	insig
MADP0059	C5H7N3O	5-Methylcytosine	Nucleotide And Its metabolomics	Nucleotide and Its metabolomics	554-01-8	346830	129590	41645	206480	164650	90578	146100	151420	116040	139990	118190	109780	0.205977	0.485724	0.797654	-0.326165	insig
MADP0616	C12H16N2O4S	Tyr-Cys	Amino acid and Its metabolomics	Small Peptide	-	9	14410	87380	9	40932	9	46027	14293	9	25688	28065	9	0.535555	0.774074	0.799242	-0.323296	insig
MADP0233	C12H10N4O2	Lumichrome	Heterocyclic compounds	Heterocyclic compounds	1086-80-2	3069500	2020600	2434000	1929300	3506800	2643600	1916400	2318000	1922900	1418600	2228600	2687800	1.41493	0.12345	0.800593	-0.320858	insig
MADP0531	C11H13NO3	N-acetyl-D-phenylalanine	Amino acid and Its metabolomics	Amino acid derivatives	10172-89-1	816540	783800	889370	651300	666280	762790	690490	589490	509280	440740	818740	614530	1.80392	0.0482086	0.801577	-0.319087	insig
MADP0485	C4H9NO2	N-Ethylglycine	Amino acid and Its metabolomics	Amino acid derivatives	627-01-0	1480600	800920	1701200	1132900	1587000	1889500	1455500	1544800	1126500	858330	1156500	751040	1.13248	0.203475	0.802208	-0.317951	insig
MEDN1613	C30H39NO5	Cytochalasin-H	Hormones and hormone related compunds	Hormones and hormone related compunds	53760-19-3	1163700	620030	837570	943680	898310	894320	931100	727980	616230	692000	776650	557990	1.65428	0.0793309	0.802961	-0.316599	insig
MEDP2249	C21H21FN8O	BAY 41-8543	Benzene and substituted derivatives	Benzene and substituted derivatives	256498-66-5	57732	57501	66049	79816	77780	90579	89674	61276	52087	56027	53262	32783	1.45487	0.164801	0.803594	-0.315462	insig
MADP0091	C5H11NO2	5-Aminovaleric Acid	Amino acid and Its metabolomics	Amino acid derivatives	660-88-8	98936	76623	25195	46607	73713	17124	71785	53995	46892	11032	23771	65316	0.501566	0.519448	0.806601	-0.310072	insig
MEDP2226	C18H32O2	Bovinic acid	FA	FFA	2540-56-9	67712	24282	31135	57557	78529	42614	44656	26924	38496	47016	23567	63522	0.710472	0.385294	0.809004	-0.30578	insig
MADP0398	C12H25N3O3	Lys-Ile	Amino acid and Its metabolomics	Small Peptide	20556-13-2	278130	150700	479950	189450	569330	646470	674380	281190	120980	247520	383060	165160	0.5615	0.545588	0.809104	-0.305604	insig
MADP0006	C4H7NO4	L-Aspartic Acid	Amino acid and Its metabolomics	Amino acids	56-84-8	17814000	3750300	7298700	9171400	19055000	15649000	9386500	11697000	8004700	10938000	6272600	12600000	0.330496	0.428398	0.809735	-0.304479	insig
MADN0461	C9H18N2O3	Ile-Ala	Amino acid and Its metabolomics	Small Peptide	24787-73-3	17285	16723	44010	4342.9	22357	36159	31646	14917	3679.7	6730.2	35427	21677	0.435661	0.584427	0.809763	-0.304428	insig
MEDN0658	C16H30O4	Hexadecanedioic acid	FA	FFA	505-54-4	1788000	2247800	3566500	4392100	8815000	1644300	1997900	2397600	3389800	3702800	3561400	3176100	0.0767343	0.560611	0.811697	-0.300987	insig
MEDP1322	C30H52NO7P	LPC(22:5/0:0)	GP	LPC	-	30796000	17477000	15348000	10407000	20669000	37073000	25157000	21250000	14715000	14684000	16640000	14523000	0.694772	0.387743	0.811786	-0.300829	insig
MEDN1223	C11H20NO12P	N-acetylneuraminic acid 9-phosphate	Alcohol and amines	Polyamines	37992-17-9	16541	16072	12335	14242	16075	19643	9880.7	9267.6	18407	12204	11922	15554	1.59052	0.125287	0.813791	-0.297269	insig
MADP0244	C7H8O2	2-Acetyl-5-methylfuran	Heterocyclic compounds	Heterocyclic compounds	1193-79-9	187400	156120	110330	114710	101970	92472	101960	91303	95644	102210	130300	100700	1.34883	0.189906	0.815354	-0.294501	insig
MEDN1247	C5H7NO3	1-pyrroline-4-hydroxy-2-carboxylate	Heterocyclic compounds	Heterocyclic compounds	9054-77-7	257150	82454	179560	200000	339280	186230	140300	159980	153860	141030	137290	282890	0.60869	0.386326	0.815756	-0.293791	insig
MADN0490	C44H80NO8P	PC(16:0e/8-HEPE)	GP	PC	-	9	12054	15818	33334	7514	5846.8	7797.6	12718	14401	6785.8	4177.5	15042	0.748446	0.668248	0.816912	-0.291747	insig
MADP0030	C4H9NO2	N,N-Dimethylglycine	Amino acid and Its metabolomics	Amino acid derivatives	1118-68-9	2461400	1195300	3058200	1726400	3124100	2939800	2731700	2418000	1441200	1785000	2016900	1461700	0.81271	0.285233	0.817259	-0.291135	insig
MADP0218	C6H13NO2	L-Leucine	Amino acid and Its metabolomics	Amino acids	61-90-5	11590000	2363400	5271900	5142500	8399000	7997700	4905800	6579100	4092200	3942100	4642700	9189800	0.48192	0.446998	0.818156	-0.289553	insig
MEDN0554	C8H10O2	2-(4-Hydroxyphenyl)ethanol	Benzene and substituted derivatives	Benzene and substituted derivatives	501-94-0	498020	457360	451410	432880	381360	374740	377670	204240	361300	416100	350780	418290	1.54563	0.0707735	0.819942	-0.286407	insig
MEDP1861	C14H18N2O6	Glu-Tyr	Amino acid and Its metabolomics	Small Peptide	3422-39-7	739580	151230	228040	404510	941860	266440	244300	487920	360300	262290	246060	641400	0.165547	0.590156	0.820845	-0.284818	insig
MEDN1485	C25H44NO7P	Glycerophospho-N-Arachidonoyl Ethanolamine	GP	LPE	201738-25-2	118130000	50899000	69483000	85331000	54341000	72507000	37346000	75240000	43223000	48852000	58414000	107520000	1.04596	0.382472	0.822282	-0.282295	insig
MEDP1003	C8H11NO	1-Hydroxylamino-2-phenylethane	Benzene and substituted derivatives	Benzene and substituted derivatives	3217-93-4	40277000	16425000	28406000	26283000	37660000	36001000	18775000	28185000	24420000	22348000	22240000	36425000	0.979141	0.251065	0.823514	-0.280134	insig
MEDP1126	C8H11NO	(R)-(-)-2-phenylglycine	Amino acid and Its metabolomics	Amino acid derivatives	56613-80-0	40277000	16425000	28406000	26283000	37660000	36001000	18775000	28185000	24420000	22348000	22240000	36425000	0.979141	0.251065	0.823514	-0.280134	insig
MADP0208	C7H13NO2	Proline betaine	Organic acid And Its derivatives	Organic acid And Its derivatives	471-87-4	7352400	3403100	7138700	2262100	698520	1458500	8149400	2292100	2684200	2109500	1770500	1373500	0.172757	0.68407	0.823687	-0.279831	insig
MEDN1854	C18H36O4	9,10-dihydroxystearic acid	FA	FFA	120-87-6	237290	217280	256990	1152000	1679100	459180	304710	688340	698810	848390	205100	571650	0.0780103	0.684562	0.828869	-0.270784	insig
MADP0593	C10H13N4O8P	Inosine 5'-monophosphate	Nucleotide And Its metabolomics	Nucleotide and Its metabolomics	131-99-7	73694	39434	59370	24567	108980	70758	53859	67127	21331	29855	107030	33430	0.636306	0.558631	0.829696	-0.269345	insig
MEDP1197	C3H9N3O2S	Hypotaurocyamine	Alcohol and amines	Polyamines	1119-54-6	822890	268390	382460	906300	545180	625610	515960	513590	420180	537800	380460	590690	0.584732	0.386102	0.833236	-0.263203	insig
MEDN1421	C20H32O3	(±)8-HETE	FA	Oxidized lipids	98462-03-4	65252	52431	60258	47842	61257	120310	49512	57932	87569	59422	45938	39889	0.96818	0.406206	0.835306	-0.259623	insig
MADP0177	C3H5NO3	N-Formylglycine	Amino acid and Its metabolomics	Amino acids	2491-15-8	14626000	7117500	17118000	10982000	18683000	17777000	16434000	14567000	8307500	11469000	11802000	9536100	0.750117	0.315767	0.835605	-0.259108	insig
MADP0045	CH4N2O	Urea	Alcohol and amines	Amines	57-13-6	6172900	1157700	2999700	3816800	5644100	5844800	2582700	4010800	3751300	3069700	2834400	5229000	0.24804	0.464946	0.837802	-0.255318	insig
MEDP0618	C12H23NO4	Carnitine 2-methyl-C4	FA	CAR	31023-25-3	1205400	1293300	992780	1099300	494880	599100	752680	554090	532310	531320	1520600	873720	0.790933	0.473394	0.838157	-0.254708	insig
MEDP1440	C12H23NO4	Carnitine C5:0	FA	CAR	-	1205400	1293300	992780	1099300	494880	599100	752680	554090	532310	531320	1520600	873720	0.790933	0.473394	0.838157	-0.254708	insig
MEDP1060	C9H7NO	Hydroxyquinoline	Heterocyclic compounds	Heterocyclic compounds	148-24-3	474110	200960	280650	241410	507270	409850	175710	293650	185960	293750	235610	589380	0.790717	0.502438	0.839097	-0.253091	insig
MEDP1033	C7H6O	Benzaldehyde	Benzene and substituted derivatives	Benzene and substituted derivatives	100-52-7	8658500	4075900	6646400	5878300	8004300	8481200	4728100	6724700	5395000	4999500	4905900	8321500	1.0135	0.259936	0.840221	-0.251159	insig
MEDN0348	C20H34O6	TXB2	FA	Oxidized lipids	54397-85-2	83599	46016	224060	62068	58435	62773	59005	78536	70023	69293	99197	75131	0.0174143	0.628823	0.840272	-0.251071	insig
MEDN0848	C10H11NO	Indole-3-Ethanol	Benzene and substituted derivatives	Benzene and substituted derivatives	526-55-6	43568	6409.9	17401	12093	37664	28143	10407	13610	15349	17854	8078	56895	0.460921	0.696234	0.841093	-0.249664	insig
MADP0432	C7H12N2O5	Glu-Gly	Amino acid and Its metabolomics	Small Peptide	1948-29-4	52217	30690	55598	27032	52524	53559	30228	55463	30670	25487	48989	37970	0.8578	0.339584	0.842379	-0.247459	insig
MEDN1597	C21H44NO6P	Phosphatidylethanolamine lyso alkenyl 16:0	GP	LPE	-	16422	30258	52020	27259	23127	36382	40836	23928	26323	21267	21837	22095	0.628736	0.431887	0.842657	-0.246982	insig
MEDP2131	C3H7NO3	L-Isserine	Amino acid and Its metabolomics	Amino acid derivatives	632-13-3	1952300	1653000	2264900	3521600	5064200	4609200	1946700	3832600	2529800	2978000	1995100	2792900	0.503789	0.470371	0.843165	-0.246114	insig
MEDP2066	C6H18N4	Triethylenetetramine	Alcohol and amines	Polyamines	112-24-3	1103500	760160	697320	1296000	1204200	876350	762340	763810	1076500	916070	765520	731850	1.20912	0.218488	0.844811	-0.2433	insig
MEDN1035	C18H32O3	13(R)-HODE	FA	Oxidized lipids	10219-69-9	154330	146960	206270	73286	238620	278290	155600	157650	132280	130510	199570	153680	0.385259	0.407905	0.846536	-0.240357	insig
MADN0610	C6H10O6	D-Gulonic acid γ-lactone	Carbohydrates and Its metabolites	Carboxylic acids and derivatives	-	3121800	1639700	1425200	1823700	2287000	1754000	1750900	1900400	1452400	1373400	1535300	2190200	1.02167	0.307484	0.84659	-0.240264	insig
MEDP1316	C19H38O4	MG(0:0/16:0/0:0)	GL	MG	-	3527000	2489400	4152400	4260700	3517800	3861000	2799000	3126000	2903700	3152900	3015000	3507000	1.50049	0.0933765	0.848466	-0.237071	insig
MEDP1317	C19H38O4	MG(16:0/0:0/0:0)	GL	MG	-	3527000	2489400	4152400	4260700	3517800	3861000	2799000	3126000	2903700	3152900	3015000	3507000	1.50049	0.0933765	0.848466	-0.237071	insig
MADP0497	C6H10N2O2	Ectoine	Heterocyclic compounds	Heterocyclic compounds	96702-03-3	607060	140450	1930400	624180	228860	343100	429770	482630	346020	1419300	269960	339550	0.0866016	0.768567	0.848525	-0.23697	insig
MEDN0656	C10H9NO	Indoleacetaldehyde	Heterocyclic compounds	Indole and Its derivatives	2591-98-2	3504900	1172600	2245200	1588800	3458400	3124000	1361400	2036000	1324900	2202400	1405500	4516600	0.638449	0.574321	0.851125	-0.232557	insig
MADN0107	C7H10O5	Shikimic Acid	Organic acid And Its derivatives	Organic acid And Its derivatives	138-59-0	45647	25992	21084	20454	21506	19770	31794	19764	20919	13952	26652	18397	0.813419	0.449887	0.851249	-0.232346	insig
MEDN0350	C20H32O3	(±)15-HETE	FA	Oxidized lipids	54845-95-3	101820	98216	154500	66411	162690	224450	120280	111060	163330	105390	97959	90334	0.478372	0.461442	0.85183	-0.231362	insig
MADP0332	C12H16N2O3	Ala-Phe	Amino acid and Its metabolomics	Small Peptide	3061-90-3	203410	237960	688360	70706	239610	537080	482150	133770	25294	111650	647080	284490	0.523217	0.728815	0.851961	-0.231141	insig
MADN0447	C10H20N2O3S	Val-Met	Amino acid and Its metabolomics	Small Peptide	14486-09-0	17615	4860.9	29064	7189.2	13638	25851	20931	12065	7247.7	9726.6	20982	12829	0.0576557	0.617028	0.853013	-0.229361	insig
MEDP2075	C19H22O3	Auraptene	Benzene and substituted derivatives	Benzene and substituted derivatives	495-02-3	284730	28753	40928	250290	398740	291030	27346	199200	165690	344310	27034	340950	0.347797	0.713543	0.853267	-0.22893	insig
MEDN0099	C8H9NO4	4-Pyridoxic Acid	Heterocyclic compounds	Pteridines and derivatives	82-82-6	125590	61222	736550	528690	445660	1465000	393520	1075400	158020	711400	342230	191200	0.138116	0.754049	0.854004	-0.227685	insig
MEDP1508	C14H20N2O3S	Phe-Met	Amino acid and Its metabolomics	Small Peptide	15080-84-9	69041	26284	70030	14164	127830	83065	75643	25285	40276	41296	52195	98848	0.0477445	0.647839	0.854332	-0.227132	insig
MADP0392	C12H24N2O3	Ile-Leu	Amino acid and Its metabolomics	Small Peptide	26462-22-6	247160	161980	429590	55492	331040	472950	405390	159970	92682	95708	424060	275270	0.211184	0.656936	0.855653	-0.224902	insig
MEDN1125	C13H22N2	N,N′-dicyclohexylcarbodiimide	Alcohol and amines	Polyamines	538-75-0	6305900	5026700	5215400	6030500	4314600	4857300	5300400	4110800	5161900	5362000	4230700	3010900	1.44569	0.148277	0.855948	-0.224404	insig
MADP0069	C10H13N5O5	Guanosine	Nucleotide And Its metabolomics	Nucleotide and Its metabolomics	118-00-3	2054100	535420	885550	1690300	1505400	1237600	1227400	1213600	804620	1104200	1041200	1393300	0.36414	0.462603	0.857866	-0.221176	insig
MADP0180	C17H27N3O17P2	Uridine-5'-diphospho-N-acetylgalactosamine disodium salt	Nucleotide And Its metabolomics	Nucleotide and Its metabolomics	528-04-1	24097	9199.3	4613.7	4151.8	39932	8626.6	5500.2	8662.2	17353	27063	14145	5070.6	0.018669	0.758854	0.85846	-0.220177	insig
MEDN0795	C20H34O5	Prostaglandin F2α	FA	Oxidized lipids	551-11-1	131780	94511	246500	81187	103910	66213	91460	170370	115610	36351	113990	94523	0.449862	0.61033	0.859416	-0.218571	insig
MADN0001	C2H5NO2	Glycine	Amino acid and Its metabolomics	Amino acids	56-40-6	1414500	262440	728750	589620	1491200	959090	890110	1035900	531720	447670	677750	1098300	0.133411	0.586217	0.859676	-0.218136	insig
MEDP2098	C7H9NO	4-Amino-3-methylphenol	Benzene and substituted derivatives	Benzene and substituted derivatives	2835-99-6	499340	273110	336960	450930	566300	417040	339300	478690	367040	334830	301070	366300	1.01358	0.270918	0.859868	-0.217812	insig
MEDP2245	C7H9NO	2-Amino-4-methylphenol	Benzene and substituted derivatives	Benzene and substituted derivatives	95-84-1	499340	273110	336960	450930	566300	417040	339300	478690	367040	334830	301070	366300	1.01358	0.270918	0.859868	-0.217812	insig
MEDN1865	C20H34O5	15(R)-prostaglandin E1	Organic acid And Its derivatives	Organicacid and Its derivatives	20897-91-0	38427	28894	65675	30495	19209	19527	25270	40363	24603	8759.7	41799	33271	0.495141	0.600405	0.860744	-0.216344	insig
MADP0266	C7H8N2O2	1,4-Dihydro-1-Methyl-4-Oxo-3-Pyridinecarboxamide	Heterocyclic compounds	Pteridines and derivatives	769-49-3	336650	2634600	20745000	27169000	11670000	29375000	7127900	34427000	6405300	21631000	4556000	5125000	0.323651	0.77233	0.862308	-0.213725	insig
MADP0226	C10H12N4O6	Xanthosine	Nucleotide And Its metabolomics	Nucleotide and Its metabolomics	146-80-5	725720	493180	1779100	610900	386570	474160	569160	737430	803900	427930	928170	394860	0.147063	0.672952	0.863931	-0.211013	insig
MEDP0798	C10H9N	1-Naphthylamine	Benzene and substituted derivatives	Benzene and substituted derivatives	134-32-7	668270	612540	628340	634460	593920	649790	556170	569410	564870	474190	538730	569560	2.56748	0.00119888	0.864181	-0.210595	insig
MEDP2104	C9H8N2	3-aminoquinoline	Benzene and substituted derivatives	Benzene and substituted derivatives	580-17-6	356280	101880	207260	154450	323390	314390	129420	183120	140710	196320	179670	431010	0.473624	0.607423	0.864577	-0.209934	insig
MADP0067	C4H5N3O	Cytosine	Nucleotide And Its metabolomics	Nucleotide and Its metabolomics	71-30-7	704800	736820	1739300	5199100	2366400	1994100	1358900	2342600	2144800	3216400	1187300	767090	0.075046	0.718235	0.864728	-0.209681	insig
MADP0405	C8H14N2O6	Glu-Ser	Amino acid and Its metabolomics	Small Peptide	5875-38-7	120960	43158	146090	74939	180990	99738	77453	116360	65340	121850	68572	126320	0.256932	0.538013	0.86487	-0.209446	insig
MEDN1098	C6H12O3	2-ethyl-2-hydroxybutyric acid	Organic acid And Its derivatives	Organic acid And Its derivatives	3639-21-2	74446	56726	44748	54309	54618	45225	35768	57067	52510	53599	34698	51926	1.24003	0.240248	0.865169	-0.208946	insig
MEDP2229	C16H22O4	α-CEHC	Benzene and substituted derivatives	Benzene and substituted derivatives	4072-32-6	81081	40876	73567	108470	159780	142190	94695	90961	83917	89158	83139	82751	0.230093	0.492288	0.865763	-0.207957	insig
MEDN1156	C20H32O2	FFA(20:4)	FA	FFA	82073-91-4	4277100	2152000	3368000	3398800	3249000	3807400	2805800	2904300	3100900	3071700	2090200	3599200	1.04794	0.237351	0.867659	-0.204799	insig
MEDP1662	C9H20N2O2	N6,N6,N6-Trimethyl-L-lysine	Amino acid and Its metabolomics	Amino acid derivatives	23284-33-5	1015900	370220	730390	575210	690300	974220	493000	927440	403480	932590	448910	577610	0.691992	0.508339	0.868416	-0.203541	insig
MEDP0212	C12H14N2O2	N-Acetyl-5-Hydroxytryptamine	Tryptamines,Cholines,Pigments	Tryptamines	1210-83-9	168950	66938	135240	102030	198400	127670	123520	105910	99699	83226	157450	124660	0.468995	0.446371	0.86892	-0.202705	insig
MADP0430	C11H16N4O5	Glu-His	Amino acid and Its metabolomics	Small Peptide	37460-15-4	844560	528850	1196700	357950	1638900	974560	851190	1227900	528710	311010	1342000	556560	0.369368	0.643888	0.869323	-0.202036	insig
MEDP1942	C6H11NO3	N-Methy-4-Hydroxy-Proline	Amino acid and Its metabolomics	Amino acid derivatives	4252-82-8	152800	74810	162530	106040	105640	156100	150520	160460	80917	50377	112470	104440	0.746937	0.479288	0.869728	-0.201364	insig
MEDP0401	C11H15N5O3S	5'-Deoxy-5'-(Methylthio) Adenosine	Nucleotide And Its metabolomics	Nucleotide and Its metabolomics	2457-80-9	3668900	3645400	737610	1029400	1962600	736420	1724200	1717100	1986200	1134400	1676700	2016900	0.196617	0.678315	0.870561	-0.199982	insig
MADN0453	C10H20N2O3	Val-Val	Amino acid and Its metabolomics	Small Peptide	3918-94-3	49032	28465	57753	25069	65629	66612	37814	32931	41269	41953	59224	41531	0.355729	0.469934	0.870666	-0.199809	insig
MEDP1834	C15H26O6	Glycerol Tributyrate	GL	TG	-	118830	188570	321160	124110	263660	266230	112920	213610	218170	181620	188870	201850	0.382736	0.484121	0.870946	-0.199345	insig
MADN0446	C15H22N2O4	Leu-Tyr	Amino acid and Its metabolomics	Small Peptide	968-21-8	46496	12014	36475	19858	37562	47114	27868	40966	6077.3	17485	53112	28327	0.536595	0.643518	0.871272	-0.198805	insig
MEDP1146	C26H56NO6P	LPC(O-18:0/0:0)	GP	LPC	74430-89-0	1510800	1418400	4315300	2324100	2195300	2307400	2279800	2237800	1583400	2677100	2243800	1246900	0.418029	0.548292	0.871902	-0.197761	insig
MEDP1165	C26H56NO6P	PC(O-16:0/O-2:0)	GP	PC-O	-	1510800	1418400	4315300	2324100	2195300	2307400	2279800	2237800	1583400	2677100	2243800	1246900	0.418029	0.548292	0.871902	-0.197761	insig
MEDP1659	C26H56NO6P	LPC(O-0:0/18:0)	GP	LPC	-	1510800	1418400	4315300	2324100	2195300	2307400	2279800	2237800	1583400	2677100	2243800	1246900	0.418029	0.548292	0.871902	-0.197761	insig
MADP0390	C12H25N5O3	Ile-Arg	Amino acid and Its metabolomics	Small Peptide	55715-01-0	62158	57272	105990	26468	93206	54814	69913	83207	21481	37721	112530	24039	0.588791	0.663613	0.872428	-0.196892	insig
MADP0202	C10H8N2	Indole-3-acetonitrile	Heterocyclic compounds	Heterocyclic compounds	771-51-7	883940	276340	602690	351380	850400	636860	368040	577300	328360	516310	291180	1063800	0.494494	0.634598	0.873218	-0.195587	insig
MEDP1127	C10H9NO	1-Acetylindole	Heterocyclic compounds	Indole and Its derivatives	576-15-8	768480	176640	503270	248170	708020	615470	128550	533740	494950	427160	346270	707510	0.333973	0.628358	0.873555	-0.195029	insig
MADP0318	C11H15N2O5+	Nicotinamide riboside	Nucleotide And Its metabolomics	Nucleotide and Its metabolomics	1341-23-7	29162000	42301000	38522000	37587000	27045000	39751000	43722000	33548000	27626000	41912000	34661000	6081400	0.913027	0.488754	0.874899	-0.192811	insig
MADN0220	C5H11O7P	Deoxyribose 5-phosphate	Nucleotide And Its metabolomics	Nucleotide and Its metabolomics	-	2959900	326730	1325500	2123000	2215200	1091100	904090	1170100	1243500	1419900	1176800	2876500	0.0214064	0.674911	0.875462	-0.191884	insig
MEDN0141	C9H12N2O5	2'-Deoxyuridine	Nucleotide And Its metabolomics	Nucleotide and Its metabolomics	951-78-0	70841	13789	16931	20420	40019	55683	4631	24173	21345	39145	11144	90341	0.697363	0.783367	0.876407	-0.190326	insig
MEDP1924	C10H14N2O4	Cyclo(Pro-Glu)	Amino acid and Its metabolomics	Small Peptide	-	34731	15090	107320	39205	53843	49920	13447	39081	55434	57192	36411	61804	0.155081	0.688447	0.877578	-0.188401	insig
MADN0221	C6H12O5	D-Quinovose	Carbohydrates and Its metabolites	Sugars	-	853270	1098900	914490	899470	907900	800260	811830	745110	923200	904650	850710	574750	1.46706	0.129942	0.878698	-0.18656	insig
MEDN1269	C27H44NO7P	LPE(0:0/22:6)	GP	LPE	-	38373000	16912000	20773000	34693000	31095000	34024000	22425000	25864000	19087000	27041000	15885000	44287000	0.715775	0.523297	0.878996	-0.186072	insig
MEDN1270	C27H44NO7P	LPE(22:6/0:0)	GP	LPE	-	38373000	16912000	20773000	34693000	31095000	34024000	22425000	25864000	19087000	27041000	15885000	44287000	0.715775	0.523297	0.878996	-0.186072	insig
MEDN0360	C24H47O9P	LPG(18:1/0:0)	GP	LPG	-	126630	129780	150810	157670	135090	133650	90731	117620	88736	160260	173670	102030	1.1962	0.326099	0.879343	-0.185501	insig
MEDN1273	C25H46NO7P	LPE(0:0/20:3)	GP	LPE	-	10151000	1726800	1660700	8054300	9505200	2257600	1759800	5947700	7269300	4371400	1495800	8536700	0.0901582	0.753262	0.880833	-0.18306	insig
MEDN1274	C25H46NO7P	LPE(20:3/0:0)	GP	LPE	-	10151000	1726800	1660700	8054300	9505200	2257600	1759800	5947700	7269300	4371400	1495800	8536700	0.0901582	0.753262	0.880833	-0.18306	insig
MADP0284	C8H20NO6P	Sn-Glycero-3-Phosphocholine	Tryptamines,Cholines,Pigments	Cholines	28319-77-9	93386000	49820000	130900000	72702000	146930000	151640000	148390000	93445000	51490000	80370000	111380000	83452000	0.351708	0.569171	0.880921	-0.182916	insig
MEDP2223	C8H16N2O4	Cork oximate	Organic acid And Its derivatives	Organicacid and Its derivatives	38937-66-5	31916	22576	18204	42246	32973	41387	29878	36646	28381	29530	16659	25732	0.710611	0.454146	0.881269	-0.182346	insig
MADP0125	C4H10OS	3-(Methylthio)-1-propanol	Alcohol and amines	Alcohols	505-10-2	520980	247190	353470	458580	842780	533120	339520	486280	373740	360410	353230	696810	0.395756	0.579717	0.882911	-0.179661	insig
MADN0150	C6H8O2	2,4-Hexadienoic acid	Organic acid And Its derivatives	Organic acid And Its derivatives	110-44-1	223100	74117	115890	154070	175220	177940	61133	156060	132440	147190	72934	243040	0.655119	0.612809	0.883151	-0.179267	insig
MEDN0588	C3H9O6P	Glucerol 3-phosphate	Organic acid And Its derivatives	Phosphoric acids	-	43848000	76970000	47852000	45056000	151280000	131840000	152800000	126320000	37032000	69371000	42574000	11713000	0.673482	0.755771	0.885204	-0.175918	insig
MADP0025	C5H10N2O3	L-Glutamine	Amino acid and Its metabolomics	Amino acids	56-85-9	12307000	897650	7749300	6879500	26252000	14053000	16667000	12755000	5528800	7384100	6367500	11746000	0.406919	0.754438	0.887141	-0.172765	insig
MEDP1991	C15H21N5O4	N6-Isopentenyladenosine	Nucleotide And Its metabolomics	Nucleotide and Its metabolomics	7724-76-7	557770	399820	817730	420800	430690	393280	434750	435750	621050	372520	507850	307690	0.630943	0.501048	0.887262	-0.172569	insig
MADN0134	C8H8O5	Dl-3,4-Dihydroxymandelic Acid	Organic acid And Its derivatives	Organic acid And Its derivatives	775-01-9	38117	41824	44195	87609	94852	95891	55409	69977	53497	66787	41140	70401	0.291441	0.566431	0.887507	-0.172169	insig
MADP0323	C4H6N4O	5-Aminoimidazole-4-carboxamide	Heterocyclic compounds	Heterocyclic compounds	360-97-4	301530	202640	913500	163370	71000	77074	221080	152720	202010	112280	766090	82960	0.039631	0.851614	0.888976	-0.169784	insig
MADP0322	C14H20N2O4	Val-Tyr	Amino acid and Its metabolomics	Small Peptide	3061-91-4	74044	57206	107090	44620	120420	95946	127090	74036	30707	42358	112960	57902	0.53939	0.659225	0.891307	-0.166005	insig
MEDP0871	C18H39NO2	Dihydro-D-sphingosine	SL	SM	764-22-7	224260	180520	243760	213700	206290	88570	139670	186640	144950	171840	153440	236030	0.392349	0.460551	0.892377	-0.164274	insig
MADP0068	C10H13N5O4	Deoxyguanosine	Nucleotide And Its metabolomics	Nucleotide and Its metabolomics	961-07-9	281850	65555	57102	140730	152080	114960	37026	118820	97261	156190	52999	262900	0.487006	0.764718	0.892794	-0.163601	insig
MADN0041	C5H6O5	α-Ketoglutaric Acid（α-KG）	Organic acid And Its derivatives	Organic acid And Its derivatives	328-50-7	243600	107580	190430	101910	313390	237840	208240	229460	72858	115110	268820	172640	0.362788	0.648183	0.893181	-0.162976	insig
MEDN1656	C5H10N2O3	Hydroxypiperazic acid	Heterocyclic compounds	Heterocyclic compounds	-	164130	83388	140010	150720	255170	270660	219540	258970	99588	155630	75980	141890	0.475106	0.656727	0.894293	-0.16118	insig
MEDP1889	C12H16N2O4	Ser-Phe	Amino acid and Its metabolomics	Small Peptide	16875-28-8	199020	101590	231060	92352	175920	211240	187120	160690	66848	121410	230950	137400	0.428405	0.602995	0.894417	-0.160981	insig
MEDN0760	C20H32O3	(±)5-HETE	FA	Oxidized lipids	70608-72-9	202430	106990	226200	151290	232940	308940	174430	160430	229650	211640	130010	195000	0.388172	0.528372	0.896134	-0.158214	insig
MEDN0763	C20H32O3	(±)9-HETE	FA	Oxidized lipids	79495-85-5	202430	106990	226200	151290	232940	308940	174430	160430	229650	211640	130010	195000	0.388172	0.528372	0.896134	-0.158214	insig
MEDN0774	C20H32O3	19(S)-HETE	FA	Oxidized lipids	115461-40-0	13098	12624	16335	35024	32730	13165	8283.3	19120	16495	19982	8970.1	37581	0.428852	0.738663	0.897991	-0.155226	insig
MADP0425	C10H16N2O5	Pro-Glu	Amino acid and Its metabolomics	Small Peptide	67644-00-2	991760	362060	578000	364570	990510	776520	458740	625370	436280	399100	962950	769400	0.264141	0.654639	0.898711	-0.154071	insig
MEDN1452	C20H32O5	11β-Prostaglandin E2	FA	Oxidized lipids	38310-90-6	255610	191890	400720	156780	180740	100800	152650	261350	273930	68245	161390	238890	0.323028	0.694298	0.898888	-0.153787	insig
MADN0493	C37H75N2O6P	SM(d18:1/14:0)	SL	SM	-	24800	40451	31460	37623	41630	26553	37953	35753	28617	23857	23865	32118	0.768082	0.395417	0.899495	-0.152813	insig
MEDP1242	C11H14O2	4-tert-butylbenzoic acid	Benzene and substituted derivatives	Phenolic acids	98-73-7	34686	21660	30334	40169	43747	39378	37467	44348	22940	27430	19430	37449	0.693953	0.513994	0.900416	-0.151336	insig
MEDP1333	C28H50NO7P	LPC(0:0/20:4)	GP	LPC	-	654430000	339380000	411300000	458970000	374540000	551590000	416810000	457730000	277370000	387950000	486320000	491490000	0.717268	0.457652	0.902323	-0.148285	insig
MEDP1334	C28H50NO7P	LPC(20:4/0:0)	GP	LPC	-	654430000	339380000	411300000	458970000	374540000	551590000	416810000	457730000	277370000	387950000	486320000	491490000	0.717268	0.457652	0.902323	-0.148285	insig
MADN0174	C6H10O6	Gluconolactone	Carbohydrates and Its metabolites	Sugar acids	90-80-2	1508800	908720	876650	969800	1397600	1024900	1091100	1049800	955900	877870	918960	1147100	0.760843	0.395054	0.903426	-0.146522	insig
MADP0011	C9H11NO2	L-Phenylalanine	Amino acid and Its metabolomics	Amino acids	63-91-2	246720000	128230000	209720000	155620000	214950000	216760000	164840000	216980000	144720000	170860000	152620000	208820000	0.67942	0.409164	0.903447	-0.146488	insig
MEDP1512	C14H20N2O3	Phe-Val	Amino acid and Its metabolomics	Small Peptide	-	49789	41554	93689	30265	88355	115250	71562	65346	30439	45502	92291	73422	0.099057	0.693405	0.903701	-0.146083	insig
MEDP1035	C15H20O	alpha-hexylcinnamaldehyde	Benzene and substituted derivatives	Benzene and substituted derivatives	101-86-0	87667	93786	78862	61028	90459	107080	72695	79441	99296	89982	65252	62810	0.938921	0.361274	0.904784	-0.144355	insig
MADP0481	C6H6N2O	3-pyridine aldoxime	Heterocyclic compounds	Pyridine and pyridine derivatives	1193-92-6	4091600	2788600	3028800	2973900	4227000	3285600	3090400	3119800	3003400	3061400	3033800	3170000	1.08006	0.257708	0.906023	-0.14238	insig
MADN0083	C6H10O4	Adipic Acid	Organic acid And Its derivatives	Organic acid And Its derivatives	124-04-9	109430	76630	72208	104360	130400	82441	91918	73465	81356	118090	57383	99268	0.691125	0.492843	0.906183	-0.142126	insig
MEDP0891	C11H13N3O	L-Tryptophanamide	Amino acid and Its metabolomics	Amino acid derivatives	20696-57-5	307290	91399	192480	115810	293740	290850	120330	195720	114580	189340	127370	423100	0.328365	0.751112	0.906216	-0.142074	insig
MADP0207	C8H9NO2	4-(Aminomethyl)benzoic acid	Organic acid And Its derivatives	Organic acid And Its derivatives	56-91-7	262140	96451	125140	214670	156490	165550	177660	175090	60530	164670	141160	205890	0.474424	0.630755	0.906471	-0.141668	insig
MEDN1428	C20H30O4	20-COOH-AA	FA	Oxidized lipids	79551-84-1	22312	22384	59551	74538	69365	32363	28877	25199	66294	66990	19390	47689	0.212076	0.744868	0.907049	-0.140748	insig
MADP0195	C13H15NO2	Securinine	Amino acid and Its metabolomics	Amino acid and Its metabolomics	5610-40-2	2138800	1630200	4188800	3833800	720140	1049300	2898800	1322300	1375700	2506500	1762900	2453400	0.193599	0.7589	0.908455	-0.138512	insig
MADP0133	C6H7N5O	6-O-Methylguanine	Nucleotide And Its metabolomics	Nucleotide and Its metabolomics	20535-83-5	436640	464260	386620	415850	426530	306110	399700	329010	433540	271910	386470	393890	0.965834	0.286682	0.909077	-0.137526	insig
MADN0200	C8H15N3O4	Ala-Gln	Amino acid and Its metabolomics	Small Peptide	39537-23-0	115370	48219	59588	49360	122400	106240	98093	97226	48257	40529	92811	79114	0.276677	0.678749	0.909918	-0.136191	insig
MEDP1398	C23H43NO4	Carnitine C16:1	FA	CAR	-	98511	383520	60152	131630	92523	62899	203350	143700	108020	106900	136480	56797	0.143999	0.8264	0.910776	-0.134832	insig
MADP0404	C8H14N2O3	Pro-Ala	Amino acid and Its metabolomics	Small Peptide	6422-36-2	156400	136690	162840	68904	272290	154170	139440	152960	79973	63742	329430	101460	0.48799	0.775313	0.911395	-0.133851	insig
MEDP1509	C10H18N2O5S	Glu-Met	Amino acid and Its metabolomics	Small Peptide	4423-22-7	81759	105900	43568	62865	189640	23115	105540	100740	92929	28647	110140	24270	0.11257	0.803902	0.912042	-0.132827	insig
MEDP1511	C10H18N2O5S	Met-Glu	Amino acid and Its metabolomics	Small Peptide	14517-44-3	81759	105900	43568	62865	189640	23115	105540	100740	92929	28647	110140	24270	0.11257	0.803902	0.912042	-0.132827	insig
MEDN0398	C20H32O2	AA	FA	Oxidized lipids	506-32-1	58126000	32649000	50969000	54279000	48803000	52997000	45609000	41272000	44257000	51308000	34969000	54400000	0.759823	0.370987	0.912673	-0.13183	insig
MADN0070	C17H20N4O6	Riboflavin	CoEnzyme and vitamins	CoEnzyme and vitamins	83-88-5	2816800	1616300	2297700	2545700	2597400	2244300	1838400	2240600	2207400	1993500	1927600	2680400	0.807288	0.355752	0.912857	-0.131539	insig
MADN0549	C13H14N2O3	N-acetyl-DL-tryptophan	Amino acid and Its metabolomics	Amino acid derivatives	87-32-1	41830	7063.7	11647	7105.7	37868	17430	13514	18392	11033	11905	17296	40141	0.201274	0.823579	0.913266	-0.130892	insig
MEDN0748	C8H8O3	Methylparaben	Benzene and substituted derivatives	Phenolic acids	99-76-3	47738	63445	51758	45558	51311	46146	51720	41503	41663	55373	50565	38869	1.07985	0.283976	0.914161	-0.12948	insig
MEDN0856	C8H8O3	2',4'-Dihydroxyacetophenone	Benzene and substituted derivatives	Benzene and substituted derivatives	89-84-9	47738	63445	51758	45558	51311	46146	51720	41503	41663	55373	50565	38869	1.07985	0.283976	0.914161	-0.12948	insig
MEDP1973	C7H14NO2+	D-Proline betaine	Amino acid and Its metabolomics	Amino acid derivatives	1195-94-4	2592800	1228500	2911300	889760	383540	527650	3713900	1241200	1095500	625220	645650	482870	0.184543	0.858401	0.914548	-0.128869	insig
MADP0459	C41H81N2O6P	SM(d18:1/18:1(9Z))	SL	SM	108392-10-5	28412	27278	49074	31230	28073	36659	22835	30506	45756	21351	29320	33854	0.626514	0.57857	0.914789	-0.128489	insig
MADP0495	C7H8N2O	3-aminobenzamide	Benzene and substituted derivatives	Benzene and substituted derivatives	3544-24-9	265540	9	220240	283650	270980	738740	9	695650	272980	426850	9	232920	0.587527	0.867304	0.915274	-0.127724	insig
MEDN1557	C6H9O9P	L-Ascorbic acid 2-phosphate	Organic acid And Its derivatives	Phosphoric acids	23313-12-4	448340	168710	341520	343330	274790	313300	248140	290180	272270	239800	198810	481340	0.45639	0.641342	0.915634	-0.127156	insig
MADP0258	C10H7NO4	Xanthurenic Acid	Amino acid and Its metabolomics	Amino acid derivatives	59-00-7	381480	470300	454760	387700	338190	386790	389830	330960	369890	321380	409550	397700	1.1494	0.217407	0.917366	-0.124431	insig
MEDN0793	C20H32O5	Prostaglandin E2	Hormones and hormone related compunds	Hormones and hormone related compunds	363-24-6	322410	220950	415000	236390	211940	165790	176310	337690	337940	57984	227050	305650	0.554428	0.718484	0.91742	-0.124346	insig
MEDP1063	C9H7NO2	Indole-5-carboxylic acid	Heterocyclic compounds	Indole and Its derivatives	1670-81-1	232410	85615	180550	100230	197720	182460	102170	172850	133300	149610	124330	215900	0.225568	0.650168	0.91744	-0.124314	insig
MEDP0175	C4H4N2	Pyrimidine	Nucleotide And Its metabolomics	Nucleotide and Its metabolomics	289-95-2	324960	238750	278350	226360	288200	291100	259980	252950	264070	238300	221430	276180	1.13458	0.221088	0.918184	-0.123145	insig
MEDP2267	C7H15N3O2S	S-methyl-L-thiocitrulline	Amino acid and Its metabolomics	Amino acid derivatives	209589-59-3	203230	237930	238920	247000	205120	233550	192700	226290	227880	201430	205770	202700	1.65321	0.0901602	0.920205	-0.119973	insig
MEDP0627	C6H5NO2	Isonicotinic acid	Organic acid And Its derivatives	Organic acid And Its derivatives	55-22-1	175050000	127390000	141790000	142460000	197000000	173320000	152880000	146600000	132770000	147520000	127260000	173870000	0.858383	0.345128	0.920471	-0.119556	insig
MEDP2292	C19H20O6	Diosbulbin B	Benzene and substituted derivatives	Benzene and substituted derivatives	20086-06-0	9	8532.4	81399	22304	32981	13473	31697	36536	10826	38712	7913.4	20403	0.895317	0.877043	0.920535	-0.119456	insig
MEDN1459	C20H34O5	15-keto Prostaglandin F1α	FA	Oxidized lipids	21562-58-3	128220	67882	193060	58645	92052	67507	70145	145050	117700	37030	95059	94284	0.206175	0.764815	0.920809	-0.119026	insig
MADP0613	C9H16N2O6	Thr-Glu	Amino acid and Its metabolomics	Small Peptide	54532-73-9	59469	22270	30811	18771	59031	45065	26885	41861	20917	20728	53268	53155	0.189766	0.754329	0.920979	-0.118761	insig
MADP0567	C10H16N2O4	Proline Hydroxyproline	Amino acid and Its metabolomics	Small Peptide	18684-24-7	179730	88075	105500	90936	152000	132610	121380	107300	104880	72828	134620	149190	0.401809	0.609016	0.921676	-0.117668	insig
MEDN1239	C10H13O10P	5-O-(1-carboxyvinyl) -3-phosphate	Organic acid And Its derivatives	Phosphoric acids	89771-75-5	431830	281430	174950	447240	680790	510040	355400	412140	368350	445670	306810	443750	0.0588226	0.68353	0.923144	-0.115373	insig
MEDN0390	C20H30O2	EPA	FA	Oxidized lipids	10417-94-4	46421000	26391000	21691000	28050000	44346000	47908000	31422000	30022000	44705000	26611000	25297000	40603000	0.351016	0.650311	0.92483	-0.11274	insig
MEDN0745	C10H12O3	Propylparaben	Benzene and substituted derivatives	Phenolic acids	94-13-3	22992	27328	19855	19500	29442	24405	11755	32444	20377	17944	22090	28333	0.718162	0.621398	0.92629	-0.110464	insig
MADN0065	C6H10O6	L-Gulonolactone	Carbohydrates and Its metabolites	Sugar acids	1128-23-0	3613800	1632800	1550000	2212600	3633000	2871000	3909000	2659600	2178200	1572500	1367700	2683000	0.363222	0.729024	0.926308	-0.110436	insig
MADN0222	C15H10O4	Daidzein	Benzene and substituted derivatives	Benzene and substituted derivatives	486-66-8	155180	161600	153310	140540	183970	150480	121630	163060	143080	133850	169610	145860	1.12332	0.258859	0.928059	-0.107712	insig
MEDN1463	C22H34O4	(±)19(20)-DiHDPE(A)	FA	Oxidized lipids	-	22813	12801	105540	32560	38960	53133	28203	70933	26234	27513	22414	71656	0.12215	0.853408	0.929069	-0.106143	insig
MEDP1405	C21H41NO4	Carnitine C14:0	FA	CAR	-	127170	58756	59810	159160	78347	57864	88583	66731	85757	72263	77515	112220	0.0277767	0.745804	0.929703	-0.105158	insig
MEDP1177	C5H11NO2	N-Methyl-α-aminoisobutyric acid	Amino acid and Its metabolomics	Amino acid derivatives	2566-34-9	120560000	85136000	120490000	149250000	152430000	106840000	144980000	115650000	127520000	103150000	94802000	96993000	0.538268	0.528493	0.929753	-0.105081	insig
MADN0486	C42H80NO8P	PC(16:1e/9-HODE)	GP	PC	-	3451	14632	12955	13030	4363.6	5942.8	9	9	30511	9	9	20049	1.90186	0.917784	0.930511	-0.103904	insig
MEDN1856	C14H28O3	(R)-3-Hydroxymyristic acid	Organic acid And Its derivatives	Organicacid and Its derivatives	28715-21-1	124510	145380	148150	32845	157940	110060	144370	131060	116280	44394	64933	167940	0.116441	0.764687	0.930576	-0.103804	insig
MADN0445	C11H23N3O3	Val-Lys	Amino acid and Its metabolomics	Small Peptide	22677-62-9	55559	28817	36544	9	49322	34548	45953	40981	12677	16630	35998	38343	0.78059	0.812713	0.930581	-0.103797	insig
MADP0051	C4H11NO2	Diethanolamine	Alcohol and amines	Amines	111-42-2	49115	12343	31013	36040	73027	36800	21298	40384	22575	55477	23758	58304	0.0715621	0.803357	0.930594	-0.103776	insig
MADP0198	C9H12O	4-Propylphenol	Benzene and substituted derivatives	Benzene and substituted derivatives	645-56-7	3346600	4017400	3490900	3787600	3694300	3707300	3151500	3272500	3613100	3562800	3595900	3440100	1.64393	0.0866349	0.936119	-0.0952362	insig
MEDP2005	C7H13NO2	1-Aminocyclohexanoic acid	Organic acid And Its derivatives	Organic acid And Its derivatives	2756-85-6	187980	174100	230460	148180	253170	176780	278490	187480	163870	141130	191000	135610	0.482545	0.657457	0.937566	-0.0930084	insig
MADN0031	C5H5N5	Adenine	Nucleotide And Its metabolomics	Nucleotide and Its metabolomics	73-24-5	5872600	1029900	1002000	873040	1845900	1906000	2627400	1370600	1446800	614660	2438200	3250300	0.150576	0.885573	0.937628	-0.0929117	insig
MEDP1770	C11H16O	cis-Jasmone	Aldehyde,Ketones,Esters	Ketones	488-10-8	516740	151610	196160	356210	304880	255850	324160	260940	259970	325840	138430	366650	0.140675	0.785423	0.940801	-0.0880385	insig
MEDN1533	C5H8O4	Dimethylmalonic acid	Organic acid And Its derivatives	Organic acid And Its derivatives	595-46-0	495500	125710	140160	366030	351750	232790	273220	389340	258940	208800	209900	271300	0.0998779	0.803708	0.94133	-0.087228	insig
MEDN1799	C20H28O5	Ingenol	Alcohol and amines	Alcohols	30220-46-3	12183	125950	72247	155730	187320	43048	128000	112100	89336	119380	44776	68129	0.478157	0.855811	0.94173	-0.0866152	insig
MEDP1962	C13H14N2O3	IAA-L-Ala	Amino acid and Its metabolomics	Amino acid derivatives	57105-39-2	33290	41178	30277	25334	36578	37058	27907	28659	25115	30390	37165	42732	0.542548	0.593082	0.942336	-0.0856864	insig
MEDN0765	C20H32O3	11,12-EET	FA	Oxidized lipids	123931-40-8	504720	486010	1003600	457340	728780	850930	662220	786070	780570	461220	593420	515520	0.147193	0.72708	0.942362	-0.0856465	insig
MEDP1162	C6H7N5O	1-Methylguanine	Nucleotide And Its metabolomics	Nucleotide and Its metabolomics	938-85-2	1898800	1089600	3918300	1231700	1096600	1334800	2206300	1363100	1151700	1011000	3093800	1141800	0.0187481	0.861706	0.943036	-0.0846155	insig
MEDN0771	C20H30O3	15-OxoETE	FA	Oxidized lipids	81416-72-0	21577	17498	22848	13776	25366	37174	18131	17994	32475	28165	19190	14487	0.291444	0.771167	0.943598	-0.0837562	insig
MEDN1419	C20H30O3	12-OxoETE	FA	Oxidized lipids	108437-64-5	21577	17498	22848	13776	25366	37174	18131	17994	32475	28165	19190	14487	0.291444	0.771167	0.943598	-0.0837562	insig
MEDP1314	C12H14O4	Monoisobutyl phthalate	Aldehyde,Ketones,Esters	Esters	30833-53-5	371800	390600	325820	378650	341450	321500	325850	348190	339670	337900	321560	337900	1.45235	0.165707	0.944244	-0.0827682	insig
MEDN1160	C6H13O7P	Mevalonate 5-phosphate	Organic acid And Its derivatives	Phosphoric acids	73566-35-5	106660	81682	96576	81413	114620	151880	67132	95581	154370	59368	70110	151360	0.541081	0.784278	0.944835	-0.0818654	insig
MADN0238	C5H4N4O3	Uric acid	Organic acid And Its derivatives	Organic acid And Its derivatives	69-93-2	257470	240710	254720	278540	203090	280810	222640	240170	264520	243070	246330	215530	0.995063	0.340702	0.945174	-0.0813481	insig
MEDN1139	C18H36O3	DL-2-hydroxystearic acid	FA	FFA	629-22-1	1705000	519480	931920	751310	1214200	1123600	1058700	871530	743060	894650	794000	1541500	0.0507003	0.788478	0.945229	-0.0812635	insig
MADP0489	C14H30O8	Heptethylene glycol	Alcohol and amines	Alcohols	5617-32-3	1322100	1155800	1055400	1028100	1172600	1088300	1099300	1225500	976430	961020	1111800	1075300	1.02795	0.316305	0.945334	-0.0811044	insig
MEDP1914	C15H21NO7	N-(1-Deoxy-1-fructosyl)phenylalanine	Amino acid and Its metabolomics	Amino acid derivatives	87251-83-0	47141	48274	47616	75811	50433	52635	48680	65907	58449	38406	43783	49369	0.57617	0.644924	0.946209	-0.0797699	insig
MEDN0538	C15H24N2O17P2	UDP-glucose	Nucleotide And Its metabolomics	Nucleotide and Its metabolomics	133-89-1	228330	290850	112820	94187	296930	123350	77577	234690	89039	230240	200350	255340	0.160155	0.845515	0.948336	-0.0765297	insig
MEDN1087	C15H24N2O17P2	UDP-D-galactose	Nucleotide And Its metabolomics	Nucleotide and Its metabolomics	2956-16-3	228330	290850	112820	94187	296930	123350	77577	234690	89039	230240	200350	255340	0.160155	0.845515	0.948336	-0.0765297	insig
MEDN1770	C10H8O3S	2-Naphthalenesulfonic acid	Benzene and substituted derivatives	Benzene and substituted derivatives	120-18-3	126810	187060	141990	158540	159720	135960	145090	191260	127160	130500	148980	120730	0.652425	0.584187	0.949059	-0.0754297	insig
MADP0279	C12H17N4OS+	Thiamine	CoEnzyme and vitamins	CoEnzyme and vitamins	59-43-8	29017000	20592000	21068000	16108000	32414000	22076000	23257000	25431000	19047000	13024000	33329000	20120000	0.341687	0.757999	0.949977	-0.0740355	insig
MEDP1651	C21H40O4	MG(18:1/0:0/0:0)	GL	MG	111-03-5	99720	23354	31927	112840	120590	58843	49722	137580	74479	48910	38583	75627	0.0548349	0.872479	0.949979	-0.0740322	insig
MEDP1304	C9H15NO2	Piperidone	Heterocyclic compounds	Heterocyclic compounds	28-18-6	44090	40048	101890	124370	59654	44053	57928	121310	40312	72508	38094	63493	0.0873958	0.861844	0.950592	-0.0731015	insig
MEDP1201	C20H36O6	8,8a-deoxy oleane	Others	Others	53428-54-9	91562	1167900	1642700	47923	118150	152290	1122100	412580	212100	199630	1028900	86783	0.611428	0.939267	0.950806	-0.0727778	insig
MEDP1367	C12H16N2O4	Ala-Tyr	Amino acid and Its metabolomics	Small Peptide	-	121340	76623	72042	94121	142920	115340	58280	119780	86344	124770	81425	121220	0.369801	0.754375	0.950887	-0.0726536	insig
MADP0269	C4H9NO2	N-Methylalanine	Amino acid and Its metabolomics	Amino acid derivatives	3913-67-5	1218100	725890	1118600	831450	1231300	968120	1281900	1365500	1089900	567070	1014400	479650	0.51019	0.782696	0.951581	-0.0716018	insig
MEDN0621	C8H7NO4S	Indoxylsulfuric acid	Heterocyclic compounds	Indole and Its derivatives	487-94-5	25131	9748.8	13828	7531.7	18941	19186	20216	11873	21966	15325	14524	5925	0.192316	0.837203	0.951916	-0.0710935	insig
MEDN1861	C16H31NO3	N-Myristoylglycine	Amino acid and Its metabolomics	Amino acid derivatives	14246-55-0	68992	25734	30654	50953	83286	53163	57022	69255	55341	37876	29484	48859	0.0456995	0.821329	0.952219	-0.0706345	insig
MEDP2266	C6H15O15P3	D-myo-Inositol-1,3,4-triphosphate	Organic acid And Its derivatives	Phosphoric acids	-	1419900	1552300	1908700	1537200	1811700	894180	1058700	1539000	1403400	2064900	1640900	987910	0.290428	0.750068	0.952962	-0.0695088	insig
MEDP0587	C8H16N2O3	N-Alpha-acetyl-L-lysine	Amino acid and Its metabolomics	Amino acid derivatives	1946-82-3	4159300	1077100	2997700	2703200	4797300	3243100	2832700	4220800	2957300	2799000	2540900	2782300	0.179476	0.814932	0.95549	-0.0656875	insig
MEDP1247	C15H22O2	1-deoxyvaleric acid	Organic acid And Its derivatives	Organic acid And Its derivatives	-	1007800	675070	718290	593100	685110	834630	716580	633620	864360	688950	784290	627140	0.433468	0.652074	0.955902	-0.0650659	insig
MADP0354	C6H5N5O	Pterine	Heterocyclic compounds	Pteridines and derivatives	2236-60-4	15709000	12768000	15194000	14135000	17759000	12302000	15487000	15683000	11971000	14114000	16071000	10778000	0.478783	0.616849	0.957174	-0.063147	insig
MEDP1018	C10H13N5O3	5'-Deoxyadenosine	Nucleotide And Its metabolomics	Nucleotide and Its metabolomics	4754-39-6	113160	85782	60926	155070	156620	112070	97185	92345	60499	168080	98676	138110	0.219414	0.830995	0.95797	-0.0619479	insig
MEDP1955	C10H13N5O3	3'-Deoxyadenosine	Nucleotide And Its metabolomics	Nucleotide and Its metabolomics	73-03-0	113160	85782	60926	155070	156620	112070	97185	92345	60499	168080	98676	138110	0.219414	0.830995	0.95797	-0.0619479	insig
MEDP0145	C7H8N4O2	1,7-Dimethylxanthine	Nucleotide And Its metabolomics	Nucleotide and Its metabolomics	611-59-6	40897	30672	49375	11946	40727	41379	48092	47714	24024	25556	30486	30526	0.0945579	0.840547	0.960009	-0.0588808	insig
MEDP1479	C7H8N4O2	Theophylline	Heterocyclic compounds	Heterocyclic compounds	58-55-9	40897	30672	49375	11946	40727	41379	48092	47714	24024	25556	30486	30526	0.0945579	0.840547	0.960009	-0.0588808	insig
MEDN0502	C5H11O7P	2-Deoxyribose 1-Phosphate	Carbohydrates and Its metabolites	Phosphate sugars	17210-42-3	163160	162250	145140	155080	174170	122200	119280	155820	144630	141510	149640	175110	0.508352	0.581231	0.960944	-0.0574763	insig
MADP0270	C4H4N6O	8-Azaguanine	Nucleotide And Its metabolomics	Nucleotide and Its metabolomics	134-58-7	8352700	2101200	6359500	4954100	6640300	5583000	4368900	7247700	3960300	5058000	5773900	6262000	0.121999	0.829668	0.961166	-0.0571425	insig
MADN0159	C7H14N2O3	N-Acetylornithine	Amino acid and Its metabolomics	Amino acid derivatives	-	94307	48490	43088	40285	51380	23456	51614	43539	71831	25992	42591	53973	0.0279822	0.871843	0.961908	-0.0560296	insig
MADP0436	C46H84NO7P	PC(20:4(8Z,11Z,14Z,17Z)/P-18:0)	GP	PC	-	121720	181990	89325	177040	190060	100550	166700	111330	191730	150610	113130	96333	0.162658	0.833289	0.964154	-0.0526643	insig
MADP0474	C46H84NO7P	PC(P-18:0/20:4)	GP	PC-P	97802-56-7	121720	181990	89325	177040	190060	100550	166700	111330	191730	150610	113130	96333	0.162658	0.833289	0.964154	-0.0526643	insig
MADN0374	C9H12N2O6	5-Hydroxy-2'-deoxyuridine	Nucleotide And Its metabolomics	Nucleotide and Its metabolomics	5168-36-5	24348	21796	16588	9528.4	57310	39479	21665	21311	19213	34275	31788	34890	0.382437	0.901879	0.965055	-0.0513167	insig
MADN0578	C7H8N2O2	3-pyrimidin-2-yl-propionic acid	Heterocyclic compounds	Heterocyclic compounds	439108-20-0	52382	12768	35625	27788	40468	32486	25866	41406	31526	31180	20426	44081	0.0863451	0.861598	0.965105	-0.0512427	insig
MEDP1844	C12H22O11	alpha-D-Glucopyranoside, beta-D-fructofuranosyl	Carbohydrates and Its metabolites	Sugars	1192061-43-0	58054	399750	102130	46103	62801	29444	245280	55846	61278	64527	184640	62571	0.456208	0.953247	0.965429	-0.0507573	insig
MEDN1504	C9H8O3	3-Hydroxycinnamic acid	Organic acid And Its derivatives	Organic acid And Its derivatives	14755-02-3	110890	120600	114140	129320	108650	102700	126890	122060	97889	122500	87732	106110	0.597471	0.620916	0.966314	-0.0494367	insig
MEDP0101	C9H8O3	4-Coumaric Acid	Benzene and substituted derivatives	Phenolic acids	501-98-4	110890	120600	114140	129320	108650	102700	126890	122060	97889	122500	87732	106110	0.597471	0.620916	0.966314	-0.0494367	insig
MEDP0507	C9H8O3	2-Hydroxycinnamic acid	Benzene and substituted derivatives	Phenolic acids	614-60-8	110890	120600	114140	129320	108650	102700	126890	122060	97889	122500	87732	106110	0.597471	0.620916	0.966314	-0.0494367	insig
MEDP1968	C10H22N2O4	L-Lysine-Butanoic Acid	Amino acid and Its metabolomics	Amino acid derivatives	80407-71-2	102300000	113450000	163520000	172490000	213840000	170130000	155920000	209150000	157690000	82237000	102060000	197690000	0.244501	0.850437	0.966889	-0.0485779	insig
MEDN0381	C16H32O2	FFA(16:0)	FA	FFA	-	130950000	101260000	111230000	118480000	122040000	118350000	114480000	115940000	114650000	99660000	97391000	137560000	0.552186	0.61176	0.967779	-0.0472502	insig
MADP0256	C6H6N2O	Nicotinamide	CoEnzyme and vitamins	CoEnzyme and vitamins	98-92-0	226220000	175280000	193050000	185010000	222350000	203660000	192750000	197780000	188020000	195200000	191460000	201880000	0.61545	0.484227	0.968081	-0.0467996	insig
MEDP0898	C8H9NO3	Pyridoxal	Heterocyclic compounds	Pteridines and derivatives	66-72-8	1635600	592750	452060	573360	1593500	826420	700560	717070	849010	719730	526700	1980200	0.000399272	0.92394	0.968201	-0.0466221	insig
MEDP1356	C13H20N2O8	Shinorine	Amino acid and Its metabolomics	Amino acid derivatives	73112-73-9	778770	506020	881050	857400	902280	900340	814360	949840	878470	364490	612360	1067200	0.319389	0.852817	0.971168	-0.0422075	insig
MADN0495	C39H79N2O6P	SM(d34:1)	SL	SM	-	94242	159080	134140	162660	85305	93204	113850	151230	168150	99023	54113	121720	0.305319	0.878181	0.971803	-0.0412638	insig
MADP0433	C39H79N2O6P	SM(d18:1/16:0)	SL	SM	6254-89-3	2468700	6680700	3986900	5387700	2897700	2125600	3065700	3658800	6313400	4202400	2720600	2923500	0.0268715	0.906484	0.971848	-0.0411972	insig
MEDP0537	C26H54NO7P	LPC(O-16:0/2:0)	GP	LPC	74389-68-7	743200000	608120000	795230000	683810000	574170000	779350000	788760000	689130000	482480000	650600000	859560000	599810000	0.351862	0.782165	0.972863	-0.0396922	insig
MADN0636	C10H17N3O6	γ-Glu-Gln	Amino acid and Its metabolomics	Small Peptide	10148-81-9	58582	30047	30086	43379	66712	43708	58486	73725	45218	25556	24923	37257	0.300915	0.904287	0.973033	-0.03944	insig
MEDN1722	C8H6O4	Piperic acid	Organic acid And Its derivatives	Organicacid and Its derivatives	94-53-1	287720	283500	295800	305310	318800	299370	286440	287040	290040	293910	306020	279260	1.11335	0.242232	0.973309	-0.03903	insig
MADP0320	C11H14N4O5	1-Methylinosine	Nucleotide And Its metabolomics	Nucleotide and Its metabolomics	2140-73-0	759790	418370	2060500	642920	378400	502580	963140	786980	437220	491680	1375700	583490	0.337576	0.946198	0.97389	-0.0381691	insig
MEDP1795	C18H37NO2	Palmitoylethanolamide（(PEA）	Alcohol and amines	Amines	544-31-0	1719000	547780	1001100	1317900	1843300	1164400	1116000	1183100	1122400	1545500	579890	1849000	0.0351522	0.902731	0.973979	-0.0380374	insig
MEDN1226	C5H9NO3	2-amino-4-oxovaleric acid	Organic acid And Its derivatives	Organic acid And Its derivatives	4439-83-2	883150	442560	611680	459920	971360	609730	612820	778200	498110	538370	594790	853280	0.0612364	0.875223	0.974153	-0.0377798	insig
MEDP1202	C10H12FN5O3	5'-Deoxy-5'-fluoroadenosine	Nucleotide And Its metabolomics	Nucleotide and Its metabolomics	731-98-6	1233900	643370	719690	852920	1237100	692420	631310	1128700	936660	786060	754770	1013400	0.0478894	0.876531	0.976113	-0.0348805	insig
MEDN1440	C22H32O3	13-HDoHE	FA	Oxidized lipids	90780-53-3	13144	16526	25055	8499.2	25439	15982	15121	19906	18496	17861	16258	14577	0.304487	0.89208	0.976815	-0.0338428	insig
MEDN1441	C22H32O3	10-HDoHE	FA	Oxidized lipids	90780-50-0	13144	16526	25055	8499.2	25439	15982	15121	19906	18496	17861	16258	14577	0.304487	0.89208	0.976815	-0.0338428	insig
MEDN1076	C10H13N5	N6-isopentene adenine	Nucleotide And Its metabolomics	Nucleotide and Its metabolomics	2365-40-4	18700	20996	37057	15823	19862	22519	24913	25978	30543	15308	20073	15069	0.0778574	0.900112	0.97723	-0.0332303	insig
MADP0119	C4H9NO2S	Methylcysteine	Amino acid and Its metabolomics	Amino acids	1187-84-4	25713000	4653200	4229100	3386500	8728500	7902800	12045000	6153600	6723000	2997300	11278000	14238000	0.324298	0.960677	0.978426	-0.0314647	insig
MEDP1166	C26H52NO8P	PC(16:0/2:0)	GP	PC	-	1744900	2033500	1866000	1730000	3740300	2810000	1838600	2371600	1451500	2846000	3490800	1655600	0.105375	0.923488	0.980567	-0.028312	insig
MEDP1935	C10H18N2O5	Ile-Asp	Amino acid and Its metabolomics	Small Peptide	-	121960	176220	120750	158760	292020	105810	183290	130140	176520	115880	221810	129070	0.149384	0.92585	0.980718	-0.0280898	insig
MADN0624	C9H14N3O8P	Cytidine-5-Monophosphate	Nucleotide And Its metabolomics	Nucleotide and Its metabolomics	63-37-6	128660	56632	78055	168390	538690	196060	139010	281730	243540	216780	77280	185890	0.463605	0.96354	0.98092	-0.0277932	insig
MEDP1981	C9H7NO2	2,8-Quinolinediol	Heterocyclic compounds	Heterocyclic compounds	15450-76-7	894020	961080	845970	988200	967500	926430	928630	851970	886710	904650	981550	928140	0.571135	0.561598	0.981812	-0.026482	insig
MEDP2092	C9H7NO2	2,4-Quinolinediol	Heterocyclic compounds	Heterocyclic compounds	86-95-3	894020	961080	845970	988200	967500	926430	928630	851970	886710	904650	981550	928140	0.571135	0.561598	0.981812	-0.026482	insig
MEDN1432	C20H32O4	(±)11(12)-DiHETE	FA	Oxidized lipids	867350-92-3	34035	114480	81893	64331	175930	63358	104550	72431	151110	98455	74844	23281	0.0555085	0.954743	0.98248	-0.0254996	insig
MEDN1435	C20H32O4	(±)5(6)-DiHETE	FA	Oxidized lipids	845673-97-4	34035	114480	81893	64331	175930	63358	104550	72431	151110	98455	74844	23281	0.0555085	0.954743	0.98248	-0.0254996	insig
MEDN1436	C20H32O4	(±)8(9)-DiHETE	FA	Oxidized lipids	867350-87-6	34035	114480	81893	64331	175930	63358	104550	72431	151110	98455	74844	23281	0.0555085	0.954743	0.98248	-0.0254996	insig
MEDP1023	C16H19N3O5	Trp-Glu	Amino acid and Its metabolomics	Small Peptide	36099-95-3	119900	85592	200880	75721	230810	110060	197470	197930	62750	79803	200910	69911	0.120089	0.95253	0.982759	-0.025091	insig
MEDP0530	C20H28O3	15-deoxy-δ-12,14-PGJ2	FA	Oxidized lipids	87893-55-8	371800	197290	463120	327780	342640	311670	318750	326670	271280	415800	264580	383470	0.0796723	0.898826	0.983245	-0.0243774	insig
MEDP1788	C11H18N3O15P3	N4-Acetylcytidine triphosphate	Nucleotide And Its metabolomics	Nucleotide and Its metabolomics	-	31147000	31548000	30614000	32657000	32880000	32294000	29304000	32241000	32314000	31705000	31008000	31457000	0.917831	0.395337	0.983724	-0.0236745	insig
MEDP0574	C18H35NO	Oleamide	Alcohol and amines	Amines	301-02-0	105380	120410	63891	3849800	227890	114040	236340	1211400	140320	2248900	69720	502040	0.670197	0.986839	0.983779	-0.0235932	insig
MEDP1907	C18H35NO	(E,Z)-2-Amino-3,14-octadecadien-1-ol	Alcohol and amines	Alcohols	158507-68-7	105380	120410	63891	3849800	227890	114040	236340	1211400	140320	2248900	69720	502040	0.670197	0.986839	0.983779	-0.0235932	insig
MEDN1890	C6H11N3O	L-Histidinol	Amino acid and Its metabolomics	Amino acid derivatives	4836-52-6	32867	29454	17321	47498	60894	25374	36399	39678	40214	28747	28474	36481	0.271094	0.93629	0.983998	-0.023273	insig
MADN0010	C4H6N4O3	Allantoin	Organic acid And Its derivatives	Organic acid And Its derivatives	97-59-6	1269300	586260	1587500	775550	1148000	883240	1205100	835090	848830	1071600	1012000	1180100	0.29507	0.923416	0.984459	-0.0225972	insig
MADN0091	C9H9NO3	Hippuric Acid	Organic acid And Its derivatives	Organic acid And Its derivatives	495-69-2	491920	177590	493890	368710	797800	688900	434460	530550	496720	380680	630630	499190	0.375077	0.938607	0.98457	-0.0224342	insig
MEDN1771	C13H10O3	4,4'-Dihydroxybenzophenone	Benzene and substituted derivatives	Benzene and substituted derivatives	611-99-4	128460	133800	139960	113620	130000	128280	143060	121660	118900	124840	124220	129500	0.281036	0.699412	0.984576	-0.0224255	insig
MEDN0383	C18H32O2	FFA(18:2)	FA	FFA	60-33-3	92899000	60472000	89462000	90963000	86779000	87212000	76933000	83855000	75425000	83051000	75370000	105520000	0.0998052	0.855296	0.984968	-0.0218511	insig
MEDP1933	C7H13NO2	Cyclopentylglycine	Amino acid and Its metabolomics	Amino acid derivatives	2521-84-8	570620	263380	606190	209810	182780	206970	680400	361190	305430	193750	280700	189140	0.0667919	0.965239	0.985714	-0.0207591	insig
MEDP1974	C7H13NO2	1-Methylpiperidine-2-carboxylic acid	Amino acid and Its metabolomics	Amino acid derivatives	7730-87-2	570620	263380	606190	209810	182780	206970	680400	361190	305430	193750	280700	189140	0.0667919	0.965239	0.985714	-0.0207591	insig
MEDP2068	C12H26O7	Hexaethylene glycol	Alcohol and amines	Alcohols	2615-15-8	405780	395690	391080	358300	395040	454330	476050	421090	455950	335310	383430	294760	0.356125	0.863408	0.985989	-0.0203569	insig
MADN0017	C7H13NO3	N-Isovaleroylglycine	Amino acid and Its metabolomics	Amino acid derivatives	16284-60-9	315670	65620	188320	287300	261320	241550	409220	186660	180050	147580	197040	221020	0.164712	0.955561	0.986608	-0.0194509	insig
MEDP1700	C26H54NO7P	LPC(0:0/18:0)	GP	LPC	-	555300000	448720000	592360000	496180000	452680000	597540000	639260000	516060000	347450000	474940000	639410000	486810000	0.206522	0.905511	0.987638	-0.0179453	insig
MEDP1531	C25H49NO5	Carnitine C18-OH	FA	CAR	-	66097	36356	99722	75236	45757	37399	65441	53078	38447	46500	72821	80512	0.233719	0.959958	0.98955	-0.0151558	insig
MADN0069	C9H19NO4	Pantothenol	CoEnzyme and vitamins	CoEnzyme and vitamins	16485-10-2	19568000	18235000	20993000	20179000	19104000	20534000	19821000	19386000	20171000	18326000	20553000	19156000	0.328307	0.71101	0.989883	-0.01467	insig
MEDN1802	C18H26O5	Zereno	Benzene and substituted derivatives	Benzene and substituted derivatives	26538-44-3	137980	150090	123570	148710	127040	130440	128230	143720	156340	148950	114400	118000	0.349019	0.874597	0.989986	-0.0145204	insig
MEDN1112	C16H32O3	16-Hydroxyhexadecanoic acid	FA	FFA	506-13-8	2416900	1706800	2210800	1487100	3052200	2678400	2481700	2803200	1765400	1828500	2096300	2453500	0.105669	0.945438	0.99088	-0.0132182	insig
MEDN1148	C16H32O3	2-hydroxyhexadecanoic acid	FA	FFA	764-67-0	2416900	1706800	2210800	1487100	3052200	2678400	2481700	2803200	1765400	1828500	2096300	2453500	0.105669	0.945438	0.99088	-0.0132182	insig
MEDN0320	C9H10O2	Hydrocinnamic Acid	Organic acid And Its derivatives	Organic acid And Its derivatives	501-52-0	24619	19587	30602	20219	12436	23068	12905	21295	23276	26625	16942	28415	0.0662588	0.959506	0.99178	-0.0119084	insig
MEDN1395	C9H10O2	2-Phenylpropionic acid	Organic acid And Its derivatives	Organic acid And Its derivatives	7782-26-5	24619	19587	30602	20219	12436	23068	12905	21295	23276	26625	16942	28415	0.0662588	0.959506	0.99178	-0.0119084	insig
MEDN1721	C9H10O2	M-toluene acetic acid	Organic acid And Its derivatives	Organicacid and Its derivatives	621-36-3	24619	19587	30602	20219	12436	23068	12905	21295	23276	26625	16942	28415	0.0662588	0.959506	0.99178	-0.0119084	insig
MEDN1747	C9H10O2	3,4-Dimethylbenzoic acid	Benzene and substituted derivatives	Benzene and substituted derivatives	619-04-5	24619	19587	30602	20219	12436	23068	12905	21295	23276	26625	16942	28415	0.0662588	0.959506	0.99178	-0.0119084	insig
MEDN0647	C6H6O2	Hydroquinone	Benzene and substituted derivatives	Phenolics	123-31-9	4931600	4598900	4352600	5053200	4309100	4357500	4043600	4544300	4492900	4811400	4610100	4882100	0.265089	0.842857	0.992084	-0.0114656	insig
MEDP0892	C6H6O2	Catechol	Benzene and substituted derivatives	Phenolics	120-80-9	4931600	4598900	4352600	5053200	4309100	4357500	4043600	4544300	4492900	4811400	4610100	4882100	0.265089	0.842857	0.992084	-0.0114656	insig
MEDN1126	C24H40O5	Gamma-Mercholic Acid	Bile acids	Bile acids	547-75-1	171470	2000700	2928000	198210	206700	214150	1926400	878770	401280	177350	2147900	147840	0.390724	0.9916	0.99306	-0.0100468	insig
MEDN1706	C9H10O3	3-(2-Hydroxyphenyl)propanoic acid	Benzene and substituted derivatives	Phenolic acids	495-78-3	75149000	80141000	87106000	74897000	76138000	73664000	77971000	76632000	77824000	78740000	79578000	73332000	0.0962313	0.829466	0.993539	-0.0093518	insig
MEDN1837	C15H24O2	2,6-Di-tert-butyl-4-(hydroxymethyl)phenol	Benzene and substituted derivatives	Benzene and substituted derivatives	88-26-6	135760	115420	123430	137320	112070	115410	140520	137590	112180	122920	124600	96826	0.221101	0.923108	0.993544	-0.00934496	insig
MEDP1001	C6H10O2	Delta-Hexalactone	Aldehyde,Ketones,Esters	Esters	823-22-3	2936900	2911500	3091800	3341800	2846800	2881000	2876000	2783500	2749500	3172400	3211100	3128200	0.109963	0.8989	0.995053	-0.00715517	insig
MADP0082	C6H6N2O2	Nicotinamide-N-Oxide	CoEnzyme and vitamins	CoEnzyme and vitamins	1986-81-8	7943800	5718000	8515100	8706000	10007000	8764500	8882500	8137300	7773000	7907600	7258500	9509000	0.148944	0.964125	0.996244	-0.00542891	insig
MEDP0634	C20H38O2	FFA(20:1)	FA	FFA	26764-41-0	23928	22996	21797	58885	79798	29264	59774	36957	33116	50173	21723	34156	0.330818	0.991255	0.996751	-0.00469535	insig
MEDN0376	C18H34O4	9,10-DiHOME	FA	Oxidized lipids	-	567190	1191800	1665200	1858600	3800500	921300	1425900	1370800	1761900	1956000	2093800	1363800	0.660407	0.991515	0.996762	-0.00467832	insig
MEDN1081	C18H34O4	12,13-DiHOME	FA	Oxidized lipids	263399-35-5	567190	1191800	1665200	1858600	3800500	921300	1425900	1370800	1761900	1956000	2093800	1363800	0.660407	0.991515	0.996762	-0.00467832	insig
MEDP1390	C25H47NO4	Carnitine C18:1	FA	CAR	-	1179900	1222700	796940	1871200	669260	745190	1703700	934890	1161300	660290	1143900	861690	0.0422544	0.989312	0.997005	-0.00432665	insig
MADN0494	C39H77N2O6P	SM(d34:2)	SL	SM	-	69296	88271	67454	76605	67366	76148	96964	64068	61194	62710	89026	69939	0.151701	0.977331	0.997217	-0.00402119	insig
MEDP1228	C11H19NO6	Heterodendrin	Others	Others	66465-22-3	2201300	1225900	772950	2004500	1246000	1216600	1543400	1581000	1200900	1380500	1253900	1698600	0.21612	0.99515	0.998967	-0.00149053	insig
MEDP2283	C19H18N2O3S	ST-638	Organic acid And Its derivatives	Organicacid and Its derivatives	107761-24-0	11994	102110	133330	8164.8	9244.7	9589.3	93555	46985	13765	15128	97540	7565.8	0.462429	0.999519	1.00039	0.000557135	insig
MEDP1705	C21H28O2	(E)-Guggulsterone	CoEnzyme and vitamins	CoEnzyme and vitamins	39025-24-6	166380	260230	343270	177460	315660	242940	337440	208070	194880	288240	223390	255050	0.250109	0.995996	1.00075	0.00108214	insig
MEDP1387	C26H47NO4	Carnitine C19:2	FA	CAR	-	1728600	2131200	2437700	1490100	1376100	2005700	2010900	1621800	1998300	1818400	1765700	1963400	0.218017	0.993411	1.00081	0.00117492	insig
MEDP2024	C6H6O6	Dehydroascorbic acid	Organic acid And Its derivatives	Organic acid And Its derivatives	490-83-5	68181	111270	84242	60956	169240	101000	205140	142960	55240	89159	74009	29080	0.385583	0.99707	1.00118	0.00169418	insig
MADP0438	C44H80NO7P	PC(O-16:0/20:5(5Z,8Z,11Z,14Z,17Z))	GP	PC-O	132196-28-2	166190	252420	105620	133080	213800	129690	266370	100080	202160	125620	223510	84296	0.176468	0.99578	1.00124	0.00178065	insig
MEDP1346	C24H50NO7P	LPC(0:0/16:0)	GP	LPC	-	471800000	614090000	746870000	499170000	541740000	641150000	704280000	561120000	490000000	577940000	763570000	423340000	0.00518838	0.98948	1.00154	0.00222708	insig
MEDP0434	C25H52NO7P	LPC(17:0/0:0)	GP	LPC	50930-23-9	106620000	103820000	109520000	121720000	98307000	123020000	124990000	101040000	98878000	119830000	116360000	104350000	0.0288745	0.947402	1.00368	0.00530183	insig
MADP0063	C10H13N5O4	Adenosine	Nucleotide And Its metabolomics	Nucleotide and Its metabolomics	58-61-7	256800000	180990000	207040000	231010000	248360000	169330000	173810000	262400000	248510000	207220000	189080000	217370000	0.0410443	0.968769	1.00376	0.00541028	insig
MADP0107	C6H7N5O	7-Methylguanine	Nucleotide And Its metabolomics	Nucleotide and Its metabolomics	578-76-7	40814	35210	106150	42413	30353	20823	59267	55214	44819	19986	49482	48064	0.410043	0.989968	1.00388	0.00558182	insig
MEDP0592	C18H37NO2	3-Dehydrosphinganine	SL	SM	16105-69-4	4790600	1872100	4043400	2809600	3831700	3899900	3789300	3203400	2168300	3850600	3261700	5060500	0.15976	0.980464	1.00407	0.00586144	insig
MEDP1051	C18H37NO2	Sphingosine	SL	SM	123-78-4	4790600	1872100	4043400	2809600	3831700	3899900	3789300	3203400	2168300	3850600	3261700	5060500	0.15976	0.980464	1.00407	0.00586144	insig
MEDP1525	C21H35NO6	Carnitine C14:2:DC	FA	CAR	-	95426	345890	72535	128280	75575	71268	212090	127030	177240	80933	87886	107630	0.390052	0.989882	1.00486	0.00699558	insig
MADN0573	C10H14N5O7P	Adenosine 2'-Phosphate	Nucleotide And Its metabolomics	Nucleotide and Its metabolomics	130-49-4	6821800	3053000	3235500	5081100	9121700	7100000	4662500	7137800	4432400	6288300	4650600	7433200	0.278088	0.977925	1.00557	0.00801431	insig
MADN0411	C7H7NO3	3-Amino-4-Hydroxybenzoic Acid	Benzene and substituted derivatives	Phenolic acids	1571-72-8	1528200	639180	1361100	1110200	1567600	1309400	1102800	1406100	1159000	1229000	1294500	1371400	0.350742	0.959367	1.00627	0.00901683	insig
MADN0524	C7H7NO3	3-Amino-5-hydroxybenzoic acid	Organic acid And Its derivatives	Organicacid and Its derivatives	76045-71-1	1528200	639180	1361100	1110200	1567600	1309400	1102800	1406100	1159000	1229000	1294500	1371400	0.350742	0.959367	1.00627	0.00901683	insig
MEDP1956	C5H5N5	2-Aminopurine	Nucleotide And Its metabolomics	Nucleotide and Its metabolomics	452-06-2	13474000	6878100	7956600	10735000	14807000	11082000	8608600	13107000	9523700	12250000	8843900	13038000	0.160108	0.962732	1.00675	0.00970998	insig
MEDP1706	C21H28O2	(Z)-Guggulsterone	CoEnzyme and vitamins	CoEnzyme and vitamins	95975-55-6	121900	170450	149970	129750	152160	158990	194310	152800	128260	149430	151310	113590	0.0123143	0.937723	1.00734	0.0105461	insig
MEDP1434	C11H19NO6	Carnitine C4:DC	FA	CAR	-	736720	426540	507100	428690	408440	295710	530840	409010	466150	518900	282880	616750	0.13617	0.964012	1.00761	0.0109361	insig
MADN0089	C5H8O4	Glutaric Acid	Organic acid And Its derivatives	Organic acid And Its derivatives	110-94-1	806360	259970	226090	602780	624530	395140	465390	725410	476820	393180	381090	497110	0.317293	0.970818	1.00828	0.0118938	insig
MADP0551	C9H9NO2	4-Oxo-4-(3-pyridyl)butyraldehyde	Heterocyclic compounds	Pyridine and pyridine derivatives	76014-80-7	51191	56042	73666	49938	64118	66988	68853	52871	51945	44436	90239	56639	0.0216776	0.949519	1.0084	0.0120668	insig
MADP0375	C12H20N4O3	His-Leu	Amino acid and Its metabolomics	Small Peptide	7763-65-7	13527	12195	10306	11644	12334	7721.8	10991	19904	10347	5134.4	14870	7075.8	0.352458	0.967524	1.00878	0.0126063	insig
MEDN1675	C5H11O7P	2-Deoxyribose-5'-phosphate	Nucleotide And Its metabolomics	Nucleotide and Its metabolomics	102916-66-5	1036700	456710	948420	282990	553420	637120	564470	642580	581360	654560	548890	958780	0.432477	0.96609	1.00901	0.0129414	insig
MADN0011	C3H7NO2	β-Alanine	Amino acid and Its metabolomics	Amino acids	107-95-9	4649700	939220	2884400	1380400	4613100	2584600	3621000	4177700	1851100	1222600	2780400	3572700	0.315909	0.971518	1.01021	0.014654	insig
MEDP1500	C21H28O2	16-Dehydroprogesterone	Hormones and hormone related compunds	Hormones and hormone related compunds	1096-38-4	85985	152570	245630	108200	116570	197740	203970	113590	142450	177250	210900	68697	0.0678101	0.960699	1.01121	0.0160794	insig
MEDP1321	C30H52NO7P	LPC(0:0/22:5)	GP	LPC	-	6544600	2591300	2086200	4510100	6526600	7172200	7431200	7823900	5472000	2467200	2961800	3607000	0.000706999	0.966821	1.01128	0.0161882	insig
MEDN0678	C9H10O3	Ethylsalicylate	Organic acid And Its derivatives	Organic acid And Its derivatives	118-61-6	3390100	3197800	3374100	3409200	3577900	3406200	3327400	3317300	3449600	3456800	3570100	3472800	0.692242	0.542258	1.01173	0.0168196	insig
MEDP0669	C6H6ClN	3-Chloroaniline	Benzene and substituted derivatives	Benzene and substituted derivatives	108-42-9	97392000	90116000	95654000	96352000	99045000	96736000	95818000	100810000	93820000	96254000	97613000	97852000	0.729051	0.484245	1.01195	0.0171311	insig
MADP0601	C18H20N2O4	Phe-Tyr	Amino acid and Its metabolomics	Small Peptide	17355-18-9	42305	42885	61535	18692	56293	90926	86967	27339	29622	35906	75082	61497	0.138095	0.965719	1.01208	0.017325	insig
MADN0172	C5H12O5	Xylitol	Carbohydrates and Its metabolites	Sugar Alcoholss	488-81-3	1218900	807600	1508700	924660	1604000	1220600	1654400	1332600	811060	768350	1898900	912280	0.0212095	0.948193	1.01278	0.0183276	insig
MADN0124	C9H12N2O6	Β-Pseudouridine	Nucleotide And Its metabolomics	Nucleotide and Its metabolomics	1445-07-4	2685000	1409900	3622000	1874800	1650700	1756100	2368600	2261500	2142700	1611600	3112200	1698700	0.316805	0.93746	1.01514	0.021679	insig
MADN0053	C4H6O4	D-Erythronolactone	Carbohydrates and Its metabolites	Sugars	15667-21-7	223830	218200	144270	226260	294790	208220	331370	261360	134830	194660	280650	132670	0.149362	0.933454	1.01518	0.0217352	insig
MEDN0759	C20H30O3	(±)5-HEPE	FA	Oxidized lipids	-	19651	11672	5311.9	3641.2	33933	21401	15077	16674	18169	8743.5	16965	21665	0.661411	0.956713	1.01761	0.0251804	insig
MEDP2270	C10H5Cl2NO3	CAY-10577	Benzene and substituted derivatives	Benzene and substituted derivatives	300675-28-9	67294	106740	109630	78292	48927	113450	100820	88752	77110	90161	103510	73375	0.324053	0.899048	1.01792	0.0256214	insig
MADP0468	C46H80NO8P	PC(16:0/22:6)	GP	PC	59403-54-2	2991900	6721900	3514300	6616100	4007200	3685200	6092100	4749000	4744900	3236000	5043900	4215200	0.287823	0.909526	1.01977	0.028249	insig
MEDP1221	C25H54NO6P	PC(O-16:0/O-1:0)	GP	PC-O	-	483270000	573310000	708360000	525670000	552190000	619860000	731790000	580180000	461020000	547940000	770430000	439980000	0.0971161	0.863549	1.01983	0.028335	insig
MEDN1484	C8H10N2S	Ethionamide	Heterocyclic compounds	Pteridines and derivatives	536-33-4	1860000	1863200	1944300	2024500	2040300	1911000	1923200	2023600	1931900	1929400	2101300	1972200	0.944726	0.376236	1.02047	0.0292291	insig
MADN0086	C4H9N3O2	Creatine	Organic acid And Its derivatives	Organic acid And Its derivatives	57-00-1	280170	108880	168330	167080	199230	171870	130650	108220	108190	204350	324440	242190	0.0789638	0.93142	1.02052	0.0293033	insig
MEDN1457	C20H34O5	8-iso Prostaglandin F2α	FA	Oxidized lipids	27415-26-5	165720	143290	299630	108540	160200	83137	122060	204920	215600	64846	170450	202790	0.187055	0.933326	1.02098	0.0299507	insig
MEDN1460	C20H34O5	11β-Prostaglandin F2α	FA	Oxidized lipids	38432-87-0	165720	143290	299630	108540	160200	83137	122060	204920	215600	64846	170450	202790	0.187055	0.933326	1.02098	0.0299507	insig
MEDN1813	C20H34O5	ent-Prostaglandin F2α	Organic acid And Its derivatives	Organicacid and Its derivatives	54483-31-7	165720	143290	299630	108540	160200	83137	122060	204920	215600	64846	170450	202790	0.187055	0.933326	1.02098	0.0299507	insig
MEDN1815	C20H34O5	8-iso Prostaglandin E1	Organic acid And Its derivatives	Organicacid and Its derivatives	21003-46-3	165720	143290	299630	108540	160200	83137	122060	204920	215600	64846	170450	202790	0.187055	0.933326	1.02098	0.0299507	insig
MEDN1820	C20H34O5	8-iso Prostaglandin F2β	Organic acid And Its derivatives	Organicacid and Its derivatives	177020-26-7	165720	143290	299630	108540	160200	83137	122060	204920	215600	64846	170450	202790	0.187055	0.933326	1.02098	0.0299507	insig
MEDN1442	C22H32O3	8-HDoHE	FA	Oxidized lipids	90780-54-4	11071	8865.3	19925	12255	15665	28833	16270	17577	18523	20183	10512	15644	0.408861	0.91849	1.02168	0.0309449	insig
MEDN0364	C23H48NO7P	LPE(18:0/0:0)	GP	LPE	-	48153000	47645000	75806000	66820000	56495000	88737000	79973000	55874000	40625000	74269000	75737000	66142000	0.216114	0.871681	1.02336	0.0333203	insig
MEDN1279	C23H48NO7P	LPE(0:0/18:0)	GP	LPE	-	48153000	47645000	75806000	66820000	56495000	88737000	79973000	55874000	40625000	74269000	75737000	66142000	0.216114	0.871681	1.02336	0.0333203	insig
MEDP0882	C12H18N4O4PS+	Thiamine Monophosphate	Heterocyclic compounds	Heterocyclic compounds	273724-21-3	2358900	2248600	1352600	2120500	2690500	2312000	2469500	2231000	2354000	2224300	2125800	1988400	0.330971	0.799799	1.02369	0.0337747	insig
MADN0262	C7H14N2O3	Gly-Val	Amino acid and Its metabolomics	Small Peptide	1963-21-9	20871	8332	16625	7775.1	25658	21980	14893	21416	6531.5	10164	27461	23252	0.100315	0.928501	1.02446	0.0348642	insig
MEDN0562	C9H9NO	Indole-3-carbinol	Heterocyclic compounds	Indole and Its derivatives	700-06-1	6873000	6506400	7068400	6774000	6738300	6844900	7163600	6807700	6710500	7247600	7008100	6899800	1.42034	0.160007	1.0253	0.0360438	insig
MEDP2059	C19H30O2	Androstenediol	Hormones and hormone related compunds	Hormones and hormone related compunds	521-17-5	1932700	2122600	1962300	2036000	1788600	1979900	2126800	1989500	1946900	2252100	2010400	1820600	0.596469	0.494759	1.02742	0.0390306	insig
MADP0005	C3H7NO2	L-Alanine	Amino acid and Its metabolomics	Amino acids	56-41-7	24145000	5600500	16421000	7580600	22455000	13733000	20582000	21397000	9912400	6610700	15776000	18138000	0.319298	0.918458	1.02759	0.0392599	insig
MEDP1318	C30H54NO7P	LPC(0:0/22:4)	GP	LPC	-	1452600	1360200	1281300	934350	1179700	1275300	1321900	1294900	1478300	1580000	1124700	909460	0.172236	0.765947	1.03017	0.0428889	insig
MEDP1319	C30H54NO7P	LPC(22:4/0:0)	GP	LPC	-	1452600	1360200	1281300	934350	1179700	1275300	1321900	1294900	1478300	1580000	1124700	909460	0.172236	0.765947	1.03017	0.0428889	insig
MEDP1990	C12H22O11	Melibiose	Carbohydrates and Its metabolites	Sugars	585-99-9	160490	77338	131390	166280	129220	123260	120170	138600	118460	119970	126320	188760	0.355249	0.817467	1.03084	0.0438218	insig
MEDP0184	C15H12I3NO4	3,3',5-Triiodo-L-Thyronine	Hormones and hormone related compunds	Hormones and hormone related compunds	-	59217	68085	152120	44450	79880	70002	48550	75884	146860	79798	54451	83683	0.243757	0.904828	1.03266	0.046363	insig
MEDP0338	C24H50NO7P	LPC(16:0/0:0)	GP	LPC	17364-16-8	381190000	471550000	583420000	348460000	358450000	421940000	553260000	414570000	313520000	416980000	626000000	326440000	0.179727	0.823995	1.03343	0.047447	insig
MEDP1096	C28H56NO8P	PC(12:0/12:0)	GP	PC	3436-44-0	822640	689630	517590	809940	1087500	1203500	918530	1426400	1158700	531440	661870	617910	0.0350663	0.865868	1.03587	0.0508452	insig
MEDP1718	C5H7N3O	2-O-Methylcytosine	Heterocyclic compounds	Heterocyclic compounds	3289-47-2	58589	72967	542500	368670	204850	196470	283860	296480	230140	178230	397520	109850	0.654804	0.92232	1.03603	0.0510706	insig
MADN0034	C5H4N4O	Hypoxanthine	Nucleotide And Its metabolomics	Nucleotide and Its metabolomics	68-94-0	363870000	334350000	365580000	362630000	335850000	358360000	357680000	360950000	380850000	384520000	336940000	377680000	1.20708	0.200338	1.03677	0.0520985	insig
MADN0564	C6H6N2O2	2-pyrimidine acetic acid	Heterocyclic compounds	Heterocyclic compounds	66621-73-6	256490	177530	141230	130140	203290	181590	194060	129510	130960	388400	121200	167040	0.152787	0.885212	1.03751	0.0531303	insig
MADN0635	C9H16N2O5S	Met-Asp	Amino acid and Its metabolomics	Small Peptide	14595-65-4	3948100	1597200	1172300	1109400	2068500	1817100	3242300	3732100	535040	1242400	1171600	2230900	0.18654	0.914725	1.03771	0.0534102	insig
MADP0633	C10H21N5O4	Arg-Thr	Amino acid and Its metabolomics	Small Peptide	-	18165	77409	129780	40939	171240	107880	9	105100	9	9	461020	9	2.00016	0.966452	1.03803	0.0538505	insig
MADN0028	C5H4N4O2	Xanthine	Nucleotide And Its metabolomics	Nucleotide and Its metabolomics	69-89-6	164080000	74402000	130430000	118040000	154260000	146050000	119080000	153900000	127080000	134190000	128430000	154620000	0.520582	0.740408	1.03816	0.0540219	insig
MEDN1154	C24H40O5	Cholic acid	Bile acids	Bile acids	81-25-4	221580	2714700	3787500	177030	328950	188290	2984900	1114500	524660	183950	2749400	149920	0.410948	0.95514	1.039	0.0551912	insig
MEDN1291	C24H40O5	Noncholic acid	Bile acids	Bile acids	2464-18-8	221580	2714700	3787500	177030	328950	188290	2984900	1114500	524660	183950	2749400	149920	0.410948	0.95514	1.039	0.0551912	insig
MEDP1701	C26H52NO7P	LPC(0:0/18:1)	GP	LPC	-	149230000	171320000	113060000	154280000	172820000	133120000	198520000	172220000	205980000	104580000	167750000	82274000	0.0612617	0.790816	1.04195	0.0592827	insig
MEDP0087	C9H19N3O3	L-Alanyl-L-Lysine	Amino acid and Its metabolomics	Amino acid derivatives	6366-77-4	57261	55019	80825	85795	77205	84117	86498	88690	61231	51071	82871	88946	0.344631	0.721878	1.04335	0.0612275	insig
MEDN0366	C21H44NO7P	LPE(16:0/0:0)	GP	LPE	-	67777000	98702000	111590000	76227000	89687000	101470000	132520000	77677000	58145000	101820000	124700000	74332000	0.165302	0.782909	1.04353	0.0614656	insig
MEDN1285	C21H44NO7P	LPE(0:0/16:0)	GP	LPE	-	67777000	98702000	111590000	76227000	89687000	101470000	132520000	77677000	58145000	101820000	124700000	74332000	0.165302	0.782909	1.04353	0.0614656	insig
MEDP1394	C22H41NO6	Carnitine C15:DC	FA	CAR	-	45965	74547	75774	41278	31455	57024	78915	39972	31843	43113	94631	52594	0.132774	0.845313	1.04608	0.0649972	insig
MEDP1656	C23H45NO5	Carnitine C16-OH	FA	CAR	195207-76-2	45965	74547	75774	41278	31455	57024	78915	39972	31843	43113	94631	52594	0.132774	0.845313	1.04608	0.0649972	insig
MEDP2105	C16H34O9	3,6,9,12,15,18,21-Heptaoxatricosane-21,23-diol	Benzene and substituted derivatives	Benzene and substituted derivatives	5117-19-1	536450	416540	557850	511300	403920	487000	489720	513290	567870	472760	540700	464190	0.737732	0.480407	1.0465	0.0655783	insig
MADN0029	C10H14N5O7P	3'-Aenylic Acid	Nucleotide And Its metabolomics	Nucleotide and Its metabolomics	84-21-9	17034000	7538600	9072800	14176000	23012000	17680000	12965000	18883000	11178000	16670000	12370000	20567000	0.439158	0.813831	1.04654	0.0656304	insig
MEDP1898	C7H8N2O2	3-Hydroxyphenylurea	Benzene and substituted derivatives	Benzene and substituted derivatives	701-82-6	9370400	10987000	9972400	10122000	8767800	8836900	10331000	9970300	10381000	10321000	10381000	9425500	1.13015	0.267873	1.04742	0.0668462	insig
MADN0045	C5H12O5	D-Arabinitol	Carbohydrates and Its metabolites	Sugar Alcoholss	488-82-4	757870	474080	909340	545070	958730	689850	1030000	847610	534890	461270	1085800	591890	0.232069	0.794145	1.04995	0.0703174	insig
MEDP1040	C20H41NO2	N-(2-hydroxyethyl)stearamide	Alcohol and amines	Amines	111-57-9	196210	56336	155200	192490	160640	144790	194260	153750	106610	242310	66758	187420	0.157642	0.82458	1.05018	0.0706301	insig
MEDP1691	C25H52NO7P	LPC(0:0/17:0)	GP	LPC	-	135410000	137060000	139390000	130540000	129250000	136860000	154280000	150460000	115860000	127510000	172060000	128920000	0.656727	0.469618	1.05019	0.0706519	insig
MADN0289	C5H9NO3	N-Acetyl-beta-alanine	Amino acid and Its metabolomics	Amino acid derivatives	3025-95-4	120870	39873	82677	55743	134430	69245	77466	101680	55299	74926	100860	117990	0.549375	0.817566	1.05048	0.071048	insig
MEDP1212	C13H24N2O	1,3-Dicyclohexylurea	Alcohol and amines	Polyamines	2387-23-7	110690	99181	128460	79494	128360	77584	125360	113070	111230	112130	98960	94914	0.744784	0.61976	1.05113	0.0719448	insig
MEDP1954	C12H17N5O5	N6-(2-Hydroxyethyl)adenosine	Nucleotide And Its metabolomics	Nucleotide and Its metabolomics	4338-48-1	1789000	1751200	6205400	1142200	855660	806060	3174500	2093700	1150000	293600	5725200	755130	0.0827186	0.929179	1.05121	0.0720453	insig
MEDP1303	C10H9NO3	5-phenyl-1,3-oxazinane-2,4-dione	Aldehyde,Ketones,Esters	Ketones	-	55483	50089	56624	48972	42769	46497	63702	39386	71320	62394	45557	33597	0.116611	0.706912	1.05167	0.0726756	insig
MEDN0362	C23H46NO7P	LPE(18:1/0:0)	GP	LPE	-	15890000	18166000	31788000	17283000	24312000	20987000	26318000	22663000	24801000	21584000	20567000	19154000	0.729221	0.687415	1.05187	0.0729515	insig
MEDP2151	C12H15NO3	Carbofuran	Benzene and substituted derivatives	Benzene and substituted derivatives	1563-66-2	21336	17677	8415.3	18252	21807	14738	11109	18285	16438	27960	21697	12151	0.139459	0.788167	1.05297	0.074462	insig
MEDP1077	C11H15N5O4	2'-O-methyladenosine	Nucleotide And Its metabolomics	Nucleotide and Its metabolomics	2140-79-6	8829800	8427200	6971100	10775000	13263000	6459500	11418000	10438000	10601000	7224000	10195000	7791400	0.524136	0.703011	1.05376	0.0755401	insig
MADP0377	C10H18N2O5	Glu-Val	Amino acid and Its metabolomics	Small Peptide	-	17909	40443	19916	12617	54414	7310.2	18551	50864	23874	11910	39750	15895	0.412071	0.890107	1.05396	0.0758202	insig
MEDN1476	C4H8N4O4	Allantoic acid	Amino acid and Its metabolomics	Amino acid derivatives	99-16-1	82202	39194	172660	76064	68991	55191	112300	128790	92017	39330	39132	109630	0.249579	0.860332	1.05441	0.0764416	insig
MEDP1654	C11H15N5O4	1-Methyladenosine	Nucleotide And Its metabolomics	Nucleotide and Its metabolomics	15763-06-1	459770	342880	1369900	207950	390960	443170	522960	611030	359940	441540	1288300	169310	0.209403	0.900612	1.05551	0.0779428	insig
MEDP1918	C18H30O	Farnesylacetone	Aldehyde,Ketones,Esters	Ketones	-	1047900	385650	606560	540790	711130	1181300	453690	530980	306080	651830	690680	2092600	0.214084	0.890562	1.05645	0.0792277	insig
MEDN0385	C12H24O2	FFA(12:0)	FA	FFA	143-07-7	642190	580760	616020	715350	738420	718070	731890	832230	770420	596440	546920	763980	0.588479	0.4826	1.05761	0.0808102	insig
MEDP2143	C16H33NO3	Diethanolamine lauric acid	Alcohol and amines	Amines	120-40-1	270790	236960	224710	263760	261620	255660	261710	276590	259380	271560	264050	274460	1.60526	0.0863706	1.06227	0.0871544	insig
MEDP1422	C15H29NO5	Carnitine C8-OH	FA	CAR	-	20648	141770	102570	19064	11928	18646	75815	47983	36293	25288	120710	28521	0.760969	0.905198	1.06352	0.0888427	insig
MADP0445	C44H80NO8P	PC(18:1(9Z)/18:3(6Z,9Z,12Z))	GP	PC	-	803890	1182000	815160	1154600	808960	739480	827310	679370	1691300	912540	762910	982610	0.17652	0.73895	1.06394	0.0894213	insig
MEDP1093	C5H4N4O	Allopurinol	Nucleotide And Its metabolomics	Nucleotide and Its metabolomics	315-30-0	33719000	63107000	45812000	35297000	68011000	56108000	70947000	56452000	44503000	52424000	68825000	28444000	0.312585	0.71714	1.06469	0.0904385	insig
MADN0121	C12H17N5O5	2-(Dimethylamino)Guanosine	Nucleotide And Its metabolomics	Nucleotide and Its metabolomics	2140-67-2	272710	340670	976900	123650	120510	137100	555350	304030	178780	84286	856280	123460	0.186454	0.907329	1.06627	0.0925673	insig
MEDN0498	C5H11O8P	Ribulose-5-Phosphate	Carbohydrates and Its metabolites	Phosphate sugars	4300-28-1	5930700	16058000	10053000	8683600	15352000	11156000	13911000	14190000	9408100	11902000	16500000	5786400	0.306009	0.746423	1.0664	0.0927469	insig
MEDN0641	C5H11O8P	Ribose 1-phosphate	Carbohydrates and Its metabolites	Phosphate sugars	14075-00-4	5930700	16058000	10053000	8683600	15352000	11156000	13911000	14190000	9408100	11902000	16500000	5786400	0.306009	0.746423	1.0664	0.0927469	insig
MEDN0657	C5H11O8P	D-Xylulose 5-phosphate	Carbohydrates and Its metabolites	Phosphate sugars	4212-65-1	5930700	16058000	10053000	8683600	15352000	11156000	13911000	14190000	9408100	11902000	16500000	5786400	0.306009	0.746423	1.0664	0.0927469	insig
MEDN1446	C20H36O3	11-HEDE	FA	Oxidized lipids	5598-37-8	11027	14284	29884	3121.3	19184	17466	14967	24761	17789	20511	14557	8983.8	0.646448	0.802752	1.06952	0.0969698	insig
MEDN1447	C20H36O3	15-HEDE	FA	Oxidized lipids	77159-57-0	11027	14284	29884	3121.3	19184	17466	14967	24761	17789	20511	14557	8983.8	0.646448	0.802752	1.06952	0.0969698	insig
MEDP1670	C13H17N3O4	Gly-Gly-Phe	Amino acid and Its metabolomics	Small Peptide	6234-26-0	107490	151880	201760	102890	290340	140790	165570	251950	128570	107930	301730	113530	0.323011	0.783491	1.07449	0.103654	insig
MEDN0777	C20H34O4	5,6-DiHETrE	FA	Oxidized lipids	213382-49-1	51747	90496	160660	122740	244220	138810	153750	116290	231600	150230	140090	77672	0.540763	0.771473	1.07538	0.104849	insig
MEDN1406	C13H24O4	Tridecanedioic acid	FA	FFA	505-52-2	189190	200060	186780	181230	217550	136910	188810	246970	175880	165630	232360	186450	0.803705	0.435294	1.0759	0.105545	insig
MADP0188	C20H31N4O16P	Cytidine 5'-monophosphate-N-acetylneuraminic acid（CMP-NANA）	Nucleotide And Its metabolomics	Nucleotide and Its metabolomics	3063-71-6	449540	186170	231400	428970	1247700	614400	218940	860810	741360	743800	208600	624750	0.293736	0.842334	1.07602	0.105703	insig
MEDP1326	C28H56NO7P	LPC(20:1/0:0)	GP	LPC	-	2946100	4463800	9658300	3401600	3760000	5175300	6403800	4480300	3585400	7882300	5973200	3351700	0.552654	0.766717	1.07725	0.107356	insig
MEDP0598	C9H10O2	2'-Hydroxy-5'-methylacetophenone	Benzene and substituted derivatives	Benzene and substituted derivatives	1450-72-2	1002700	1007800	1208100	935020	817110	926330	751400	1280400	818490	1251100	946780	1320400	0.511785	0.518668	1.07996	0.110974	insig
MADP0498	C4H9N3O2	3-Guanidinopropionic acid	Organic acid And Its derivatives	Organicacid and Its derivatives	353-09-3	842860	252010	431000	666980	551950	476160	370260	375250	327290	603180	625750	1177000	0.182236	0.787546	1.08003	0.11107	insig
MEDP1901	C17H27NO4	Carnitine C9:1-OH	FA	CAR	-	81879	13898	35995	86001	36352	89225	113980	35142	23186	41276	27170	130500	0.0770922	0.847249	1.08127	0.112727	insig
MEDP1272	C27H44O8	20,26-dihydroxyecdysone	Hormones and hormone related compunds	Hormones and hormone related compunds	19458-46-9	120960000	146550000	195370000	122270000	132000000	162460000	232770000	140420000	108850000	137820000	223790000	108080000	0.337938	0.651876	1.08199	0.113688	insig
MEDN1231	C14H18O9	1-O-vanillyl-β-D-glucose	Benzene and substituted derivatives	Benzene and substituted derivatives	-	10864	14113	6637.5	9155.4	11267	11826	8576.7	15505	9997.1	10016	13142	11894	0.519854	0.561234	1.08249	0.114351	insig
MEDP2285	C24H35N7	NSC-23766	Benzene and substituted derivatives	Benzene and substituted derivatives	733767-34-5	17198	16088	16343	15548	17821	17942	17104	16539	19465	17973	17377	20882	1.59623	0.109814	1.08322	0.115323	insig
MEDP2008	C5H10O3S	2-Hydroxy-4-(methylthio)butyric acid	Organic acid And Its derivatives	Organic acid And Its derivatives	583-91-5	108520	116460	158440	159980	119230	131720	150270	122860	190120	141810	114540	141180	0.787742	0.44979	1.08363	0.11587	insig
MEDN1267	C27H46NO7P	LPE(0:0/22:5)	GP	LPE	-	1817100	754040	285050	1482400	2051900	1503100	1057500	2373900	1637500	830820	663440	1994400	0.334651	0.782599	1.08412	0.116518	insig
MEDN1268	C27H46NO7P	LPE(22:5/0:0)	GP	LPE	-	1817100	754040	285050	1482400	2051900	1503100	1057500	2373900	1637500	830820	663440	1994400	0.334651	0.782599	1.08412	0.116518	insig
MEDP0658	C14H28O2	Ethyl dodecanoate	Alcohol and amines	Amines	106-33-2	168860	200260	191150	258280	447070	134940	369100	276470	198180	221240	233170	220540	0.771005	0.717297	1.08435	0.116833	insig
MADN0032	C27H33N9O15P2	Flavin Adenine Dinucleotide(FAD)	Nucleotide And Its metabolomics	Nucleotide and Its metabolomics	146-14-5	480920	325850	364690	273090	738270	361710	527370	525160	452880	317620	487670	448770	0.80058	0.650305	1.08447	0.116992	insig
MADP0250	C7H8N2O	6-Methylnicotinamide	Heterocyclic compounds	Pteridines and derivatives	6960-22-1	525750	339890	403430	404290	462500	651990	269310	637550	587070	930540	357820	242560	0.147289	0.746745	1.08501	0.117711	insig
MEDN0342	C10H18O4	Sebacate	Organic acid And Its derivatives	Organic acid And Its derivatives	111-20-6	12615	9122.5	10178	11852	18828	5250.7	7158.4	11619	14444	14634	8788.4	16993	0.533972	0.696133	1.08535	0.118159	insig
MEDP2099	C20H14N2O5	4,5-Diaminofluorescein(DAF-2)	Benzene and substituted derivatives	Benzene and substituted derivatives	205391-01-1	49653	45718	47464	37163	29323	35213	46771	44231	51810	43615	32908	46435	0.806655	0.416471	1.08684	0.120143	insig
MADN0043	C3H4O3	Pyruvic Acid	Organic acid And Its derivatives	Organic acid And Its derivatives	127-17-3	2206400	2592800	3419300	2496800	1874300	2030200	3512800	2451000	2487800	2253900	3003500	2224900	0.834901	0.490032	1.08988	0.124176	insig
MEDP1097	C21H38O4	MG(18:2/0:0/0:0)	GL	MG	3443-82-1	404260	131510	201320	313310	242930	323930	155620	383700	175160	254350	213220	581290	0.115373	0.760755	1.09033	0.124759	insig
MADP0326	C11H15N5O5	1-Methylguanosine	Nucleotide And Its metabolomics	Nucleotide and Its metabolomics	2140-65-0	11264000	10446000	27406000	13506000	7988500	9237200	17981000	13778000	14906000	9701200	22296000	8505500	0.577742	0.742323	1.09167	0.126543	insig
MADP0522	C13H10O4	Visnagin	Benzene and substituted derivatives	Benzene and substituted derivatives	82-57-5	21102	16605	10478	9034.7	11302	18548	11095	26438	16627	11057	24698	5212.9	0.0995761	0.743128	1.09255	0.127698	insig
MEDP0461	C11H15N5O5	2-Methylguanosine	Nucleotide And Its metabolomics	Nucleotide and Its metabolomics	2140-77-4	4481100	5157000	9185100	6646500	3460500	5067700	8025400	6188200	5285200	4897500	8570100	4224200	0.60309	0.636021	1.09391	0.129492	insig
MEDP1072	C11H15N5O5	7-methylguanosine	Nucleotide And Its metabolomics	Nucleotide and Its metabolomics	20244-86-4	4481100	5157000	9185100	6646500	3460500	5067700	8025400	6188200	5285200	4897500	8570100	4224200	0.60309	0.636021	1.09391	0.129492	insig
MEDP1337	C26H54NO7P	LPC(18:0/0:0)	GP	LPC	-	136120000	91505000	143290000	144930000	110300000	115380000	157770000	143670000	96796000	119650000	176670000	116820000	0.722069	0.453431	1.0942	0.129875	insig
MEDN1562	C12H14O4	Monobutyl phthalate	Aldehyde,Ketones,Esters	Esters	131-70-4	182410	115810	117870	175290	189870	163180	154360	157830	174840	188000	152070	206530	0.927519	0.378153	1.09445	0.130204	insig
MEDP1923	C14H16N2O4	Cyclo(Phe-Glu)	Amino acid and Its metabolomics	Small Peptide	-	14723	33177	26010	10010	30971	19452	34848	34844	27124	22334	28112	9	0.75757	0.747343	1.09623	0.132552	insig
MEDN1241	C9H17O12P	2-(α-D-mannosyl) -3-phosphate glyceride	Alcohol and amines	Amines	946-88-3	731190	829290	920430	1376100	1157800	1199500	792380	1252600	1433000	1296200	902050	1154100	0.65072	0.48689	1.09913	0.136361	insig
MEDN1719	C14H31O3P	Tetradecyl phosphonic acid	Organic acid And Its derivatives	Organicacid and Its derivatives	4671-75-4	59595	60320	69999	68935	77654	71091	76349	78779	74494	68367	75586	74483	1.81634	0.0674456	1.09928	0.136553	insig
MEDN0092	C8H8O4	3,4-Dihydroxybenzeneacetic Acid	Benzene and substituted derivatives	Phenolic acids	102-32-9	76923	33129	24338	98017	68808	55346	73224	40368	46115	116230	63153	53113	0.463086	0.717167	1.09996	0.137452	insig
MEDP1959	C12H11N5O	N6-(4-hydroxybenzyl)adnine riboside	Nucleotide And Its metabolomics	Nucleotide and Its metabolomics	-	261800	178730	171540	239170	295330	232370	213840	262840	196680	302920	243200	299120	0.857825	0.399061	1.10128	0.139182	insig
MEDN1277	C25H42NO7P	LPE(0:0/20:5)	GP	LPE	-	2610500	2358900	1277300	2638800	3310500	2040800	1948300	3807300	3703000	1547000	1903800	2772000	0.315776	0.631101	1.10147	0.139429	insig
MEDN1278	C25H42NO7P	LPE(20:5/0:0)	GP	LPE	-	2610500	2358900	1277300	2638800	3310500	2040800	1948300	3807300	3703000	1547000	1903800	2772000	0.315776	0.631101	1.10147	0.139429	insig
MADP0289	C5H15NO4P+	Phosphocholine	GP	LPC	107-73-3	208160000	158460000	130810000	148500000	215660000	129500000	115430000	296910000	151240000	124390000	243070000	163090000	0.30606	0.620232	1.10397	0.142696	insig
MEDP2145	C6H11NO	Caprolactam	Heterocyclic compounds	Heterocyclic compounds	105-60-2	41223	29465	41424	43278	33656	51344	43896	43866	38337	60388	35165	43816	0.830225	0.398413	1.10432	0.143161	insig
MEDN1761	C6H12O6	D-(+)-talose	Carbohydrates and Its metabolites	Sugars	2595-98-4	1038700	1687900	1916700	1043800	1111700	694410	1990500	1289700	1302800	1187000	1650700	863220	0.696367	0.604168	1.10552	0.14473	insig
MEDN1762	C6H12O6	D-Allose	Carbohydrates and Its metabolites	Sugars	2595-97-3	1038700	1687900	1916700	1043800	1111700	694410	1990500	1289700	1302800	1187000	1650700	863220	0.696367	0.604168	1.10552	0.14473	insig
MEDN1897	C6H12O6	L-Gulose	Carbohydrates and Its metabolites	Carboxylic acids and derivatives	6027-89-0	1038700	1687900	1916700	1043800	1111700	694410	1990500	1289700	1302800	1187000	1650700	863220	0.696367	0.604168	1.10552	0.14473	insig
MEDN0604	C14H26O4	Tetradecanedioic acid	FA	FFA	821-38-5	672830	911910	795750	1091100	1762500	458790	863930	816850	939070	784700	1879400	1012000	0.67851	0.696888	1.10593	0.145265	insig
MEDP0789	C14H18O	2-Pentyl-3-phenyl-2-propenal	Aldehyde,Ketones,Esters	Aldehydes	122-40-7	21891	17533	32731	27667	30192	45221	39807	44491	21676	36292	29409	22333	0.582099	0.581171	1.10713	0.146825	insig
MEDP1373	C29H53NO4	Carnitine C22:2	FA	CAR	-	129550	142760	283000	171890	263660	229410	308730	245720	203290	242320	199300	152120	0.785275	0.53663	1.10753	0.14734	insig
MADP0130	C7H12N2O4	Nα-Acetyl-L-glutamine	Amino acid and Its metabolomics	Amino acid derivatives	2490-97-3	246620	338060	265500	216310	299710	319530	354550	374390	259520	264570	341180	273880	1.00817	0.305226	1.10818	0.14819	insig
MEDP2197	C22H43NO	(Z)-13-Eicoseneamide	Alcohol and amines	Amines	112-84-5	1907200	898420	284740	282870	3321300	5049500	1542000	4482300	2549200	541890	2401600	1498200	0.701701	0.828861	1.10824	0.148269	insig
MEDP2139	C6H6ClN	4-Chloroaniline	Benzene and substituted derivatives	Benzene and substituted derivatives	106-47-8	111520	154140	124200	169160	127390	126230	130760	132330	203940	132440	183230	119630	0.788925	0.392743	1.11037	0.151039	insig
MEDN0368	C19H40NO7P	LPE(14:0/0:0)	GP	LPE	-	167770	329980	136500	66567	213020	111100	322240	139470	168590	135220	293810	79794	0.39951	0.734266	1.11141	0.15239	insig
MEDN0751	C20H32O3	(±)12-HETE	FA	Oxidized lipids	71030-37-0	161420	150920	242210	186650	304370	298150	200770	191570	302010	259580	194020	350910	0.779632	0.519004	1.11546	0.157633	insig
MADN0543	C9H6FNO2	5-fluoroindole-2-carboxylic acid	Heterocyclic compounds	Indole and Its derivatives	399-76-8	27243	25938	20258	25370	20865	24600	28801	19201	26271	34682	27575	24600	0.963201	0.272391	1.11683	0.159414	insig
MEDN0394	C20H36O2	FFA(20:2)	FA	FFA	2091-39-6	78192	52431	105910	69416	93677	82920	73334	89568	109130	123140	55228	89194	0.686102	0.465826	1.11822	0.161208	insig
MEDP1163	C18H35NO2	Palmitoyl-EA	Alcohol and amines	Amines	94421-67-7	64079	47106	16098	43188	177430	46504	71556	85788	115740	40492	34623	94255	0.717708	0.770765	1.12183	0.16585	insig
MADP0086	C7H7NO2	Trigonelline	CoEnzyme and vitamins	CoEnzyme and vitamins	535-83-1	5197100	7243600	18118000	4740100	1696200	1037000	11126000	7243000	6182600	10926000	6024400	1320100	0.639688	0.792806	1.12595	0.171142	insig
MADN0361	C2H6O4S	Isethionic acid	Organic acid And Its derivatives	Sulfonic acids	1562-00-1	5847900	2835800	3284000	5332300	10540000	3771700	1894400	4512300	3143800	4518800	7304900	14254000	0.0937294	0.763685	1.12706	0.172561	insig
MADP0142	C10H14N5O7P	Adenosine 5'-Monophosphate(AMP)	Nucleotide And Its metabolomics	Nucleotide and Its metabolomics	61-19-8	12343000	7735400	8583200	10241000	16663000	10157000	12824000	15491000	9874300	9160200	15832000	10969000	0.883127	0.441575	1.12823	0.174067	insig
MADP0414	C6H12N2O4	Gly-Thr	Amino acid and Its metabolomics	Small Peptide	7093-70-1	25864	6468.8	16759	5814.9	37969	38540	21958	34072	10318	12871	28943	40174	0.674122	0.721774	1.12875	0.174731	insig
MEDP0389	C11H22N2O4S	Pantetheine	CoEnzyme and vitamins	CoEnzyme and vitamins	496-65-1	266360000	266950000	272660000	302880000	288130000	262420000	328960000	302240000	338950000	269940000	340280000	294650000	2.0705	0.026526	1.12994	0.176244	insig
MEDN1022	C9H10N2	5,6-Dimethylbenzimidazole	Heterocyclic compounds	Heterocyclic compounds	582-60-5	602490	351170	381540	169760	558190	552350	229310	313440	408100	691870	250150	1064900	0.160212	0.713751	1.13086	0.177423	insig
MEDN1183	C11H14O4	Multifidol	Benzene and substituted derivatives	Phenolics	125074-06-8	7267.9	15891	6406.9	8150.1	12603	13055	10973	13260	8953.1	12266	14840	11423	0.914604	0.453922	1.13162	0.178388	insig
MADP0592	C10H18N2O4S	Met-Hyp	Amino acid and Its metabolomics	Small Peptide	-	382040	271570	448810	356370	290420	265040	406150	274390	322930	640610	434930	202320	0.426632	0.540778	1.1326	0.179632	insig
MEDN1684	C10H20N2O4	S-Ribosyl-L-homocysteine	Amino acid and Its metabolomics	Amino acid derivatives	-	76145	366510	701490	212270	281550	85934	269670	324440	661820	264220	361350	71877	0.534204	0.762525	1.13312	0.180295	insig
MADP0547	C6H11NO4	O-Acetyl-L-homoserine	Amino acid and Its metabolomics	Amino acid derivatives	250736-84-6	22444	16774	13247	10143	31608	16040	26220	34570	19080	9	35511	9588.4	0.728857	0.718347	1.13353	0.180822	insig
MEDN1614	C5H11O8P	D-Arabinose 5-phosphate	Carbohydrates and Its metabolites	Phosphate sugars	13137-52-5	5315100	15314000	9320100	7534500	15225000	11233000	16150000	14369000	10089000	11516000	15363000	5004600	0.504105	0.562622	1.13371	0.181057	insig
MADN0128	C5H5N5O	Guanine	Nucleotide And Its metabolomics	Nucleotide and Its metabolomics	73-40-5	205570	117340	176170	228560	265610	126780	315370	255320	208310	122550	229480	139000	0.603723	0.524919	1.13392	0.181325	insig
MADN0050	C18H32O16	D-Melezitose	Carbohydrates and Its metabolites	Sugars	597-12-6	5664800	3617600	13111000	2296800	6961200	6838000	2174700	2513300	4856700	9550000	18109000	6468400	0.0854502	0.771302	1.13465	0.182251	insig
MADN0062	C18H32O16	Raffinose	Carbohydrates and Its metabolites	Sugars	512-69-6	5664800	3617600	13111000	2296800	6961200	6838000	2174700	2513300	4856700	9550000	18109000	6468400	0.0854502	0.771302	1.13465	0.182251	insig
MADP0612	C9H19N5O3	Arg-Ala	Amino acid and Its metabolomics	Small Peptide	40968-45-4	221990	358440	481790	55536	363300	325320	450870	270490	28989	175570	889840	234870	0.112723	0.774348	1.13522	0.182968	insig
MEDP0601	C7H19N3	Spermidine	Alcohol and amines	Polyamines	124-20-9	1360400	1769600	1822500	1134800	2051700	998630	2370100	1907600	1560200	1389800	2125700	1058400	0.80535	0.438637	1.13944	0.188328	insig
MADN0511	C11H11ClN2O2	(S)-2-Amino-3-(7-chloro-1H-indol-3-yl)propionic acid	Alcohol and amines	Amines	73945-46-7	3525900	3228800	3301600	3477500	3476700	4170600	3833500	3987800	3808100	3750100	3697100	5087900	1.73267	0.0854873	1.14085	0.190112	insig
MADN0166	C6H10O5	1,6-anhydro-β-D-glucose	Carbohydrates and Its metabolites	Sugars	498-07-7	364460	428810	207410	313140	671410	265830	842360	476110	293930	270570	656280	29516	0.371221	0.709197	1.14114	0.190471	insig
MADN0206	C5H10O3	2-Hydroxy-3-Methylbutanoic Acid	Organic acid And Its derivatives	Organic acid And Its derivatives	4026-18-0	294210	297210	148140	264710	427650	211920	579560	407800	215700	204930	455870	12368	0.503458	0.687752	1.14137	0.190765	insig
MADP0453	C48H90NO7P	PC(P-18:1(11Z)/22:2(13Z,16Z))	GP	PC-P	-	408980	469040	140400	389040	1507000	536860	362720	626800	827650	1500400	254140	367550	0.403034	0.770419	1.14138	0.190776	insig
MADN0009	C5H7NO3	L-Pyroglutamic Acid	Amino acid and Its metabolomics	Amino acids	98-79-3	208230	155080	290350	155850	239490	123340	264510	390230	181340	110830	204790	186710	0.530181	0.567855	1.14166	0.191129	insig
MEDP1652	C20H21N7O7	10-Formyl-7,8-dihydrofolic acid	Heterocyclic compounds	Pteridines and derivatives	28459-40-7	393660	325520	314000	297980	228250	141570	576400	258950	239420	356460	407290	105910	0.205757	0.603949	1.14312	0.192981	insig
MEDN0602	C10H14N5O7P	Deoxyguanosine 5'-monophosphate(dGMP)	Nucleotide And Its metabolomics	Nucleotide and Its metabolomics	902-04-5	1101800	1333200	2102100	1394000	2584800	1193900	2267100	1600800	1816400	1211400	2464400	1749900	1.014	0.462102	1.1442	0.194345	insig
MADN0141	C4H4O4	Fumaric Acid	Organic acid And Its derivatives	Organic acid And Its derivatives	110-17-8	198230	73793	116730	56555	90653	100630	116890	132330	115560	125290	95849	144740	1.07864	0.491171	1.14777	0.198831	insig
MEDN1271	C25H48NO7P	LPE(0:0/20:2)	GP	LPE	-	412550	607520	1972700	510350	488750	1176900	929990	862840	580420	2011800	850190	710770	0.765243	0.699829	1.15037	0.202101	insig
MEDN1272	C25H48NO7P	LPE(20:2/0:0)	GP	LPE	-	412550	607520	1972700	510350	488750	1176900	929990	862840	580420	2011800	850190	710770	0.765243	0.699829	1.15037	0.202101	insig
MEDP2002	C5H9NO3	5-Aminolevulinate	Organic acid And Its derivatives	Organic acid And Its derivatives	106-60-5	196290	391750	310730	133770	189830	180050	279030	184130	124400	124350	731930	169770	0.00462495	0.743874	1.15059	0.202373	insig
MEDN1438	C20H34O4	(±)8(9)-DiHET	FA	Oxidized lipids	192461-96-4	561960	1421600	1996400	1425400	2545100	1013200	1691500	1358800	2958300	2211000	1542000	607810	0.506451	0.600995	1.15683	0.210174	insig
MEDN1439	C20H34O4	(±)11(12)-DiHET	FA	Oxidized lipids	-	561960	1421600	1996400	1425400	2545100	1013200	1691500	1358800	2958300	2211000	1542000	607810	0.506451	0.600995	1.15683	0.210174	insig
MEDP0186	C15H11I4NO4	L-Thyroxine	Hormones and hormone related compunds	Hormones and hormone related compunds	51-48-9	109320	123580	88341	90809	156710	80746	54931	144720	194570	91993	78227	187100	0.293444	0.543164	1.1571	0.210509	insig
MEDP1702	C28H56NO7P	LPC(0:0/20:1)	GP	LPC	-	1187100	1666800	2287400	1050900	1254000	1176000	1590800	1683200	1540000	2226400	1720000	1230100	1.16146	0.351956	1.15869	0.212501	insig
MEDN1069	C18H28O2	FFA(18:4)	FA	FFA	2012-14-8	1025900	357730	360970	468470	743520	821210	869930	377690	343420	667190	668680	1451800	0.413749	0.628913	1.15906	0.21296	insig
MEDN0041	C8H15NO3	Hexanoyl Glycine	Amino acid and Its metabolomics	Amino acid derivatives	24003-67-6	15425	7352.3	11854	23050	33831	17225	26772	24113	19950	22707	10140	22456	0.823553	0.534589	1.16003	0.214156	insig
MADP0560	C9H19N5O3	Ala-Arg	Amino acid and Its metabolomics	Small Peptide	16709-12-9	149420	199670	327220	94573	317760	168860	308430	205260	118030	116410	566120	144510	0.291525	0.689195	1.16004	0.214181	insig
MADP0283	C7H11N3O	N-Acetylhistamine	Alcohol and amines	Amines	673-49-4	1222700	552830	805080	481450	1037800	1004500	1105900	1013100	1016100	1036200	918610	849790	1.20249	0.30677	1.16365	0.21866	insig
MEDP0611	C8H11N3O3	N-Acetyl-L-Histidine	Amino acid and Its metabolomics	Amino acid derivatives	2497/2/1	36913	39676	34958	28409	30884	9	31796	30563	57569	24738	35704	18627	0.944747	0.573402	1.16475	0.220025	insig
MEDP2121	C15H33N	1-aminopentadecane	Organic acid And Its derivatives	Organicacid and Its derivatives	2570-26-5	48973	53081	19635	66571	90317	44129	72100	69465	56008	41941	64801	72918	0.949845	0.426395	1.16897	0.225235	insig
MEDP1875	C22H44NO7P	LPE(17:1/0:0)	GP	LPE	-	506290	810660	637220	259660	737130	308600	916940	529980	738680	495890	819710	311630	0.750942	0.497251	1.16974	0.226185	insig
MEDN0769	C22H32O3	14(S)-HDHA	FA	Oxidized lipids	119433-37-3	8349.6	10931	15653	10553	18451	25014	17558	12379	18696	22778	8933.1	23708	0.77738	0.484432	1.16976	0.226214	insig
MEDN1287	C21H42NO7P	LPE(0:0/16:1)	GP	LPE	-	4644100	9100900	2210900	2199500	6883000	2561900	6750700	5406700	8368800	2476100	6525000	2765400	0.647186	0.616434	1.17001	0.226524	insig
MADP0464	C32H66NO7P	PC(24:0)	GP	PC	325171-59-3	251820	838650	693920	129230	151490	235800	344580	226390	265580	870400	778880	209940	0.613359	0.711749	1.17161	0.228493	insig
MADN0505	C2H4O5S	Sulfoacetic acid	Organic acid And Its derivatives	Organicacid and Its derivatives	123-43-3	13470	31875	19356	30890	41379	37812	27012	52625	52483	18028	26830	27837	0.563201	0.517457	1.17183	0.228765	insig
MEDN1566	C18H34O4	Octadecanedioic acid	Organic acid And Its derivatives	Organic acid And Its derivatives	871-70-5	645030	422500	1510800	1852100	1409200	692950	755630	798870	1961800	2294600	887200	995410	0.65542	0.603359	1.17771	0.235989	insig
MADN0168	C4H6O3	Butanone acid	Organic acid And Its derivatives	Organic acid And Its derivatives	600-18-0	247070	87252	244170	218360	235390	215190	330930	217860	240090	148240	245630	288130	0.975064	0.318159	1.17913	0.237718	insig
MEDP1685	C18H39NO3	Phytosphingosine	SL	SM	554-62-1	18795	11285	20264	10846	16455	26086	19036	15049	18211	19401	29630	21162	1.12115	0.337963	1.18083	0.239805	insig
MADP0076	C9H12N2O6	Uridine	Nucleotide And Its metabolomics	Nucleotide and Its metabolomics	58-96-8	2835500	2897600	1853000	1951100	5588400	6227500	4473100	4180100	2190700	6454000	3944700	3978200	0.862788	0.513729	1.18113	0.240169	insig
MEDP2298	C10H9NO2	Indole-3-acetic acid	Heterocyclic compounds	Indole and Its derivatives	87-51-4	390430	310380	358440	389590	388560	384020	410230	409220	387990	400670	357470	658510	1.41835	0.202775	1.18127	0.240335	insig
MEDN1083	C18H38NO5P	Sphingosine 1-phosphate	SL	SM	26993-30-6	19878	6804.4	13513	21826	29297	10217	17128	18624	24079	28429	15544	16288	1.02144	0.459127	1.18276	0.242157	insig
MADP0072	C21H27N7O14P2	Nicotinic Acid Adenine Dinucleotide	Nucleotide And Its metabolomics	Nucleotide and Its metabolomics	53-84-9	2538400	3055600	2488000	2532200	5045600	2382700	3571300	4096600	3838500	3488500	4352900	2006300	1.03736	0.329984	1.18354	0.243114	insig
MEDN1840	C18H30O2	Pinolenic acid	FA	FFA	16833-54-8	1385600	720770	803210	962160	1533100	1288000	1607600	1057100	1348800	1139700	992760	1778000	1.11116	0.299806	1.18395	0.243603	insig
MADN0025	C10H16N2O3S	Biotin	CoEnzyme and vitamins	CoEnzyme and vitamins	58-85-5	76807	42504	280190	326880	333650	262730	296840	354520	231020	262210	315930	106920	0.870977	0.534651	1.18498	0.244858	insig
MEDN1712	C17H21N4O9P	Flavin Mononucleotide(FMN)	CoEnzyme and vitamins	CoEnzyme and vitamins	146-17-8	367760	246730	269940	363390	407280	228490	297330	446380	469600	367760	292830	358130	1.24832	0.20454	1.18499	0.244871	insig
MADP0536	C7H12N2O5	gamma-D-GLU-GLY	Amino acid and Its metabolomics	Small Peptide	6729-55-1	102570	38879	9	35851	103460	21786	85483	66073	56224	23831	59756	67307	0.901176	0.644328	1.18548	0.245476	insig
MADP0594	C9H16N2O4	Pro-Thr	Amino acid and Its metabolomics	Small Peptide	-	971590	721260	767310	1002900	1647300	960040	1212700	1292700	1059200	1053000	1493800	1103300	1.4134	0.249013	1.1885	0.249148	insig
MEDN1431	C20H32O4	(±)14(15)-DiHETE	FA	Oxidized lipids	-	85632	220830	144080	82477	332290	110680	220670	194030	282150	189500	228560	47168	0.530693	0.55918	1.19067	0.25177	insig
MEDN1437	C20H32O4	(±)17(18)-DiHETE	FA	Oxidized lipids	-	85632	220830	144080	82477	332290	110680	220670	194030	282150	189500	228560	47168	0.530693	0.55918	1.19067	0.25177	insig
MADP0607	C14H17N3O4	Trp-Ser	Amino acid and Its metabolomics	Small Peptide	133101-40-3	6619000	18028000	15608000	11857000	20237000	15288000	22339000	18249000	14736000	15781000	24716000	8564700	0.804588	0.385183	1.19111	0.252312	insig
MEDN0729	C8H8O3	Phenoxyacetic acid	Benzene and substituted derivatives	Phenolic acids	122-59-8	11757	5925.6	9011.9	11681	11532	15377	9478.6	17477	10180	17222	8007.3	15408	0.798438	0.358152	1.19129	0.252527	insig
MEDN0311	C12H22O4	Dodecanedioic Aicd	FA	FFA	693-23-2	12024	14326	12151	14178	35252	9897.6	13725	14399	18169	11062	21858	37785	0.825247	0.576	1.19595	0.258156	insig
MEDN1475	C6H15O9P	Sorbitol 6-phosphate	Carbohydrates and Its metabolites	Phosphate sugars	20479-58-7	22601	20000	62360	22464	13742	13235	26344	29259	53439	25654	23819	26357	1.09918	0.579371	1.19734	0.259835	insig
MADP0302	C6H8O2	2,5-Dimethyl-2,3-dihydrofuran-3-one	Heterocyclic compounds	Heterocyclic compounds	14400-67-0	66960	62574	78318	41240	93298	42846	47308	86377	110840	108250	32861	75887	0.580938	0.430559	1.19803	0.26066	insig
MEDP1339	C26H52NO7P	LPC(18:1/0:0)	GP	LPC	3542-29-8	94680000	109610000	107530000	94801000	126220000	103770000	144740000	120640000	154990000	121110000	143080000	78665000	1.34281	0.128336	1.19889	0.261696	insig
MEDP0638	C21H42NO7P	LPE(16:1/0:0)	GP	LPE	-	329950	536780	145900	131800	489850	144730	381320	375200	563030	165500	421290	228300	0.828027	0.546847	1.1999	0.262918	insig
MEDN1221	C6H13O9P	D-Mannose 6-phosphate	Carbohydrates and Its metabolites	Phosphate sugars	3672-15-9	5823100	12254000	8745100	4245100	6646900	7143900	9323600	8406600	6744400	7652900	16792000	4951300	0.734554	0.47736	1.20092	0.264135	insig
MADP0494	C6H7N3O	2-pyridyl amidoxime	Heterocyclic compounds	Pyridine and pyridine derivatives	1772-01-6	9	23865	11275	22390	14984	24484	14902	16601	14218	28089	20933	22232	0.983059	0.476481	1.20584	0.270039	insig
MADP0457	C48H86NO7P	PC(22:5(4Z,7Z,10Z,13Z,16Z)/P-18:0)	GP	PC	-	80489	158320	111890	131620	290400	176420	149870	174520	206760	358420	178760	78551	0.611535	0.510607	1.20834	0.273024	insig
MADP0548	C10H19N5O5	Asp-Arg	Amino acid and Its metabolomics	Small Peptide	-	149840	134530	89525	107490	180520	141530	177430	183050	169880	97961	246650	96882	0.801654	0.324458	1.20962	0.274557	insig
MEDN0499	C10H18N4O6	Argininosuccinic acid	Organic acid And Its derivatives	Organic acid And Its derivatives	2387-71-5	4484900	18778000	8295300	5373500	9549400	5720600	13979000	8882900	10895000	8459300	18194000	3004100	0.557633	0.550566	1.21479	0.280711	insig
MEDP1328	C28H54NO7P	LPC(20:2/0:0)	GP	LPC	-	2208800	3116400	10132000	2465900	3013100	4525200	5057300	4452400	3186900	10242000	5693700	2314300	0.788587	0.595691	1.21543	0.281469	insig
MEDP1330	C28H54NO7P	LPC(0:0/20:2)	GP	LPC	-	2208800	3116400	10132000	2465900	3013100	4525200	5057300	4452400	3186900	10242000	5693700	2314300	0.788587	0.595691	1.21543	0.281469	insig
MEDN0750	C20H30O3	(±)12-HEPE	FA	Oxidized lipids	81187-21-5	6203	10338	7266	6126.2	21621	12261	16331	10317	22911	10081	4925.7	13159	0.69395	0.521348	1.21797	0.284473	insig
MEDN0752	C20H30O3	(±)15-HEPE	FA	Oxidized lipids	88852-33-9	6203	10338	7266	6126.2	21621	12261	16331	10317	22911	10081	4925.7	13159	0.69395	0.521348	1.21797	0.284473	insig
MEDN0756	C20H30O3	(±)18-HEPE	FA	Oxidized lipids	141110-17-0	6203	10338	7266	6126.2	21621	12261	16331	10317	22911	10081	4925.7	13159	0.69395	0.521348	1.21797	0.284473	insig
MEDP0494	C23H48NO7P	LPC(15:0/0:0)	GP	LPC	-	4091500	8596300	10958000	3665300	5710400	5854800	10936000	4757100	4709000	9042000	14509000	3472800	0.555138	0.516451	1.21992	0.286784	insig
MADP0071	C10H12N4O5	Inosine	Nucleotide And Its metabolomics	Nucleotide and Its metabolomics	58-63-9	181530000	245400000	214340000	163190000	83745000	231170000	260230000	247020000	240320000	212820000	266930000	141980000	1.08284	0.204758	1.22327	0.290745	insig
MEDN0049	C11H20N2O6	L-Saccharopine	Amino acid and Its metabolomics	Amino acids	997-68-2	408710	204620	109200	195780	324420	235490	230650	443270	400590	211240	94101	428580	0.437993	0.467125	1.22338	0.290878	insig
MEDN0494	C20H32O4	8,15-Dihete	FA	FFA	80234-65-7	2329100	3464800	2043800	2872200	3432000	2285200	2863000	4372200	4478400	2703500	2958800	2738300	1.29153	0.180169	1.22445	0.292137	insig
MEDP0240	C8H11NO3	Pyridoxine	CoEnzyme and vitamins	CoEnzyme and vitamins	65-23-6	180560	249770	1184900	101710	112880	189130	1300700	275650	107600	64671	671380	56513	0.00660193	0.778883	1.22663	0.294706	insig
MADP0596	C9H19N5O4	Ser-Arg	Amino acid and Its metabolomics	Small Peptide	-	118770	130990	294530	48706	209210	245600	160720	166950	75798	185610	497740	199710	0.620971	0.584841	1.22783	0.296111	insig
MEDP1170	C18H34O	9-octadecenal	Aldehyde,Ketones,Esters	Aldehydes	5090-41-5	831350	686960	557800	918750	920240	872910	883680	1097400	1100500	989520	629810	1188500	1.37212	0.104074	1.23003	0.298697	insig
MEDN1078	C18H34O3	cis-EODA	FA	Oxidized lipids	2443-39-2	86140	123700	64037	34851	140730	133050	115190	125810	168040	56612	186710	66343	0.720054	0.429346	1.23381	0.303122	insig
MEDP2027	C6H13NO5	D-Mannosamine	Alcohol and amines	Amines	14307-02-9	102300	133490	369560	72132	65981	21368	384370	109540	83695	54532	239930	75681	0.728406	0.685814	1.23916	0.309363	insig
MADP0190	C14H26N4O11P2	Cytidine 5'-Diphosphocholine	Nucleotide And Its metabolomics	Nucleotide and Its metabolomics	987-78-0	339660	291820	494870	284830	784910	446750	650770	655410	403240	258950	1067900	248500	0.562323	0.492199	1.24289	0.313703	insig
MADP0369	C6H6O2	2-Acetylfuran	Heterocyclic compounds	Heterocyclic compounds	1192-62-7	832390	2008600	4741700	5549200	4694700	4797500	5005300	4547400	5040300	4696700	4430800	4433400	1.23459	0.287004	1.24442	0.315475	insig
MADP0081	C8H15NO6	N-Acetyl-D-Glucosamine	Carbohydrates and Its metabolites	Sugar derivatives	7512-17-6	516760	566350	1410400	1108200	2008400	879760	1901600	1881600	1365800	810520	1511800	606720	0.894411	0.425848	1.24472	0.315816	insig
MEDP0495	C26H50NO7P	LPC(0:0/18:2)	GP	LPC	-	207810000	200200000	246110000	204670000	212510000	200990000	272000000	231160000	219230000	258990000	352270000	251100000	2.15699	0.0422303	1.24559	0.316828	insig
MEDP1341	C26H50NO7P	LPC(18:2/0:0)	GP	LPC	-	207810000	200200000	246110000	204670000	212510000	200990000	272000000	231160000	219230000	258990000	352270000	251100000	2.15699	0.0422303	1.24559	0.316828	insig
MEDN0758	C22H32O3	(±)4-HDHA	FA	Oxidized lipids	90906-40-4	20986	18809	28441	20103	24512	29118	28234	20594	33283	43173	19490	32078	1.27214	0.189792	1.24571	0.316967	insig
MADP0621	C11H21N5O5	Arg-Glu	Amino acid and Its metabolomics	Small Peptide	79220-32-9	331040	309750	443900	194550	1069800	336630	696590	819060	224550	184830	1167100	255490	0.40122	0.607823	1.24647	0.317854	insig
MADN0568	C15H22N2O18P2	Uridine 5′-diphosphoglucuronic acid	Nucleotide And Its metabolomics	Nucleotide and Its metabolomics	2616-64-0	7971	3394.9	2113	3663.6	35333	13440	8695.9	13921	20501	18558	5876.1	14643	1.18946	0.645461	1.24698	0.318433	insig
MADP0104	C4H9NO2	γ-Aminobutyric Acid	Amino acid and Its metabolomics	Amino acid derivatives	-	628010	252670	504110	91982	526680	266100	230170	437730	296410	344820	264330	1262800	0.589073	0.617289	1.2497	0.321582	insig
MEDN0506	C8H16NO9P	N-Acetylglucosamine 1-Phosphate	Carbohydrates and Its metabolites	Phosphate sugars	6866-69-9	2145300	2896400	3128500	4620600	5504100	2742600	6123700	5701900	4968600	3725300	3181800	2600300	1.07953	0.288447	1.25022	0.322187	insig
MADP0448	C48H88NO8P	PC(20:3(8Z,11Z,14Z)/20:1(11Z))	GP	PC	-	68421	201950	37388	62250	192600	134700	152010	134910	188890	175530	193250	27297	0.508639	0.465856	1.25036	0.322343	insig
MEDP1936	C16H27NO14	L-Aspartic acid-O-diglucoside	Amino acid and Its metabolomics	Small Peptide	-	38181	141470	217440	17089	56300	53272	202220	144670	83787	27307	182420	14855	0.351186	0.63702	1.25109	0.323181	insig
MEDN0531	C6H10O8	D-Glucarate	Carbohydrates and Its metabolites	Sugar acids	87-73-0	223900	101470	140080	143760	258820	187340	246540	177190	257330	119430	266190	267670	1.21281	0.206789	1.26434	0.338388	insig
MEDN1314	C6H10O8	Mucic Acid	Carbohydrates and Its metabolites	Sugar acids	526-99-8	223900	101470	140080	143760	258820	187340	246540	177190	257330	119430	266190	267670	1.21281	0.206789	1.26434	0.338388	insig
MADP0345	C11H15N5O5	2'-O-methylguanosine	Nucleotide And Its metabolomics	Nucleotide and Its metabolomics	2140-71-8	432470	687060	2498100	590890	806510	797730	1481700	1012800	679020	663370	2678300	844530	0.930872	0.57339	1.26613	0.340428	insig
MADP0337	C5H11NO2	N-Methyl-4-aminobutyric acid	Amino acid and Its metabolomics	Amino acid derivatives	1119-48-8	81943	60884	81819	79179	92908	85767	113770	133800	88044	124210	65953	86062	1.50224	0.105124	1.26806	0.342623	insig
MEDP1010	C21H28N7O17P3	Coenzyme II (β-NADP)	Nucleotide And Its metabolomics	Nucleotide and Its metabolomics	53-59-8	472810	435110	441490	605050	863670	416060	639380	875720	889320	648600	576660	473090	1.43417	0.1702	1.26856	0.343194	insig
MADP0065	C9H13N3O5	Cytidine	Nucleotide And Its metabolomics	Nucleotide and Its metabolomics	65-46-3	9911900	7299300	76415000	88013000	90867000	71549000	84043000	100140000	63000000	71334000	87307000	31184000	1.10769	0.426176	1.27017	0.34502	insig
MEDN1283	C23H42NO7P	LPE(0:0/18:3)	GP	LPE	-	976190	806200	392950	870210	1613300	519290	1132900	1257000	1292300	628370	1163800	1160500	1.27138	0.261803	1.28132	0.357634	insig
MEDN1284	C23H42NO7P	LPE(18:3/0:0)	GP	LPE	-	976190	806200	392950	870210	1613300	519290	1132900	1257000	1292300	628370	1163800	1160500	1.27138	0.261803	1.28132	0.357634	insig
MEDP1068	C24H48NO8P	PC(8:0/8:0)	GP	PC	19191-91-4	278570	350110	292550	115680	235760	285730	341370	394240	214430	300250	480080	281540	1.30118	0.161774	1.29101	0.3685	insig
MEDP2144	C8H15NO	Pseudotropine	Others	Others	120-29-6	30932	43510	18152	32170	36349	11027	44555	33041	52245	23263	49471	19942	1.00428	0.285656	1.29265	0.370333	insig
MEDN1462	C22H34O4	(±)13(14)-DiHDPE(A)	FA	Oxidized lipids	1345275-24-2	34720	82762	116520	96152	125360	72490	137040	67004	190190	151790	99277	38505	0.687166	0.357896	1.29508	0.373038	insig
MADP0477	C44H84NO7P	PC(O-16:0/20:3)	GP	PC-O	-	121190	146590	99262	96952	124550	101990	230640	93449	175260	146830	132940	116950	1.42696	0.154572	1.29765	0.375897	insig
MADN0049	C6H12O6	D-Mannose	Carbohydrates and Its metabolites	Sugars	3458-28-4	482610	406070	270900	209150	364770	387820	730650	467090	450340	306200	370830	435070	1.35751	0.172243	1.30116	0.3798	insig
MADN0173	C6H12O6	D-Fructose	Carbohydrates and Its metabolites	Sugars	57-48-7	482610	406070	270900	209150	364770	387820	730650	467090	450340	306200	370830	435070	1.35751	0.172243	1.30116	0.3798	insig
MEDN1817	C20H34O6	20-hydroxy Prostaglandin F2α	Organic acid And Its derivatives	Organicacid and Its derivatives	57930-92-4	279530	127200	164080	619030	361880	292350	173310	283630	234500	988810	157270	562240	0.399604	0.555708	1.30134	0.379997	insig
MEDN0611	C19H28O3	6β-hydroxytestosterone	Hormones and hormone related compunds	Hormones and hormone related compunds	62-99-7	12840	12035	19645	9012.6	15537	14074	16932	26939	19821	15191	15174	14181	1.60915	0.120073	1.30182	0.38053	insig
MEDP2164	C9H15NO3	2,2-Dihydroxymethyl-1-azabicyclo[2.2.2]octan-3-one	Heterocyclic compounds	Heterocyclic compounds	5608-24-2	284440	587400	685940	458690	768990	323560	1019100	897100	643330	312590	823930	351550	0.913792	0.305176	1.30189	0.380607	insig
MADN0318	C6H5NO3	3-Hydroxypicolinic acid	Heterocyclic compounds	Pteridines and derivatives	874-24-8	340890	133790	125660	314670	418410	9	202800	314680	318340	196080	180920	525850	1.05797	0.44216	1.30391	0.382843	insig
MADP0328	C6H13NO2	3-Amino-4-methylpentanoic acid	Organic acid And Its derivatives	Organic acid And Its derivatives	5699-54-7	34822	19330	23378	51906	27258	33249	51456	44038	31252	30332	44721	46284	1.5167	0.131805	1.30609	0.385256	insig
MADP0469	C42H80NO8P	PC(16:0/18:2)	GP	PC	-	2001600	4443700	2953700	4123300	3402500	1591000	2874200	3537500	8630200	3260800	2656600	3233500	0.929847	0.390781	1.3066	0.385821	insig
MEDN0108	C24H40O3	Lithocholic acid	Bile acids	Bile acids	434-13-9	3001	9364	17194	12546	10812	3941.1	31961	5555.4	14607	9612.4	12644	9	0.603134	0.573904	1.30832	0.38772	insig
MEDN1074	C24H40O3	Allocholic acid	Bile acids	Bile acids	2276-93-9	3001	9364	17194	12546	10812	3941.1	31961	5555.4	14607	9612.4	12644	9	0.603134	0.573904	1.30832	0.38772	insig
MEDN1900	C24H40O3	Isolithocholic acid	Bile acids	Bile acids	1534-35-6	3001	9364	17194	12546	10812	3941.1	31961	5555.4	14607	9612.4	12644	9	0.603134	0.573904	1.30832	0.38772	insig
MADN0048	C6H12O6	D-Glucose	Carbohydrates and Its metabolites	Sugars	50-99-7	347030	385700	610370	299810	410390	337710	719270	540030	411220	359960	583870	517920	1.72729	0.104322	1.31002	0.389588	insig
MADP0363	C8H15NO6	N-Acetyl-D-Galactosamine	Alcohol and amines	Amines	1811-31-0	208040	125630	347360	240080	477220	180580	441580	545410	387020	158520	383580	152730	0.8768	0.349402	1.3103	0.389893	insig
MEDP1464	C13H13N3	1,3-Diphenylguanidine	Alcohol and amines	Polyamines	102-06-7	33703	9	9	9	104300	9	20777	68981	28452	36930	9	26087	1.48892	0.721952	1.31293	0.392794	insig
MEDP0408	C20H30O	11-Cis-Retinol	CoEnzyme and vitamins	CoEnzyme and vitamins	22737-96-8	206720	483760	474720	336310	257570	380740	536350	437850	521860	415590	545040	365250	1.70696	0.0702919	1.31877	0.399198	insig
MEDN0807	C14H28O2	FFA(14:0)	FA	FFA	544-63-8	11113	6868.7	7096.6	8804.5	10674	5838.5	9500	15649	16081	8123.3	8226.1	8961.3	1.36473	0.165046	1.32038	0.400948	insig
MADN0090	C3H9N3O3S	Guanidinoethyl Sulfonate	Organic acid And Its derivatives	Sulfonic acids	543-18-0	819120	235790	1523700	833740	680960	684190	1736200	1332000	495300	876580	543990	1331200	0.970721	0.355544	1.32188	0.402589	insig
MEDP1960	C16H23N5O5	Isopentenyladenine-7-N-glucoside	Nucleotide And Its metabolomics	Nucleotide and Its metabolomics	-	86113	210550	205020	105250	84602	96974	337210	196770	118550	103650	187820	101110	0.991922	0.358954	1.32543	0.406456	insig
MEDP2278	C24H39NO3	N-arachidonic acid-γ-aminobutyric acid	Benzene and substituted derivatives	Benzene and substituted derivatives	128201-89-8	15811	7681.6	7263.9	2980.6	4560.9	3309.7	6756.9	7555.3	6917	4791.6	2872.9	26278	0.518334	0.587328	1.326	0.407078	insig
MADN0092	C8H8O4	Homogentisic Acid	Amino acid and Its metabolomics	Amino acid derivatives	451-13-8	23148	10071	9	9	9	9	18504	7333.1	9	9	8201.5	10090	0.952656	0.714353	1.32752	0.408731	insig
MEDP1963	C11H19N3O6S	S-(Methyl)glutathione	Amino acid and Its metabolomics	Amino acid derivatives	2922-56-7	1534100	5619700	1673300	1391000	2856700	706790	3199100	3787100	2802700	1170500	6232600	1124000	0.790443	0.492023	1.32902	0.410362	insig
MEDP1067	C19H39NO	Palmitoyl N-isopropylamide	Alcohol and amines	Amines	189939-61-5	89532	63525	97608	59079	67434	41135	99680	108380	68476	103710	98998	77145	1.79526	0.058485	1.33008	0.411511	insig
MEDN0105	C26H45NO7S	Taurocholic acid	Bile acids	Bile acids	81-24-3	29690000	128660000	165870000	73585000	89773000	41657000	81991000	110410000	134460000	163470000	165790000	49300000	1.10406	0.325578	1.33291	0.414576	insig
MADN0470	C45H79O13P	PI(36:4)	GP	PI	-	4200.1	13580	6417.2	5499.5	4533	8482.9	6936.7	13375	11011	15696	1682.7	8351.3	0.402987	0.363008	1.33573	0.41763	insig
MADN0073	C2H7NO3S	2-Aminoethanesulfonic Acid	Organic acid And Its derivatives	Sulfonic acids	107-35-7	137480000	118290000	181450000	121200000	161020000	94765000	177880000	177580000	168250000	119330000	272370000	172500000	1.75918	0.0924163	1.33616	0.418095	insig
MEDP0443	C20H23N7O7	10-Formyl-Thf	Heterocyclic compounds	Pteridines and derivatives	2800-34-2	457200	302380	490150	394510	798460	536200	746230	1071900	506910	427690	809400	445400	1.3045	0.20288	1.34531	0.427934	insig
MEDP1231	C20H23N7O7	Folic acid	Organic acid And Its derivatives	Organic acid And Its derivatives	59-30-3	457200	302380	490150	394510	798460	536200	746230	1071900	506910	427690	809400	445400	1.3045	0.20288	1.34531	0.427934	insig
MADP0267	C9H17NO4	Carnitine C2:0	FA	CAR	14992-62-2	54096000	109860000	61960000	98546000	43354000	36738000	127640000	72690000	74536000	73029000	123530000	73175000	1.43434	0.18733	1.34617	0.428865	insig
MEDN1224	C12H24O17P2	Bis(1-inositol) -3,1'-phosphate 1-phosphate	Alcohol and amines	Alcohols	-	142500	188840	218850	108330	178930	153920	247670	256900	197740	240790	239720	160200	2.00023	0.0234439	1.35471	0.437985	insig
MEDN0378	C18H30O2	FFA(18:3)	FA	FFA	506-26-3	331390	149710	172780	225770	349660	78772	290270	243830	215720	288350	234870	505420	1.39303	0.230705	1.35959	0.443176	insig
MEDP1298	C21H36O3	Pregnanetriol	Alcohol and amines	Alcohols	1098-45-9	311340	212350	223000	215310	260940	191420	185110	319650	194710	252250	433760	540830	1.21567	0.208317	1.36197	0.445691	insig
MEDN1805	C16H30O2	FFA(16:1)	FA	FFA	373-49-9	122340000	213440000	77172000	134350000	233160000	109240000	182470000	267160000	341430000	135090000	157840000	132590000	1.20596	0.231456	1.3674	0.451437	insig
MEDN1264	C27H48NO7P	LPE(0:0/22:4)	GP	LPE	-	9	618520	439740	805690	1110000	1087400	598090	1408000	938730	739620	624120	1290400	1.04101	0.277771	1.37859	0.463196	insig
MEDN1265	C27H48NO7P	LPE(22:4/0:0)	GP	LPE	-	9	618520	439740	805690	1110000	1087400	598090	1408000	938730	739620	624120	1290400	1.04101	0.277771	1.37859	0.463196	insig
MADN0508	C6H13NO4S	Morpholine ethanesulfonic acid	Organic acid And Its derivatives	Sulfonic acids	4432-31-9	30555	31208	24034	9	32343	11014	10123	41573	34337	20975	28787	42476	1.04088	0.296773	1.3802	0.464879	insig
MEDN0372	C19H39O7P	LPA(0:0/16:0)	GP	LPA	-	62496	55891	42134	53090	50580	72185	82101	131840	49838	77269	54391	69244	1.45376	0.142777	1.38144	0.466172	insig
MEDN1600	C19H39O7P	LPA(16:0/0:0)	GP	LPA	22002-85-3	62496	55891	42134	53090	50580	72185	82101	131840	49838	77269	54391	69244	1.45376	0.142777	1.38144	0.466172	insig
MEDN0113	C26H43NO5	Glycochenodeoxycholic Acid	Bile acids	Bile acids	640-79-9	9	18773	55290	9101.1	9098.7	8633.3	50674	27076	37626	11084	8543.5	4520.1	1.00885	0.57207	1.38272	0.46751	insig
MEDN1904	C26H43NO5	Glycine deoxycholic acid	Bile acids	Bile acids	360-65-6	9	18773	55290	9101.1	9098.7	8633.3	50674	27076	37626	11084	8543.5	4520.1	1.00885	0.57207	1.38272	0.46751	insig
MADP0451	C40H76NO8P	PC(16:1/16:1)	GP	PC	-	1162900	13516000	1208100	1327200	4773900	1304500	6418000	4558100	11505000	2434300	6236100	1091100	1.01988	0.565979	1.38424	0.469096	insig
MADP0449	C42H78NO8P	PC(20:3(8Z,11Z,14Z)/14:0)	GP	PC	-	2542500	12423000	3172600	3790600	8768000	2724900	10177000	7351400	11138000	6015300	8230800	3431400	1.29024	0.315196	1.38665	0.471599	insig
MADP0024	C9H14N4O3	L-Carnosine	Amino acid and Its metabolomics	Amino acid derivatives	305-84-0	9	9	9	1160900	1153400	9	9	692480	9	1060000	962170	495710	1.01316	0.63867	1.38717	0.472145	insig
MADP0442	C40H80NO8P	PC(16:0/16:0)	GP	PC	63-89-8	44598	259200	24264	100210	158050	28215	70521	152410	466240	53380	52887	61121	0.546175	0.61221	1.39383	0.479053	insig
MADN0061	C18H32O16	Maltotriose	Carbohydrates and Its metabolites	Sugars	1109-28-0	1391500	1707800	4253800	504290	1689400	1669000	947370	913760	1190100	2374000	8664600	1565300	0.392452	0.597046	1.39581	0.481104	insig
MADP0447	C45H86NO8P	PC(22:2(13Z,16Z)/15:0)	GP	PC	-	303020	472140	207990	289410	1329100	533170	447760	697890	756780	1789000	360780	324770	0.866767	0.478487	1.39624	0.481549	insig
MEDP1692	C23H48NO7P	LPC(0:0/15:0)	GP	LPC	108273-89-8	1356500	2068500	2440300	1215200	1354100	1350100	2998600	1450000	1518800	2576300	3945500	1175500	1.17398	0.225708	1.39654	0.481854	insig
MADP0101	C6H6N2O2	Urocanic Acid	Organic acid And Its derivatives	Organic acid And Its derivatives	104-98-3	227310	9	175110	152160	178750	167690	241520	258440	173550	326980	129610	129620	1.02379	0.216231	1.39809	0.483458	insig
MEDN1501	C10H14N2O6	2'-O-Methyluridine	Nucleotide And Its metabolomics	Nucleotide and Its metabolomics	2140-76-3	2661.9	3690.3	10086	2444.5	3257	5032.7	7653.5	4658.6	4249.9	4880.6	12463	4110.7	1.31638	0.333649	1.39908	0.484476	insig
MEDP1391	C25H45NO4	Carnitine C18:2	FA	CAR	-	307860	475650	475050	400740	177960	270470	450010	291690	397000	445050	546790	826300	1.47347	0.149245	1.40286	0.488366	insig
MADP0475	C44H84NO8P	PC(18:1(9Z)/18:1(9Z))	GP	PC	4235-95-4	69169	98700	67023	89010	101240	69655	44520	100030	317200	129630	36082	67077	0.156289	0.474555	1.40368	0.489219	insig
MEDP2254	C27H44O3	7α,12α-Dihydroxycholest-4-en-3-one	Hormones and hormone related compunds	Hormones and hormone related compunds	1254-03-1	87326	25801	31308	44757	48165	98871	44421	64078	73181	24564	84999	181250	0.747763	0.398993	1.40528	0.490853	insig
MEDP1699	C24H48NO7P	LPC(0:0/16:1)	GP	LPC	-	4716000	28032000	3533500	4423400	14932000	5162300	19125000	13546000	23284000	5525100	20548000	3471200	0.897748	0.447496	1.40626	0.49186	insig
MADP0470	C41H83N2O6P	SM(d18:1/18:0)	SL	SM	58909-84-5	9	107960	42419	55559	9	9	9	57087	127180	36049	32962	36774	1.03624	0.586113	1.4083	0.493957	insig
MADN0542	C10H13NO2	N-Acetyltyramine	Amino acid and Its metabolomics	Amino acid derivatives	1202-66-0	27612	16738	30327	18338	21718	14195	19221	32443	40132	35922	10017	44896	0.998964	0.178597	1.41653	0.502366	insig
MADP0344	C10H15N3O5	5-methylcytidine	Nucleotide And Its metabolomics	Nucleotide and Its metabolomics	2140-61-6	980000	890270	9092400	3860400	2896800	2385300	6884500	5470000	3042800	2523500	9064200	1680300	1.13575	0.421832	1.42577	0.511739	insig
MADP0316	C11H15N3O6	N4-Acetylcytidine	Nucleotide And Its metabolomics	Nucleotide and Its metabolomics	3768-18-1	16569	62822	836790	548130	287340	230250	516030	551620	597480	312230	809370	85590	1.12784	0.385319	1.44928	0.535332	insig
MADP0090	C5H11N3O2	4-Guanidinobutyric Acid	Organic acid And Its derivatives	Organic acid And Its derivatives	463-00-3	1181000	1140100	3373300	1165500	1725700	2511300	2759500	1298800	1298000	6883900	1198100	2721800	0.792382	0.41164	1.45627	0.542279	insig
MEDN1282	C23H44NO7P	LPE(0:0/18:2)	GP	LPE	-	30223000	15965000	20001000	26144000	24272000	23514000	26079000	32172000	27652000	25910000	35073000	57494000	1.87355	0.0858598	1.45862	0.544601	insig
MEDP1904	C23H44NO7P	LPE(18:2/0:0)	GP	LPE	652149-09-2	30223000	15965000	20001000	26144000	24272000	23514000	26079000	32172000	27652000	25910000	35073000	57494000	1.87355	0.0858598	1.45862	0.544601	insig
MADN0006	C11H12N2O2	L-Tryptophan	Amino acid and Its metabolomics	Amino acids	73-22-3	12602	9010.7	36970	6990.5	27470	12083	28220	19068	10496	11011	41516	43566	1.18175	0.317384	1.46374	0.549655	insig
MEDN0537	C15H23N5O14P2	ADP-ribose	Nucleotide And Its metabolomics	Nucleotide and Its metabolomics	20762-30-5	206290	299560	165670	154410	282650	176270	388690	365920	246140	257410	327130	298660	2.1526	0.0163011	1.46628	0.552161	insig
MEDP1762	C26H43NO6	Glycohyocholic acid	Bile acids	Bile acids	32747-08-3	123590	877700	233220	429860	781390	613570	1295700	1024400	657340	934120	230540	351520	0.93205	0.279251	1.46882	0.554662	insig
MADN0095	C3H6O3	L-Lactic Acid	Organic acid And Its derivatives	Organic acid And Its derivatives	79-33-4	39479000	40247000	55258000	13251000	25056000	22909000	68295000	57208000	42503000	24671000	72654000	23815000	1.27501	0.179973	1.47373	0.559473	insig
MEDP1779	C21H44NO7P	LPC(13:0/0:0)	GP	LPC	20559-17-5	8712.9	25171	21945	5534.2	23648	15745	31533	27818	9100.5	15709	61007	3332.2	0.342723	0.413614	1.47385	0.559593	insig
MEDP2049	C16H17N3O5	N-Benzoyl-2'-deoxycytidine	Nucleotide And Its metabolomics	Nucleotide and Its metabolomics	4836-13-9	35764	17497	28442	32785	46499	45229	50435	44878	49983	60766	44577	54482	2.10044	0.0121133	1.47962	0.565225	insig
MADP0506	C5H4ClN5	2-amino-6-chloropurine	Nucleotide And Its metabolomics	Nucleotide and Its metabolomics	10310-21-1	526820	622140	2648600	204350	277090	515680	3750600	824010	264720	155140	1965100	147210	0.145364	0.594121	1.48222	0.567762	insig
MADN0475	C42H82NO10P	PS(18:0/18:0)	GP	PS	51446-62-9	4124.1	5764.2	5750.1	22812	9	9336.5	8361.4	7519	21188	19493	5942.8	8617.6	1.03368	0.378226	1.48803	0.573405	insig
MADP0579	C9H19N3O4	Lys-Ser	Amino acid and Its metabolomics	Small Peptide	6665-19-6	257340	239060	281400	175680	599670	311330	719340	324090	114420	198770	1291300	152920	0.300615	0.459137	1.50221	0.587086	insig
MEDP1132	C7H15NO2	3-Carboxypropyltrimethylammonium	Organic acid And Its derivatives	Organic acid And Its derivatives	6249-56-5	125860	67722	375580	130120	160050	188560	330890	136490	141940	552680	204040	212770	1.292	0.285781	1.50665	0.591348	insig
MEDP2136	C20H30O2	Abietic acid	Others	Others	514-10-3	90412	34006	50268	190520	132630	173230	216750	163900	202700	164920	140310	123820	1.58434	0.0955909	1.50864	0.593253	insig
MADP0440	C38H76NO8P	PC(15:0/15:0)	GP	PC	-	37702	590470	30867	55903	204410	48439	282580	199130	602060	91031	252640	39456	1.08073	0.507563	1.51572	0.6	insig
MADP0057	C6H6N4O2	3-Methylxanthine	Nucleotide And Its metabolomics	Nucleotide and Its metabolomics	1076-22-8	6110500	1681900	9	2906000	2672200	9	4349600	9617400	9	9	5000600	1333300	0.0544008	0.534854	1.51832	0.602479	insig
MADP0061	C6H6N4O2	7-Methylxanthine	Nucleotide And Its metabolomics	Nucleotide and Its metabolomics	552-62-5	6110500	1681900	9	2906000	2672200	9	4349600	9617400	9	9	5000600	1333300	0.0544008	0.534854	1.51832	0.602479	insig
MEDN1311	C8H16O3	2-Hydroxycaprylic acid	Organic acid And Its derivatives	Organic acid And Its derivatives	617-73-2	14574	30568	49405	27159	48712	35112	38219	39324	105160	42376	54825	32996	1.49185	0.186834	1.52241	0.606353	insig
MEDP1499	C20H28O	All trans-Retinal	CoEnzyme and vitamins	CoEnzyme and vitamins	116-31-4	31443	39071	76904	56837	29126	63167	66949	45852	76379	115320	58901	88744	1.77191	0.0698137	1.52469	0.60852	insig
MEDN1461	C22H34O4	(±)7(8)-DiHDPE(A)	FA	Oxidized lipids	-	24815	40765	67921	54130	70894	40299	88474	44557	134440	111920	58494	22056	1.00176	0.199009	1.53917	0.622153	insig
MADP0460	C43H74NO7P	PE(22:6(4Z,7Z,10Z,13Z,16Z,19Z)/P-16:0)	GP	PE	-	35089	101740	7502.6	28331	109320	13167	144510	76784	66174	80692	57810	28513	1.34608	0.29717	1.53984	0.62278	insig
MEDP1194	C27H44O3	Calcitriol	Alcohol and amines	Alcohols	32222-06-3	24039	15467	18283	20789	81531	35294	45187	20287	123400	50730	25614	37399	1.15243	0.357767	1.54868	0.63104	insig
MADN0482	C43H74NO8P	PE(16:1e/14-HDoHE)	GP	PE	-	17442	35283	14682	54861	12925	7757.2	11206	16376	98514	49606	15477	30941	0.72926	0.41799	1.55383	0.635827	insig
MADN0443	C6H10N2O5	Asp-Gly	Amino acid and Its metabolomics	Small Peptide	3790-51-0	9	946.18	977.89	9	2303.2	1906.4	986.03	9	9	4972.5	9	3575.5	0.23346	0.573456	1.55422	0.636188	insig
MADN0230	C5H8O5	D-Ribono-1,4-lactone	Carbohydrates and Its metabolites	Sugar acids	-	192870	81625	163320	94711	85008	173380	315770	154670	196240	164470	146760	271870	1.87584	0.0567595	1.58017	0.660081	insig
MADN0018	C5H9NO3	N-Propionylglycine	Amino acid and Its metabolomics	Amino acids	21709-90-0	14412	5624.6	3713.7	10016	19196	8145.2	29973	17493	15615	9367.5	6209	18742	1.31064	0.176993	1.5939	0.672565	insig
MADN0133	C9H12O7S	1,2-Ethanediol, 1-(3-methoxy-4-(sulfooxy)phenyl)-	Organic acid And Its derivatives	Organic acid And Its derivatives	3415-67-6	22482	44886	77750	26720	21475	26720	157920	29659	27635	39816	76930	19915	0.866269	0.37776	1.59919	0.677343	insig
MEDN1757	C18H32O16	Isomaltotriose	Carbohydrates and Its metabolites	Sugars	3371-50-4	52588	307500	223110	47039	75151	136540	332360	68507	78564	137170	666260	65323	0.635965	0.455045	1.60131	0.679249	insig
MEDN1758	C18H32O16	dextrin	Carbohydrates and Its metabolites	Sugars	9004-53-9	52588	307500	223110	47039	75151	136540	332360	68507	78564	137170	666260	65323	0.635965	0.455045	1.60131	0.679249	insig
MADP0110	C6H11NO2	L-Pipecolic acid	Heterocyclic compounds	Heterocyclic compounds	1723-00-8	307650	201170	136040	137620	214900	123910	298280	237880	400790	89617	262210	540220	1.31501	0.129936	1.63115	0.705893	insig
MADP0508	C6H8N2O2	3-(imidazol-4-yl)propionic acid	Heterocyclic compounds	Heterocyclic compounds	1074-59-5	25559	37551	72485	9	64152	42873	102430	30101	64994	61419	74394	64035	1.18494	0.102798	1.63778	0.711742	insig
MEDP1529	C25H47NO5	Carnitine C18:1-OH	FA	CAR	-	18331	56789	26030	27967	12953	19700	56804	23106	32409	24262	103320	26162	1.2714	0.26341	1.6447	0.717824	insig
MEDN1235	C7H11NO5	L-2-amino-6-oximelic acid	Organic acid And Its derivatives	Organic acid And Its derivatives	75650-93-0	641210	1040000	177290	547770	900270	363520	724280	841160	1493400	335460	1886800	760710	1.22802	0.178627	1.64624	0.719177	insig
MADN0614	C6H8N2O2S	2-Aminobenzenesulfonamide	Benzene and substituted derivatives	Benzene and substituted derivatives	3306-62-5	130750	69802	176520	166100	119220	371140	215540	380910	507730	217220	247070	156710	1.61199	0.12479	1.66921	0.739164	insig
MADP0039	C14H20N6O5S	S-(5-Adenosy)-L-Homocysteine	Amino acid and Its metabolomics	Amino acid derivatives	979-92-0	585080	695730	174110	417410	1132800	830030	823030	841850	614720	1415200	1002200	1724300	1.62739	0.0775218	1.67432	0.743579	insig
MEDP1076	C12H22O11	Kojibiose	Others	Others	2140-29-6	167610	1058400	3022300	236540	199600	280740	1898600	1020900	706750	491850	4032700	222810	1.14949	0.460434	1.68646	0.754001	insig
MEDP1123	C12H22O11	D-Turanose	Others	Others	547-25-1	167610	1058400	3022300	236540	199600	280740	1898600	1020900	706750	491850	4032700	222810	1.14949	0.460434	1.68646	0.754001	insig
MADP0203	C10H16N2O7	L- -Glutamyl-L-glutamic acid	Amino acid and Its metabolomics	Amino acid and Its metabolomics	-	859350	427970	228110	144450	1104400	716470	734950	1781700	1246300	592160	598140	917560	1.52666	0.134511	1.68665	0.754161	insig
MADP0473	C48H84NO8P	PC(18:0/22:6(4Z,7Z,10Z,13Z,16Z,19Z))	GP	PC	-	45313	76191	83704	142900	68519	40765	32207	92912	365520	104780	58640	122850	0.807997	0.339727	1.69856	0.764314	insig
MADP0478	C44H86NO8P	PC(18:0/18:1)	GP	PC	56421-10-4	136230	339470	170190	783590	214000	156340	91106	261300	1458800	453500	152150	653160	0.624014	0.388259	1.70574	0.770394	insig
MADN0529	C6H12O6	(3S,4S,5R)-1,3,4,5,6-Pentahydroxyhexan-2-one	Carbohydrates and Its metabolites	Carboxylic acids and derivatives	87-81-0	929670	951510	1310700	89897	404890	338870	2037300	1378100	803270	292600	2125900	272480	0.975196	0.249874	1.71645	0.779431	insig
MADP0149	C14H17N5O8	N6-Succinyl Adenosine	Nucleotide And Its metabolomics	Nucleotide and Its metabolomics	4542-23-8	587040	3102300	7920600	1232700	4054600	559460	4252900	5094800	8957700	3842100	7016300	875350	1.3523	0.224885	1.72078	0.783063	insig
MADP0247	C4H9N	Pyrrolidine	Heterocyclic compounds	Heterocyclic compounds	123-75-1	9	57689	9	33649	9	9	84878	24285	23550	24793	9	9	0.912899	0.512958	1.72395	0.785716	insig
MEDP1348	C24H48NO7P	LPC(16:1/0:0)	GP	LPC	-	2089800	6273600	2069800	2049300	5097200	2226400	9535400	5387600	7808200	3042400	7057100	1323100	1.19119	0.141801	1.72441	0.786101	insig
MEDP1693	C20H42NO7P	LPC(12:0/0:0)	GP	LPC	-	99701	125390	43540	56003	64550	54649	300800	52573	99012	108650	188270	17077	0.566095	0.26668	1.72674	0.788047	insig
MEDN1804	C15H14O3	(R)-Equol	Hormones and hormone related compunds	Hormones and hormone related compunds	221054-79-1	2869.2	99956	281000	26292	11771	21369	183600	144690	200350	51527	168570	17000	1.43291	0.341546	1.72752	0.788705	insig
MADN0191	C5H8O2	3-Methacrylic acid	Organic acid And Its derivatives	Organic acid And Its derivatives	541-47-9	303930	291140	310880	351830	440120	518100	543320	626890	776200	832480	614920	474480	2.5137	0.00280375	1.74562	0.803738	insig
MADP0054	C10H14N5O6P	2'-Deoxyadenosine-5'-Monophosphate	Nucleotide And Its metabolomics	Nucleotide and Its metabolomics	653-63-4	23237	9	13547	19559	9	27521	21737	25977	15251	23615	17651	43040	1.41777	0.123545	1.75569	0.81204	insig
MEDN1171	C29H37NO5	Lythramine	Alcohol and amines	Polyamines	32420-56-7	33288	225680	110610	52615	134560	80326	407520	114880	266500	104950	190460	35264	1.04437	0.230488	1.75736	0.813406	insig
MADP0229	C10H16N4O3	Anserine	Amino acid and Its metabolomics	Small Peptide	584-85-0	118340	97041	30997	36449	63310	24523	93860	260620	57111	39301	134890	71287	1.26947	0.233068	1.7727	0.825948	insig
MEDP1022	C13H18N2O4	Thr-Phe	Amino acid and Its metabolomics	Small Peptide	-	975020	773600	1486100	662750	929970	843520	1424600	1350500	1077200	1254200	2151300	2862800	2.2292	0.0456642	1.78464	0.83563	insig
MADN0054	C6H13O9P	D-Glucose 6-Phosphate	Carbohydrates and Its metabolites	Phosphate sugars	56-73-5	415120	1336100	1296600	271880	588480	538980	1527700	848480	1098600	817160	3101800	579860	1.51648	0.204564	1.79296	0.842347	insig
MADN0058	C6H12O5	L-Fucose	Carbohydrates and Its metabolites	Sugars	2438-80-4	23285	9	13254	19244	9	26833	44332	29366	9	35893	26085	13696	0.698286	0.198887	1.80774	0.854189	insig
MADN0185	C6H12O5	1,5-Anhydro-D-glucitol	Carbohydrates and Its metabolites	Sugar Alcoholss	154-58-5	23285	9	13254	19244	9	26833	44332	29366	9	35893	26085	13696	0.698286	0.198887	1.80774	0.854189	insig
MEDP0336	C22H46NO7P	LPC(0:0/14:0)	GP	LPC	20559-16-4	675100	1781500	812610	480640	997850	698620	2539600	1273800	1375600	1214800	3107200	393930	1.30628	0.138987	1.81865	0.862865	insig
MEDN0539	C23H39NO19	3'-Sialyllactose	Carbohydrates and Its metabolites	Sugars	35890-38-1	105030	2012100	939120	303980	451830	70658	1706700	1275700	1837300	625410	1611800	111600	1.24206	0.213092	1.84626	0.884606	insig
MADN0171	C7H11NO5	N-Acetyl-L-Glutamic Acid	Amino acid and Its metabolomics	Amino acid derivatives	1188-37-0	273180	529280	78278	304990	353520	132700	365390	422670	791700	200210	895590	412800	1.54576	0.101769	1.84716	0.885311	insig
MADN0474	C45H83O13P	PI(36:2)	GP	PI	-	32888	62315	40083	32783	99657	60976	96995	89844	137940	95751	69620	117720	2.30161	0.00854357	1.8493	0.886983	insig
MADN0570	C23H39NO19	6'-Sialyllactose	Nucleotide And Its metabolomics	Nucleotide and Its metabolomics	157574-76-0	33610	403830	238990	75431	105580	31972	366540	354150	518940	199170	265950	22821	1.14085	0.157489	1.94237	0.95782	insig
MADP0581	C11H21N3O3	Pro-Lys	Amino acid and Its metabolomics	Small Peptide	71227-70-8	18955	255480	127660	53314	110240	18360	166930	81204	47817	43589	749830	45979	0.760334	0.471043	1.94406	0.959073	insig
MADP0111	C9H13N3O4	Deoxycytidine	Nucleotide And Its metabolomics	Nucleotide and Its metabolomics	951-77-9	232300	170850	1657600	5138800	2667900	977570	4495500	7290700	2329500	2522400	4172600	372070	1.27793	0.19408	1.95323	0.965859	insig
MADN0119	C10H12N5O6P	Cyclic Amp	Nucleotide And Its metabolomics	Nucleotide and Its metabolomics	60-92-4	36531	9	10137	9	9	9	11349	18881	13960	16955	12500	19203	2.187	0.260566	1.98801	0.991325	insig
MADP0093	C4H7N3O	Creatinine	Organic acid And Its derivatives	Organic acid And Its derivatives	60-27-5	290760	334100	1178300	349960	292810	227720	2110100	459970	445710	448360	1546900	321970	1.43444	0.232837	1.99466	0.996139	insig
MEDN1483	C8H9NO5S	Acetaminophen sulfate	Benzene and substituted derivatives	Benzene and substituted derivatives	10066-90-7	12674	5407.5	5514.9	29193	8392.7	23277	27646	43876	18381	37521	15876	26712	1.88543	0.0389417	2.01295	1.00931	up
MADP0435	C44H82NO7P	PC(18:2(9Z,12Z)/P-18:1(11Z))	GP	PC	-	113560	601020	89148	2391400	255870	19497	55060	381090	3045100	1514600	380100	1667200	1.12617	0.339604	2.02944	1.02108	up
MADN0469	C41H74NO8P	PE(16:0/20:4)	GP	PE	70812-59-8	15515	74230	22447	81641	52308	18912	53291	56653	210210	98350	55861	65374	1.72386	0.141562	2.03634	1.02598	up
MEDN0112	C26H43NO6	Glycocholic Acid	Bile acids	Bile acids	475-31-0	3105.6	11183	7012.8	4813.7	9825.9	6189.1	24183	15209	14273	22581	4031	5792.7	1.49472	0.086496	2.04295	1.03065	up
MADP0022	C20H32N6O12S2	Glutathione Oxidized	Amino acid and Its metabolomics	Small Peptide	121-24-4	10924000	16730000	14959000	6326000	20089000	6852600	31492000	39614000	26658000	12574000	38989000	8617500	1.75903	0.0529209	2.08149	1.05761	up
MEDN0110	C26H43NO5	Glycoursodeoxycholic Acid	Bile acids	Bile acids	64480-66-6	20916	42248	15445	45208	34353	20947	95706	79608	161070	18584	10204	8876.4	0.39965	0.25371	2.08829	1.06232	insig
MEDN1329	C26H43NO5	Glycohyodeoxycholic acid	Bile acids	Bile acids	13042-33-6	20916	42248	15445	45208	34353	20947	95706	79608	161070	18584	10204	8876.4	0.39965	0.25371	2.08829	1.06232	insig
MADP0443	C42H80NO7P	PC(16:1/P-18:1)	GP	PC	-	104190	283730	75698	408020	209590	67940	102170	172390	1270400	357460	163320	373530	1.14012	0.29416	2.12264	1.08586	up
MEDN1710	C12H22O11	Palatinose	Heterocyclic compounds	Heterocyclic compounds	58166-27-1	9	105200	69930	9	9	9	151140	42878	32195	17391	130950	6662.4	2.06198	0.303563	2.17632	1.12189	up
MEDP0886	C5H9N3O4	N-Amidino-L-Aspartate	Amino acid and Its metabolomics	Amino acid derivatives	6133-30-8	21967	123550	63228	35520	69557	21881	192860	98194	300380	24446	112160	20738	1.06839	0.186661	2.23048	1.15735	up
MADN0023	C6H14O6	Galactitol	Carbohydrates and Its metabolites	Sugar Alcoholss	608-66-2	117740	290530	1397000	71403	86786	112710	2149700	365370	140510	33581	1886900	142790	0.757219	0.354723	2.27286	1.18451	insig
MADN0161	C6H14O6	D-Mannitol	Carbohydrates and Its metabolites	Sugar Alcoholss	69-65-8	140280	419280	1947300	162520	138810	134330	3061900	541850	185490	74201	2739100	103500	0.666621	0.358457	2.27901	1.18841	insig
MADN0527	C6H14O6	L-Iditol	Carbohydrates and Its metabolites	Carboxylic acids and derivatives	488-45-9	39010	376090	1929200	84222	131150	137760	2862200	523230	156770	52839	2617800	105560	0.869915	0.356852	2.34238	1.22797	insig
MADP0472	C39H74NO8P	PE(16:0/18:2(9Z,12Z))	GP	PE	13206-00-3	98217	709530	165320	587590	281420	84178	141980	217540	2182100	699190	371460	1062700	1.28752	0.214797	2.42697	1.27916	up
MADP0439	C40H80NO7P	PC(16:0/P-16:0)	GP	PC	-	33768	93816	37481	127570	72216	16090	16731	40492	672510	81717	70136	114500	0.754831	0.365798	2.6148	1.3867	insig
MADN0046	C6H14O6	D-Sorbitol	Carbohydrates and Its metabolites	Sugar Alcoholss	50-70-4	9	388330	1766000	62803	134040	95182	3096400	553610	9	50211	2649100	49715	0.263009	0.338754	2.61574	1.38722	insig
MEDN0534	C10H15N5O10P2	Deoxyguanosine diphosphate(dGDP)	Nucleotide And Its metabolomics	Nucleotide and Its metabolomics	-	57304	151820	177300	137920	282900	143370	618010	370320	470810	403710	604880	218420	2.52899	0.00371958	2.8257	1.49861	up
MEDP1697	C22H44NO7P	LPC(14:1/0:0)	GP	LPC	-	9	196750	9	9	75313	9	237020	76523	149250	94821	233840	11088	2.15896	0.10338	2.94945	1.56045	up
MADP0437	C44H84NO7P	PC(18:1(9Z)/P-18:1(11Z))	GP	PC	-	9	9	9	343840	9	9	19495	95266	462020	186620	49064	237580	2.47756	0.210459	3.05348	1.61045	up
MADP0450	C41H78NO8P	PC(18:2(9Z,12Z)/15:0)	GP	PC	-	6118	177120	26458	217600	85562	18417	18524	90806	829670	335460	95564	304490	1.35098	0.185139	3.15188	1.65621	up
MADP0333	C8H16N2O3	Val-Ala	Amino acid and Its metabolomics	Small Peptide	27493-61-4	8433.9	9	9375.5	9	9	9	5904.8	9	9	5908.9	29368	15830	1.17411	0.234206	3.19576	1.67616	up
MEDN1542	C24H42O21	Glycogen	Carbohydrates and Its metabolites	Sugars	9005-79-2	1526	69652	30762	1502.1	3600.4	1801.5	74537	4799.3	12117	2405.3	279600	1193.1	0.741399	0.378063	3.4421	1.78329	insig
MEDN0661	C9H10O5	2-Hydroxy-2-(4-hydroxy-3-methoxyphenyl)acetic acid	Benzene and substituted derivatives	Phenolic acids	-	9	9	9	31138	9	60909	60123	67836	44091	62827	57353	52954	2.20639	0.00839776	3.74862	1.90636	up
MEDP2253	C15H14O4	1-(2,4-Dihydroxyphenyl)-2-(4-hydroxyphenyl)propan-1-one	Benzene and substituted derivatives	Benzene and substituted derivatives	21255-69-6	9	33647	12278	41925	16649	19987	120450	79207	110810	8230.5	131280	93475	1.55069	0.0103681	4.36526	2.12607	up
MEDP1428	C15H27NO4	Carnitine C8:1	FA	CAR	-	24356	9	9	9	9	40816	69107	22139	15307	80425	85130	25576	2.1925	0.0322411	4.56515	2.19066	up
MEDP1029	C15H10O4	(Z) -4 ', 6-dihydroxyfuranone	Heterocyclic compounds	Heterocyclic compounds	5786-54-9	9	60777	9	9	9	9	25755	51715	120050	19062	91591	22507	2.5726	0.053084	5.43685	2.44277	up
MADN0583	C7H11NO5	N-glutarylglycine	Amino acid and Its metabolomics	Amino acid derivatives	17686-38-3	9	15058	9	9	9	9	15009	15529	15724	8747.9	14364	17377	2.62433	0.00338034	5.74395	2.52204	up
MADP0590	C8H17N3O3	Gly-Lys	Amino acid and Its metabolomics	Small Peptide	997-62-6	9	633040	9	9	9	9	982810	589030	275610	203590	1783700	336730	2.60695	0.0651829	6.58912	2.72008	up
MADP0565	C17H23N3O6	Glu-Phe-Ala	Amino acid and Its metabolomics	Small Peptide	-	15363	9	7703.7	9	9	9	17971	34644	30906	43125	54592	46964	2.47408	0.000582551	9.87772	3.30418	up
