# Supplementary material for: 5-Aminolevulinate improves metabolic recovery and cell survival of the liver following cold preservation
Source: Theranostics. 2022 Mar 21;12(6):2908–27. doi: 10.7150/thno.69446 (PMC8965473; doi:10.7150/thno.69446)
Supplement: Supplementary file 2 — Supplementary data. [file thnov12p2908s2.zip › Supplementary data/Data S5. transcriptomic analysis on isolated perfused rat livers.xlsx]

## Sheet: DEGs
	geneid	ALA1	ALA2	ALA3	ALA4	UW1	UW2	UW3	UW4	ALA1_normalized	ALA2_normalized	ALA3_normalized	ALA4_normalized	UW1_normalized	UW2_normalized	UW3_normalized	UW4_normalized	baseMean	log2FoldChange	lfcSE	stat	pvalue	padj	gene_name	description
1	ENSRNOG00000020049	191	241	196	229	655	715	608	867	192.051	230.155	195.358	220.207	661.971	752.22	585.012	879.771	464.593	-1.7804	0.183566	-9.69893	3.0469e-22	3.97316e-18	Slc7a6os	solute carrier family 7, member 6 opposite strand [Source:RGD Symbol;Acc:708394]
2	ENSRNOG00000002470	58	67	64	47	194	224	200	221	58.3191	63.985	63.7903	45.1952	196.065	235.661	192.438	224.255	134.964	-1.87506	0.207398	-9.04089	1.55404e-19	1.01323e-15	Ifi47	interferon gamma inducible protein 47 [Source:RGD Symbol;Acc:708470]
3	ENSRNOG00000008432	282	301	176	144	1771	1266	870	1929	283.552	287.455	175.423	138.47	1789.85	1331.9	837.106	1957.41	850.146	-2.7411	0.318421	-8.60843	7.40661e-18	3.02345e-14	Slc22a5	solute carrier family 22 member 5 [Source:RGD Symbol;Acc:3702]
4	ENSRNOG00000013634	391	507	442	430	966	851	1063	978	393.151	484.185	440.552	413.488	976.28	895.3	1022.81	992.406	702.271	-1.1666	0.135925	-8.58261	9.27437e-18	3.02345e-14	Myd88	myeloid differentiation primary response 88 [Source:RGD Symbol;Acc:735043]
5	ENSRNOG00000004575	54	69	58	66	248	198	195	312	54.2971	65.895	57.81	63.4656	250.639	208.307	187.627	316.596	150.58	-1.9951	0.235994	-8.45405	2.8138e-17	7.33839e-14	Il1a	interleukin 1 alpha [Source:RGD Symbol;Acc:2890]
6	ENSRNOG00000059984	97	135	116	75	306	409	431	492	97.5337	128.925	115.62	72.12	309.257	430.291	414.704	499.247	258.462	-1.99708	0.239895	-8.32481	8.44619e-17	1.83564e-13	Dll1	delta like canonical Notch ligand 1 [Source:RGD Symbol;Acc:70949]
7	ENSRNOG00000000034	212	224	162	249	539	811	604	867	213.166	213.92	161.469	239.439	544.736	853.218	581.163	879.771	460.86	-1.78735	0.228189	-7.83276	4.77261e-15	8.89069e-12	Nuak2	NUAK family kinase 2 [Source:RGD Symbol;Acc:1359167]
8	ENSRNOG00000019147	102	72	72	89	445	233	273	370	102.561	68.76	71.7641	85.5824	449.736	245.129	262.678	375.45	207.708	-2.02044	0.262235	-7.70469	1.31163e-14	2.13796e-11	Stom	stomatin [Source:RGD Symbol;Acc:1305109]
9	ENSRNOG00000001052	143	232	210	93	991	1216	963	3704	143.787	221.56	209.312	89.4288	1001.55	1279.3	926.59	3758.56	953.76	-3.39088	0.443151	-7.65175	1.98265e-14	2.87265e-11	Slc25a30	solute carrier family 25, member 30 [Source:RGD Symbol;Acc:1359702]
10	ENSRNOG00000008487	719	789	491	488	1490	2375	2237	2179	722.956	753.495	489.391	469.261	1505.86	2498.63	2152.42	2211.1	1350.39	-1.78088	0.233321	-7.63271	2.29869e-14	2.99749e-11	Amotl2	angiomotin like 2 [Source:RGD Symbol;Acc:70977]
11	ENSRNOG00000059406	826	1569	1710	1247	3778	3828	4740	5179	830.545	1498.39	1704.4	1199.12	3818.21	4027.27	4560.78	5255.29	2861.75	-1.75503	0.236519	-7.42022	1.16925e-13	1.3861e-10	Ier5	immediate early response 5 [Source:RGD Symbol;Acc:69252]
12	ENSRNOG00000004373	127	141	188	196	427	498	732	940	127.699	134.655	187.384	188.474	431.544	523.924	704.324	953.846	406.481	-2.03398	0.278512	-7.30303	2.81361e-13	3.05745e-10	Ddx39a	DExD-box helicase 39A [Source:RGD Symbol;Acc:619920]
13	ENSRNOG00000014237	55	43	36	50	136	245	471	226	55.3026	41.065	35.8821	48.08	137.447	257.754	453.192	229.329	157.256	-2.57991	0.354098	-7.28585	3.19639e-13	3.20623e-10	Zfp503	zinc finger protein 503 [Source:RGD Symbol;Acc:1312018]
14	ENSRNOG00000012343	383	439	350	153	1487	1798	1302	3076	385.107	419.245	348.853	147.125	1502.83	1891.6	1252.77	3121.31	1133.6	-2.57881	0.355706	-7.24984	4.17273e-13	3.8866e-10	Pdp2	pyruvate dehyrogenase phosphatase catalytic subunit 2 [Source:RGD Symbol;Acc:628812]
15	ENSRNOG00000020776	2185	1553	1924	2245	485	436	843	663	2197.02	1483.11	1917.7	2158.79	490.161	458.697	811.127	672.766	1273.67	1.67252	0.231008	7.2401	4.48353e-13	3.89768e-10	Dhcr7	7-dehydrocholesterol reductase [Source:RGD Symbol;Acc:621769]
16	ENSRNOG00000010706	248	394	243	195	1079	1028	703	1413	249.364	376.27	242.204	187.512	1090.48	1081.51	676.42	1433.81	667.198	-2.02041	0.279684	-7.22389	5.05193e-13	4.11732e-10	Ccdc117	coiled-coil domain containing 117 [Source:RGD Symbol;Acc:1561762]
17	ENSRNOG00000016299	220	417	454	219	1260	1722	1007	1666	221.21	398.235	452.513	210.59	1273.41	1811.64	968.926	1690.54	878.383	-2.16308	0.303938	-7.11685	1.10423e-12	8.47008e-10	Klf4	Kruppel like factor 4 [Source:RGD Symbol;Acc:621445]
18	ENSRNOG00000011951	890	1254	1625	1790	3641	4920	3958	4893	894.897	1197.57	1619.68	1721.26	3679.75	5176.12	3808.35	4965.07	2882.84	-1.69799	0.23921	-7.0983	1.26296e-12	9.14948e-10	Plk2	polo-like kinase 2 [Source:RGD Symbol;Acc:620760]
19	ENSRNOG00000003259	152	131	171	181	367	449	354	395	152.836	125.105	170.44	174.05	370.906	472.373	340.616	400.818	275.893	-1.34807	0.190904	-7.06152	1.64696e-12	1.09834e-09	C1qtnf1	C1q and TNF related 1 [Source:RGD Symbol;Acc:1359204]
20	ENSRNOG00000011646	36	48	45	44	272	124	149	317	36.1981	45.84	44.8526	42.3104	274.895	130.455	143.366	321.669	129.948	-2.36253	0.334714	-7.05838	1.68456e-12	1.09834e-09	Rem2	RRAD and GEM like GTPase 2 [Source:RGD Symbol;Acc:69081]
21	ENSRNOG00000016037	1801	2316	2396	833	6647	7484	8046	10837	1810.91	2211.78	2388.15	801.013	6717.74	7873.59	7741.79	10996.6	5067.7	-2.20839	0.313213	-7.05076	1.77944e-12	1.10494e-09	Mafb	MAF bZIP transcription factor B [Source:RGD Symbol;Acc:2982]
22	ENSRNOG00000018484	295	498	415	208	2245	2774	828	2957	296.623	475.59	413.64	200.013	2268.89	2918.4	796.694	3000.56	1296.3	-2.69659	0.38804	-6.94926	3.67208e-12	2.17654e-09	Plk3	polo-like kinase 3 [Source:RGD Symbol;Acc:62039]
23	ENSRNOG00000035596	29	30	41	16	205	100	164	117	29.1596	28.65	40.8657	15.3856	207.182	105.206	157.799	118.723	87.8714	-2.37027	0.341728	-6.93613	4.02996e-12	2.28481e-09	Mir207	microRNA 207 [Source:RGD Symbol;Acc:2325370]
24	ENSRNOG00000026293	17935	19007	20200	18319	30617	38385	35764	40010	18033.7	18151.7	20133.8	17615.6	30942.8	40383.2	34411.8	40599.3	27534	-0.98497	0.142919	-6.89179	5.50962e-12	2.99356e-09	Jun	Jun proto-oncogene, AP-1 transcription factor subunit [Source:RGD Symbol;Acc:2943]
25	ENSRNOG00000005615	2553	3102	2936	3086	11212	8411	5254	10064	2567.05	2962.41	2926.38	2967.5	11331.3	8848.84	5055.35	10212.2	5858.89	-1.63369	0.241599	-6.76197	1.36129e-11	7.10051e-09	Gadd45a	growth arrest and DNA-damage-inducible, alpha [Source:RGD Symbol;Acc:2654]
26	ENSRNOG00000013552	144809	78524	184101	84051	5046	15030	30125	12552	145606	74990.4	183498	80823.5	5099.7	15812.4	28986	12736.9	68444.1	2.95269	0.441577	6.68671	2.2825e-11	1.14476e-08	Scd	stearoyl-CoA desaturase [Source:RGD Symbol;Acc:621176]
27	ENSRNOG00000019422	8043	9304	6457	6661	14754	18823	15541	19778	8087.25	8885.32	6435.85	6405.22	14911	19802.9	14953.4	20069.3	12443.8	-1.22593	0.187342	-6.54381	5.99712e-11	2.89639e-08	Egr1	early growth response 1 [Source:RGD Symbol;Acc:2544]
28	ENSRNOG00000012929	344	646	668	792	2436	2552	1358	2271	345.893	616.93	665.812	761.588	2461.92	2684.85	1306.66	2304.45	1393.51	-1.87327	0.290084	-6.45767	1.06328e-10	4.95183e-08	Wsb1	WD repeat and SOCS box-containing 1 [Source:RGD Symbol;Acc:1307835]
29	ENSRNOG00000014199	327	754	348	264	2032	1430	1320	2090	328.799	720.07	346.86	253.863	2053.63	1504.44	1270.09	2120.79	1074.82	-2.0745	0.323307	-6.4165	1.39441e-10	6.27002e-08	Zfp703	zinc finger protein 703 [Source:RGD Symbol;Acc:1588249]
30	ENSRNOG00000013520	284	573	484	439	1815	920	1606	2777	285.563	547.215	482.414	422.143	1834.32	967.892	1545.28	2817.9	1112.84	-2.04408	0.319324	-6.40128	1.54077e-10	6.69723e-08	Mat2a	methionine adenosyltransferase 2A [Source:RGD Symbol;Acc:619985]
31	ENSRNOG00000042838	5153	7133	5299	5409	10877	14979	11073	12992	5181.35	6812.01	5281.64	5201.3	10992.8	15758.7	10654.3	13183.4	9133.19	-1.1704	0.184293	-6.35073	2.14299e-10	9.01439e-08	Junb	JunB proto-oncogene, AP-1 transcription factor subunit [Source:RGD Symbol;Acc:2944]
32	ENSRNOG00000050647	1648	2472	1451	800	6878	5355	4572	7100	1657.07	2360.76	1446.25	769.28	6951.2	5633.76	4399.14	7204.58	3802.75	-1.95624	0.310241	-6.30554	2.87186e-10	1.17028e-07	LOC108348108	heat shock 70 kDa protein 1A [Source:RGD Symbol;Acc:11425585]
33	ENSRNOG00000016930	308	496	480	277	1226	898	951	1372	309.695	473.68	478.427	266.363	1239.05	944.746	915.044	1392.21	752.402	-1.55522	0.249836	-6.22494	4.81751e-10	1.90364e-07	Ube2s	ubiquitin-conjugating enzyme E2S [Source:RGD Symbol;Acc:1564746]
34	ENSRNOG00000013851	128	104	159	108	514	278	311	580	128.704	99.32	158.479	103.853	519.47	292.472	299.241	588.543	273.76	-1.79385	0.290506	-6.17491	6.62025e-10	2.53906e-07	Spry4	sprouty RTK signaling antagonist 4 [Source:RGD Symbol;Acc:1305324]
35	ENSRNOG00000016066	86	164	132	129	269	299	424	344	86.4732	156.62	131.568	124.046	271.863	314.565	407.969	349.067	230.271	-1.42927	0.231842	-6.16485	7.0552e-10	2.55555e-07	Bambi	BMP and activin membrane-bound inhibitor [Source:RGD Symbol;Acc:621831]
36	ENSRNOG00000058555	19	39	37	41	125	116	103	94	19.1045	37.245	36.8788	39.4256	126.33	122.039	99.1057	95.3846	71.9391	-1.73681	0.281652	-6.1665	6.98163e-10	2.55555e-07	RF00100	RNA, 7SK, nuclear [Source:MGI Symbol;Acc:MGI:103186]
37	ENSRNOG00000021264	289	341	366	247	1262	681	694	1419	290.59	325.655	364.801	237.515	1275.43	716.45	667.76	1439.9	664.763	-1.75032	0.284493	-6.15243	7.63043e-10	2.68921e-07	Pcna	proliferating cell nuclear antigen [Source:RGD Symbol;Acc:3269]
38	ENSRNOG00000014011	23	11	26	18	81	63	72	87	23.1265	10.505	25.9148	17.3088	81.862	66.2795	69.2777	88.2815	47.8195	-1.9957	0.325558	-6.13008	8.7833e-10	3.01406e-07	Dll4	delta like canonical Notch ligand 4 [Source:RGD Symbol;Acc:1309740]
39	ENSRNOG00000033433	1043	2141	1630	1389	4308	4698	3149	5214	1048.74	2044.65	1624.66	1335.66	4353.85	4942.56	3029.94	5290.8	2958.86	-1.54101	0.252198	-6.11031	9.9439e-10	3.32483e-07	Csrnp1	cysteine and serine rich nuclear protein 1 [Source:RGD Symbol;Acc:1305999]
40	ENSRNOG00000010240	194	301	170	159	596	402	685	823	195.067	287.455	169.443	152.894	602.343	422.927	659.101	835.123	415.544	-1.6462	0.271508	-6.06318	1.33455e-09	4.24453e-07	Tent5a	terminal nucleotidyltransferase 5A [Source:RGD Symbol;Acc:1311381]
41	ENSRNOG00000045543	192	222	123	105	582	395	435	690	193.056	212.01	122.597	100.968	588.194	415.562	418.553	700.164	343.888	-1.75544	0.289464	-6.06444	1.32412e-09	4.24453e-07	Frat2	FRAT2, WNT signaling pathway regulator [Source:RGD Symbol;Acc:1591882]
42	ENSRNOG00000051624	777	759	1026	848	1805	1786	1522	1589	781.275	724.845	1022.64	815.437	1824.21	1878.97	1464.45	1612.41	1265.53	-1.01964	0.16874	-6.04269	1.51569e-09	4.70586e-07	Hspe1	heat shock protein family E member 1 [Source:RGD Symbol;Acc:2844]
43	ENSRNOG00000008843	1332	1256	1333	515	9206	5145	2336	6201	1339.33	1199.48	1328.63	495.224	9303.97	5412.83	2247.68	6292.34	3452.44	-2.4144	0.401584	-6.01218	1.83044e-09	5.42475e-07	Eci1	enoyl-CoA delta isomerase 1 [Source:RGD Symbol;Acc:61892]
44	ENSRNOG00000020420	7655	4044	8091	8089	653	760	2663	1175	7697.12	3862.02	8064.49	7778.39	659.949	799.563	2562.31	1192.31	4077.02	2.39366	0.398129	6.01228	1.82935e-09	5.42475e-07	Pklr	pyruvate kinase L/R [Source:RGD Symbol;Acc:3336]
45	ENSRNOG00000025768	792	1059	883	706	2213	2757	1509	2269	796.357	1011.34	880.107	678.89	2236.55	2900.52	1451.95	2302.42	1532.27	-1.40097	0.233626	-5.99664	2.01442e-09	5.83735e-07	Clk1	CDC-like kinase 1 [Source:RGD Symbol;Acc:1311469]
46	ENSRNOG00000034013	2088	1540	2080	2483	371	456	1011	543	2099.49	1470.7	2073.19	2387.65	374.948	479.738	972.775	550.998	1301.19	1.75526	0.294208	5.96607	2.43034e-09	6.88948e-07	Acaca	acetyl-CoA carboxylase alpha [Source:RGD Symbol;Acc:621248]
47	ENSRNOG00000009131	168	376	290	219	678	657	684	954	168.924	359.08	289.05	210.59	685.215	691.201	658.139	968.052	503.781	-1.54656	0.260173	-5.94438	2.7751e-09	7.69942e-07	Zc3h12a	zinc finger CCCH type containing 12A [Source:RGD Symbol;Acc:1306776]
48	ENSRNOG00000009597	2207	1353	1208	729	11510	10925	2355	8416	2219.14	1292.11	1204.04	701.007	11632.5	11493.7	2265.96	8539.97	4918.55	-2.64729	0.447695	-5.91316	3.35615e-09	9.11755e-07	Cyp4a1	cytochrome P450, family 4, subfamily a, polypeptide 1 [Source:RGD Symbol;Acc:68945]
49	ENSRNOG00000018646	124	189	184	132	351	323	419	577	124.682	180.495	183.397	126.931	354.735	339.814	403.158	585.499	287.339	-1.45133	0.246963	-5.8767	4.18529e-09	1.09355e-06	Hbegf	heparin-binding EGF-like growth factor [Source:RGD Symbol;Acc:2526]
50	ENSRNOG00000047769	10	44	12	3	240	121	95	263	10.055	42.02	11.9607	2.8848	242.554	127.299	91.4081	266.874	99.3819	-3.44133	0.585619	-5.87639	4.19305e-09	1.09355e-06	AABR07064011.1
51	ENSRNOG00000028919	52	90	50	48	268	154	155	351	52.2861	85.95	49.8362	46.1568	270.852	162.017	149.14	356.17	146.551	-2.00116	0.34115	-5.86593	4.46629e-09	1.14197e-06	Zfp868	zinc finger protein 868 [Source:RGD Symbol;Acc:1359299]
52	ENSRNOG00000047706	3	0	1	0	6	1153	631	825	3.01651	0	0.996724	0	6.06385	1213.02	607.142	837.152	333.424	-9.38584	1.60191	-5.85914	4.65263e-09	1.16674e-06	LOC103690108	class I histocompatibility antigen, Non-RT1.A alpha-1 chain-like [Source:RGD Symbol;Acc:9113230]
53	ENSRNOG00000010513	170	332	315	249	662	941	574	1193	170.935	317.06	313.968	239.439	669.045	989.985	552.298	1210.57	557.913	-1.71599	0.295414	-5.80876	6.29386e-09	1.54853e-06	Tfpi2	tissue factor pathway inhibitor 2 [Source:RGD Symbol;Acc:628629]
54	ENSRNOG00000014333	135	189	177	178	546	350	347	721	135.743	180.495	176.42	171.165	551.811	368.22	333.88	731.62	331.169	-1.58039	0.273149	-5.78582	7.21605e-09	1.74254e-06	Vcam1	vascular cell adhesion molecule 1 [Source:RGD Symbol;Acc:3952]
55	ENSRNOG00000009565	2528	2203	1716	2874	8570	7034	3951	11662	2541.91	2103.86	1710.38	2763.64	8661.2	7400.16	3801.62	11833.8	5102.07	-1.79724	0.31105	-5.77799	7.56001e-09	1.79241e-06	Pdk4	pyruvate dehydrogenase kinase 4 [Source:RGD Symbol;Acc:69061]
56	ENSRNOG00000015812	20	22	18	37	160	54	95	174	20.11	21.01	17.941	35.5792	161.703	56.811	91.4081	176.563	72.6407	-2.3608	0.408805	-5.77489	7.70027e-09	1.79306e-06	Tm4sf1	transmembrane 4 L six family member 1 [Source:RGD Symbol;Acc:1309652]
57	ENSRNOG00000031090	183	435	322	196	997	786	716	918	184.007	415.425	320.945	188.474	1007.61	826.916	688.929	931.522	570.478	-1.63936	0.284155	-5.76924	7.9628e-09	1.82167e-06	RT1-CE7	RT1 class I, locus CE7 [Source:RGD Symbol;Acc:1595786]
58	ENSRNOG00000022736	229	258	216	220	378	377	526	485	230.26	246.39	215.292	211.552	382.023	396.625	506.112	492.144	335.05	-0.976027	0.170174	-5.73547	9.72425e-09	2.18628e-06	Cdkn2aip	CDKN2A interacting protein [Source:RGD Symbol;Acc:1305302]
59	ENSRNOG00000016848	543	441	506	427	956	784	1069	1331	545.987	421.155	504.342	410.603	966.174	824.812	1028.58	1350.61	756.533	-1.14803	0.200657	-5.72138	1.05659e-08	2.33525e-06	Fzd4	frizzled class receptor 4 [Source:RGD Symbol;Acc:71017]
60	ENSRNOG00000000781	749	696	482	471	1837	1248	1251	2275	753.121	664.68	480.421	452.914	1856.55	1312.97	1203.7	2308.51	1129.11	-1.50689	0.264088	-5.70601	1.15656e-08	2.51358e-06	Rnf39	ring finger protein 39 [Source:RGD Symbol;Acc:628854]
61	ENSRNOG00000061099	324	500	509	303	1595	1021	779	1491	325.783	477.5	507.332	291.365	1611.97	1074.15	749.547	1512.96	818.827	-1.62712	0.286218	-5.68489	1.30899e-08	2.79823e-06	AABR07033324.1
62	ENSRNOG00000021403	5186	5906	5888	4290	14284	8620	10334	13528	5214.53	5640.23	5868.71	4125.27	14436	9068.72	9943.28	13727.3	8503	-1.17808	0.207855	-5.66779	1.4465e-08	3.04232e-06	Rhob	ras homolog family member B [Source:RGD Symbol;Acc:621309]
63	ENSRNOG00000020298	1077	2409	1038	736	4557	4480	3731	6951	1082.93	2300.59	1034.6	707.738	4605.5	4713.21	3589.93	7053.39	3135.99	-1.96134	0.346299	-5.66371	1.48136e-08	3.06618e-06	Bag3	Bcl2-associated athanogene 3 [Source:RGD Symbol;Acc:1307794]
64	ENSRNOG00000014061	560	1375	704	729	4911	2490	1705	3993	563.081	1313.12	701.694	701.007	4963.26	2619.62	1640.54	4051.82	2069.27	-2.01735	0.35784	-5.63759	1.72446e-08	3.51359e-06	Dusp5	dual specificity phosphatase 5 [Source:RGD Symbol;Acc:620854]
65	ENSRNOG00000014628	294	281	275	267	127	127	170	144	295.618	268.355	274.099	256.747	128.352	133.611	163.572	146.121	208.309	0.936416	0.166247	5.63268	1.77427e-08	3.55947e-06	Pomk	protein-O-mannose kinase [Source:RGD Symbol;Acc:1310810]
66	ENSRNOG00000030170	246	150	52	102	17	13	36	19	247.353	143.25	51.8296	98.0832	17.1809	13.6767	34.6389	19.2799	78.1616	2.66911	0.474454	5.62565	1.84814e-08	3.65148e-06	Krt10	keratin 10 [Source:RGD Symbol;Acc:1359092]
67	ENSRNOG00000000302	749	351	600	444	198	175	215	168	753.121	335.205	598.034	426.951	200.107	184.11	206.871	170.475	359.359	1.47203	0.262339	5.61117	2.0096e-08	3.85371e-06	Sesn1	sestrin 1 [Source:RGD Symbol;Acc:1307517]
68	ENSRNOG00000000902	1113	2756	2164	1524	8192	4007	4894	8459	1119.12	2631.98	2156.91	1465.48	8279.18	4215.59	4708.96	8583.6	4145.1	-1.80621	0.321787	-5.61307	1.98772e-08	3.85371e-06	Hsph1	heat shock protein family H (Hsp110) member 1 [Source:RGD Symbol;Acc:1311609]
69	ENSRNOG00000014678	174	375	153	302	642	646	716	906	174.957	358.125	152.499	290.403	648.832	679.628	688.929	919.345	489.09	-1.58874	0.284554	-5.58326	2.36049e-08	4.46098e-06	Fzd5	frizzled class receptor 5 [Source:RGD Symbol;Acc:631406]
70	ENSRNOG00000003538	306	598	553	472	1946	1410	821	2118	307.684	571.09	551.188	453.875	1966.71	1483.4	789.959	2149.2	1034.14	-1.76184	0.315717	-5.58044	2.39915e-08	4.46928e-06	Adamts4	ADAM metallopeptidase with thrombospondin type 1 motif, 4 [Source:RGD Symbol;Acc:621242]
71	ENSRNOG00000006990	382	558	373	395	762	788	796	894	384.102	532.89	371.778	379.832	770.109	829.02	765.904	907.168	617.6	-0.971294	0.174408	-5.56911	2.56051e-08	4.70268e-06	Grb7	growth factor receptor bound protein 7 [Source:RGD Symbol;Acc:619759]
72	ENSRNOG00000007416	51	94	79	58	200	151	224	389	51.2806	89.77	78.7412	55.7728	202.128	158.86	215.531	394.73	155.852	-1.81715	0.326848	-5.55962	2.70368e-08	4.89667e-06	Clp1	cleavage and polyadenylation factor I subunit 1 [Source:RGD Symbol;Acc:1307679]
73	ENSRNOG00000008224	36	47	45	41	123	91	90	130	36.1981	44.885	44.8526	39.4256	124.309	95.7371	86.5972	131.915	75.4899	-1.40641	0.253285	-5.55266	2.81354e-08	5.02583e-06	Jdp2	Jun dimerization protein 2 [Source:RGD Symbol;Acc:621611]
74	ENSRNOG00000056184	313	238	208	347	71	116	125	91	314.722	227.29	207.319	333.675	71.7556	122.039	120.274	92.3404	186.177	1.41398	0.256292	5.51708	3.44675e-08	6.07374e-06	Lrp2	LDL receptor related protein 2 [Source:RGD Symbol;Acc:68407]
75	ENSRNOG00000062247	211	325	284	208	865	615	447	702	212.161	310.375	283.07	200.013	874.206	647.015	430.099	712.34	458.66	-1.40509	0.255084	-5.50835	3.62206e-08	6.29755e-06	AABR07031521.1
76	ENSRNOG00000004019	270	464	459	331	1182	944	697	1598	271.485	443.12	457.496	318.29	1194.58	993.141	670.647	1621.54	746.287	-1.58765	0.28865	-5.50025	3.79249e-08	6.50711e-06	Phlda1	pleckstrin homology-like domain, family A, member 1 [Source:RGD Symbol;Acc:3836]
77	ENSRNOG00000018649	1531	434	1535	1909	403	257	285	320	1539.42	414.47	1529.97	1835.7	407.289	270.378	274.224	324.714	824.521	2.05897	0.374769	5.49396	3.93017e-08	6.65576e-06	Slc35c2	solute carrier family 35 member C2 [Source:RGD Symbol;Acc:1311250]
78	ENSRNOG00000003235	3077	3912	3082	3520	1444	1538	2166	1907	3093.93	3735.96	3071.9	3384.83	1459.37	1618.06	2084.11	1935.09	2547.91	0.904707	0.165528	5.46558	4.61408e-08	7.7138e-06	Mgat4b	alpha-1,3-mannosyl-glycoprotein 4-beta-N-acetylglucosaminyltransferase B [Source:RGD Symbol;Acc:1562836]
79	ENSRNOG00000021824	2662	4097	1838	1291	10475	7335	5958	10557	2676.65	3912.63	1831.98	1241.43	10586.5	7716.83	5732.73	10712.5	5551.4	-1.84644	0.339046	-5.44598	5.15199e-08	8.50404e-06	Dnajb1	DnaJ heat shock protein family (Hsp40) member B1 [Source:RGD Symbol;Acc:1304725]
80	ENSRNOG00000009891	286	383	264	233	601	598	720	1202	287.574	365.765	263.135	224.053	607.396	629.13	692.777	1219.71	536.192	-1.46512	0.27118	-5.40277	6.56208e-08	1.06962e-05	Pcf11	PCF11 cleavage and polyadenylation factor subunit [Source:RGD Symbol;Acc:1563397]
81	ENSRNOG00000056728	356	126	1280	544	79	68	98	91	357.959	120.33	1275.81	523.111	79.8407	71.5398	94.2947	92.3404	326.903	2.75182	0.509694	5.39897	6.70234e-08	1.07899e-05	G6pd	glucose-6-phosphate dehydrogenase [Source:RGD Symbol;Acc:2645]
82	ENSRNOG00000003228	2429	2844	2223	4213	548	649	1523	815	2442.36	2716.02	2215.72	4051.22	553.832	682.784	1465.42	827.005	1869.3	1.69473	0.314911	5.38162	7.38199e-08	1.15977e-05	Mid1ip1	MID1 interacting protein 1 [Source:RGD Symbol;Acc:1303258]
83	ENSRNOG00000045884	106	160	123	133	421	264	242	509	106.583	152.8	122.597	127.893	425.48	277.743	232.85	516.498	245.305	-1.50991	0.280527	-5.38241	7.34955e-08	1.15977e-05	Gm25994	predicted gene, 25994 [Source:MGI Symbol;Acc:MGI:5455771]
84	ENSRNOG00000018145	325	220	122	148	774	1077	391	917	326.788	210.1	121.6	142.317	782.237	1133.06	376.217	930.507	502.854	-2.00848	0.374266	-5.36645	8.03034e-08	1.23043e-05	Crat	carnitine O-acetyltransferase [Source:RGD Symbol;Acc:1303031]
85	ENSRNOG00000020938	2071	4028	3732	2336	8991	9571	5403	9124	2082.39	3846.74	3719.77	2246.3	9086.68	10069.2	5198.72	9258.4	5688.53	-1.49861	0.279152	-5.36844	7.94191e-08	1.23043e-05	Ppp1r15a	protein phosphatase 1, regulatory subunit 15A [Source:RGD Symbol;Acc:621526]
86	ENSRNOG00000024363	140	336	195	93	820	749	429	1275	140.77	320.88	194.361	89.4288	828.727	787.99	412.78	1293.78	508.59	-2.1562	0.401934	-5.36456	8.11477e-08	1.23043e-05	Sertad1	SERTA domain containing 1 [Source:RGD Symbol;Acc:1549778]
87	ENSRNOG00000017579	25	49	41	28	120	70	116	139	25.1375	46.795	40.8657	26.9248	121.277	73.6439	111.614	141.047	73.4132	-1.67922	0.313403	-5.35802	8.41376e-08	1.2611e-05	Mylip	myosin regulatory light chain interacting protein [Source:RGD Symbol;Acc:1305761]
88	ENSRNOG00000024294	17	40	13	21	82	66	83	129	17.0935	38.2	12.9574	20.1936	82.8727	69.4357	79.8618	130.9	56.4394	-2.0344	0.379953	-5.35434	8.58684e-08	1.27241e-05	AABR07019083.1
89	ENSRNOG00000054344	3865	4115	2980	2621	8292	11442	5541	9338	3886.26	3929.82	2970.24	2520.35	8380.25	12037.6	5331.5	9475.55	6066.45	-1.40443	0.262695	-5.34623	8.98062e-08	1.31581e-05	Ier2	immediate early response 2 [Source:RGD Symbol;Acc:1359581]
90	ENSRNOG00000028113	404	454	429	365	1174	637	776	1150	406.223	433.57	427.595	350.984	1186.49	670.16	746.66	1166.94	673.578	-1.22015	0.229686	-5.31228	1.08262e-07	1.5686e-05	Whamm	WAS protein homolog associated with actin, golgi membranes and microtubules [Source:RGD Symbol;Acc:1563506]
91	ENSRNOG00000000658	2254	1739	2838	2770	639	701	1387	626	2266.4	1660.74	2828.7	2663.63	645.8	737.491	1334.56	635.221	1596.57	1.48995	0.281335	5.29602	1.18355e-07	1.69598e-05	Acacb	acetyl-CoA carboxylase beta [Source:RGD Symbol;Acc:620500]
92	ENSRNOG00000016921	60	85	75	33	205	122	241	230	60.3301	81.175	74.7543	31.7328	207.182	128.351	231.888	233.388	131.1	-1.69181	0.319761	-5.29086	1.21744e-07	1.72559e-05	Klhl11	kelch-like family member 11 [Source:RGD Symbol;Acc:1306673]
93	ENSRNOG00000019330	26	77	88	66	202	200	175	319	26.143	73.535	87.7117	63.4656	204.15	210.411	168.383	323.699	144.687	-1.85293	0.351154	-5.27669	1.31541e-07	1.8444e-05	Procr	protein C receptor [Source:RGD Symbol;Acc:1305991]
94	ENSRNOG00000000250	103	166	198	153	296	332	344	379	103.567	158.53	197.351	147.125	299.15	349.283	330.994	384.583	246.323	-1.16886	0.222213	-5.26009	1.43989e-07	1.94023e-05	Jmjd6	arginine demethylase and lysine hydroxylase [Source:RGD Symbol;Acc:1305395]
95	ENSRNOG00000004687	126	109	105	94	439	191	227	434	126.693	104.095	104.656	90.3904	443.672	200.943	218.417	440.393	216.157	-1.61421	0.306957	-5.25874	1.45045e-07	1.94023e-05	Thbd	thrombomodulin [Source:RGD Symbol;Acc:621299]
96	ENSRNOG00000006330	47	84	56	45	151	104	253	224	47.2586	80.22	55.8165	43.272	152.607	109.414	243.434	227.299	119.915	-1.69342	0.321623	-5.26522	1.40019e-07	1.94023e-05	Elf3	E74 like ETS transcription factor 3 [Source:RGD Symbol;Acc:1310687]
97	ENSRNOG00000008297	211	372	239	180	946	582	481	1208	212.161	355.26	238.217	173.088	956.068	612.297	462.814	1225.79	529.462	-1.73436	0.329867	-5.25777	1.45815e-07	1.94023e-05	Oser1	oxidative stress responsive serine-rich 1 [Source:RGD Symbol;Acc:1303142]
98	ENSRNOG00000020904	42	55	67	53	110	107	143	158	42.2311	52.525	66.7805	50.9648	111.171	112.57	137.593	160.327	91.7703	-1.29604	0.246408	-5.25974	1.44261e-07	1.94023e-05	Cdc42ep2	CDC42 effector protein 2 [Source:RGD Symbol;Acc:1310253]
99	ENSRNOG00000002568	20	35	46	13	71	111	136	150	20.11	33.425	45.8493	12.5008	71.7556	116.778	130.858	152.209	72.9358	-2.07634	0.396814	-5.23253	1.67209e-07	2.20243e-05	Socs1	suppressor of cytokine signaling 1 [Source:RGD Symbol;Acc:69272]
100	ENSRNOG00000018911	53	112	136	97	345	257	207	403	53.2916	106.96	135.554	93.2752	348.672	270.378	199.174	408.936	202.03	-1.65676	0.317772	-5.21368	1.85131e-07	2.39021e-05	Pfkfb3	6-phosphofructo-2-kinase/fructose-2,6-biphosphatase 3 [Source:RGD Symbol;Acc:619776]
101	ENSRNOG00000034066	6138	9793	9474	6234	25357	17639	13027	23624	6171.77	9352.31	9442.96	5994.62	25626.9	18557.2	12534.5	23972	13956.5	-1.38191	0.265013	-5.21449	1.84326e-07	2.39021e-05	Hspa8	heat shock protein family A (Hsp70) member 8 [Source:RGD Symbol;Acc:621725]
102	ENSRNOG00000051592	202	388	260	191	1194	630	478	1514	203.111	370.54	259.148	183.666	1206.71	662.795	459.927	1536.3	610.274	-1.92702	0.369915	-5.20936	1.89493e-07	2.42254e-05	AABR07044925.1
103	ENSRNOG00000048831	160	206	188	151	352	261	418	350	160.88	196.73	187.384	145.202	355.746	274.587	402.196	355.155	259.735	-1.00804	0.194178	-5.1913	2.08826e-07	2.64378e-05	Sowahc	sosondowah ankyrin repeat domain family member C [Source:RGD Symbol;Acc:1595666]
104	ENSRNOG00000004500	1821	1356	1914	1725	3513	2742	3050	4309	1831.02	1294.98	1907.73	1658.76	3550.39	2884.74	2934.68	4372.47	2554.35	-1.03806	0.200923	-5.16647	2.38563e-07	2.99121e-05	Myc	MYC proto-oncogene, bHLH transcription factor [Source:RGD Symbol;Acc:3130]
105	ENSRNOG00000047686	15	30	21	11	67	40	170	126	15.0825	28.65	20.9312	10.5776	67.713	42.0822	163.572	127.856	59.5581	-2.41514	0.468649	-5.15341	2.55787e-07	3.17663e-05	Pou3f1	POU class 3 homeobox 1 [Source:RGD Symbol;Acc:619767]
106	ENSRNOG00000022839	54	84	28	32	244	137	135	188	54.2971	80.22	27.9083	30.7712	246.597	144.132	129.896	190.769	113.074	-1.87972	0.364961	-5.15048	2.59821e-07	3.19629e-05	Ifit3	interferon-induced protein with tetratricopeptide repeats 3 [Source:RGD Symbol;Acc:1359681]
107	ENSRNOG00000000323	18	37	33	24	89	69	70	85	18.099	35.335	32.8919	23.0784	89.9472	72.5919	67.3534	86.252	53.1936	-1.52933	0.297525	-5.14019	2.74456e-07	3.34477e-05	Prdm1	PR/SET domain 1 [Source:RGD Symbol;Acc:1311765]
108	ENSRNOG00000000123	241	449	368	295	1005	739	593	1322	242.326	428.795	366.794	283.672	1015.7	777.47	570.579	1341.47	628.351	-1.48709	0.28976	-5.13213	2.86481e-07	3.42726e-05	Rnf19b	ring finger protein 19B [Source:RGD Symbol;Acc:1305470]
109	ENSRNOG00000055761	124	196	101	70	272	312	393	481	124.682	187.18	100.669	67.312	274.895	328.242	378.141	488.085	243.651	-1.61437	0.314554	-5.13224	2.86312e-07	3.42726e-05	Zfp574	zinc finger protein 574 [Source:RGD Symbol;Acc:1311420]
110	ENSRNOG00000021548	647	1009	583	347	5089	2400	1131	2421	650.56	963.595	581.09	333.675	5143.16	2524.93	1088.24	2456.66	1717.74	-2.14854	0.41902	-5.12753	2.93566e-07	3.48009e-05	Rassf1	Ras association domain family member 1 [Source:RGD Symbol;Acc:1359383]
111	ENSRNOG00000000909	201	394	288	280	1132	931	407	1191	202.106	376.27	287.056	269.248	1144.05	979.464	391.612	1208.54	607.293	-1.71416	0.334869	-5.11889	3.07346e-07	3.61062e-05	Uspl1	ubiquitin specific peptidase like 1 [Source:RGD Symbol;Acc:1310835]
112	ENSRNOG00000016265	5762	3093	5733	4937	1869	1950	2266	2405	5793.7	2953.81	5714.22	4747.42	1888.89	2051.51	2180.32	2440.43	3471.29	1.16588	0.228635	5.09932	3.40875e-07	3.96875e-05	Acsl5	acyl-CoA synthetase long-chain family member 5 [Source:RGD Symbol;Acc:69402]
113	ENSRNOG00000016454	169	190	222	230	437	376	409	778	169.93	181.45	221.273	221.168	441.651	395.573	393.536	789.46	351.755	-1.34754	0.264888	-5.08719	3.634e-07	4.19357e-05	Nasp	nuclear autoantigenic sperm protein [Source:RGD Symbol;Acc:1359609]
114	ENSRNOG00000010134	398	384	446	185	1527	1148	561	1816	400.19	366.72	444.539	177.896	1543.25	1207.76	539.789	1842.75	815.362	-1.88562	0.371949	-5.06956	3.98736e-07	4.56099e-05	Acot2	acyl-CoA thioesterase 2 [Source:RGD Symbol;Acc:621055]
115	ENSRNOG00000015434	544	782	415	435	1240	1198	1042	1974	546.993	746.81	413.64	418.296	1253.2	1260.36	1002.6	2003.08	955.622	-1.37638	0.273317	-5.03581	4.75822e-07	5.3954e-05	Midn	midnolin [Source:RGD Symbol;Acc:1309629]
116	ENSRNOG00000025061	47	86	83	60	205	121	192	342	47.2586	82.13	82.7281	57.696	207.182	127.299	184.741	347.038	142.009	-1.68265	0.335354	-5.01752	5.2342e-07	5.88396e-05	Spindoc	spindlin interactor and repressor of chromatin binding [Source:RGD Symbol;Acc:1308106]
117	ENSRNOG00000001414	390	832	653	667	1805	1510	1036	2015	392.146	794.56	650.861	641.388	1824.21	1588.6	996.83	2044.68	1116.66	-1.38035	0.275751	-5.00578	5.5636e-07	6.2008e-05	Serpine1	serpin family E member 1 [Source:RGD Symbol;Acc:3249]
118	ENSRNOG00000021276	154	162	171	147	276	240	317	387	154.847	154.71	170.44	141.355	278.937	252.493	305.015	392.7	231.312	-0.984561	0.197275	-4.99081	6.01266e-07	6.6445e-05	Bmp2	bone morphogenetic protein 2 [Source:RGD Symbol;Acc:2211]
119	ENSRNOG00000020679	1737	3931	2799	2184	8995	6123	4600	8943	1746.56	3754.1	2789.83	2100.14	9090.73	6441.74	4426.08	9074.73	4927.99	-1.48239	0.297558	-4.98185	6.29784e-07	6.84366e-05	Icam1	intercellular adhesion molecule 1 [Source:RGD Symbol;Acc:2857]
120	ENSRNOG00000047745	113	175	65	141	683	289	1098	222	113.622	167.125	64.787	135.586	690.269	304.044	1056.49	225.27	344.648	-2.24196	0.449994	-4.9822	6.28642e-07	6.84366e-05	AABR07035348.1
121	ENSRNOG00000010219	74	111	141	117	283	293	207	226	74.4071	106.005	140.538	112.507	286.012	308.252	199.174	229.329	182.028	-1.23788	0.248831	-4.97478	6.5321e-07	6.98185e-05	Ralgds	ral guanine nucleotide dissociation stimulator [Source:RGD Symbol;Acc:3533]
122	ENSRNOG00000012868	86	74	76	87	266	154	140	296	86.4732	70.67	75.751	83.6592	268.831	162.017	134.707	300.36	147.808	-1.45174	0.291737	-4.97621	6.48424e-07	6.98185e-05	Uaca	uveal autoantigen with coiled-coil domains and ankyrin repeats [Source:RGD Symbol;Acc:1560011]
123	ENSRNOG00000021255	61	92	60	55	492	125	138	377	61.3356	87.86	59.8034	52.888	497.236	131.507	132.782	382.553	175.746	-2.12689	0.428617	-4.96221	6.96971e-07	7.38903e-05	Smox	spermine oxidase [Source:RGD Symbol;Acc:1306049]
124	ENSRNOG00000037613	428	1018	522	385	2007	1663	1112	2454	430.355	972.19	520.29	370.216	2028.36	1749.57	1069.96	2490.15	1203.89	-1.67798	0.338436	-4.95804	7.12072e-07	7.43346e-05	Kdm6b	lysine demethylase 6B [Source:RGD Symbol;Acc:1307629]
125	ENSRNOG00000043098	4329	5306	2668	3402	11381	8334	6828	9162	4352.82	5067.23	2659.26	3271.36	11502.1	8767.84	6569.84	9296.96	6435.93	-1.23515	0.249126	-4.95791	7.12563e-07	7.43346e-05	Mt2A	metallothionein 2A [Source:RGD Symbol;Acc:1592345]
126	ENSRNOG00000017657	209	421	236	149	820	745	486	900	210.15	402.055	235.227	143.278	828.727	783.782	467.625	913.257	498.013	-1.59496	0.322129	-4.95131	7.37172e-07	7.62914e-05	Phf23	PHD finger protein 23 [Source:RGD Symbol;Acc:1302969]
127	ENSRNOG00000017787	302	406	293	340	623	529	530	697	303.662	387.73	292.04	326.944	629.63	556.538	509.961	707.267	464.221	-0.874698	0.177328	-4.93264	8.11247e-07	8.32966e-05	Ripk1	receptor interacting serine/threonine kinase 1 [Source:RGD Symbol;Acc:1310158]
128	ENSRNOG00000004972	14	29	21	12	72	68	43	117	14.077	27.695	20.9312	11.5392	72.7662	71.5398	41.3742	118.723	47.3308	-2.03396	0.413278	-4.92152	8.58757e-07	8.68076e-05	Upp1	uridine phosphorylase 1 [Source:RGD Symbol;Acc:1305566]
129	ENSRNOG00000018659	99	188	134	129	572	272	259	862	99.5447	179.54	133.561	124.046	578.087	286.159	249.207	874.697	315.605	-1.88895	0.383786	-4.92189	8.57131e-07	8.68076e-05	Csf1	colony stimulating factor 1 [Source:RGD Symbol;Acc:621063]
130	ENSRNOG00000019568	8768	10973	8783	9243	20938	14852	13885	16876	8816.24	10479.2	8754.23	8888.07	21160.8	15625.1	13360	17124.6	13026	-0.864868	0.176414	-4.9025	9.46258e-07	9.41924e-05	Jund	JunD proto-oncogene, AP-1 transcription factor subunit [Source:RGD Symbol;Acc:2945]
131	ENSRNOG00000061483	286	385	238	125	897	578	609	864	287.574	367.675	237.22	120.2	906.546	608.088	585.974	876.727	498.751	-1.55585	0.317263	-4.90397	9.39166e-07	9.41924e-05	AABR07044412.1
132	ENSRNOG00000020773	483	700	546	467	1212	987	848	1336	485.657	668.5	544.211	449.067	1224.9	1038.38	815.938	1355.68	822.791	-1.04612	0.213576	-4.89812	9.67567e-07	9.55838e-05	Map3k11	mitogen-activated protein kinase kinase kinase 11 [Source:RGD Symbol;Acc:1359261]
133	ENSRNOG00000046207	163	289	100	117	455	396	447	731	163.897	275.995	99.6724	112.507	459.842	416.614	430.099	741.768	337.549	-1.65097	0.337555	-4.89098	1.00337e-06	9.76412e-05	Cbx4	chromobox 4 [Source:RGD Symbol;Acc:1587243]
134	ENSRNOG00000050500	425	589	284	307	1039	863	767	1493	427.338	562.495	283.07	295.211	1050.06	907.925	738	1514.99	722.386	-1.42498	0.291348	-4.89099	1.00329e-06	9.76412e-05	Tob2	transducer of ERBB2, 2 [Source:RGD Symbol;Acc:1359722]
135	ENSRNOG00000009741	4824	3347	3470	1373	19793	9764	6612	12017	4850.54	3196.38	3458.63	1320.28	20003.6	10272.3	6362.01	12194	7707.22	-1.92879	0.394634	-4.88754	1.02106e-06	9.8627e-05	Cyp4a3	cytochrome P450, family 4, subfamily a, polypeptide 3 [Source:RGD Symbol;Acc:631356]
136	ENSRNOG00000052357	74	85	112	67	193	151	180	258	74.4071	81.175	111.633	64.4272	195.054	158.86	173.194	261.8	140.069	-1.25076	0.256715	-4.87218	1.10373e-06	0.000105828	Fosl2	FOS like 2, AP-1 transcription factor subunit [Source:RGD Symbol;Acc:2628]
137	ENSRNOG00000024799	83	60	61	62	331	139	114	306	83.4567	57.3	60.8002	59.6192	334.523	146.236	109.69	310.507	145.266	-1.78671	0.367511	-4.86166	1.16405e-06	0.000110797	Cd93	CD93 molecule [Source:RGD Symbol;Acc:621251]
138	ENSRNOG00000035620	36	58	32	24	169	83	85	155	36.1981	55.39	31.8952	23.0784	170.799	87.3207	81.7862	157.283	80.4688	-1.76153	0.362509	-4.85929	1.17808e-06	0.00011132	Mir22	microRNA 22 [Source:RGD Symbol;Acc:2325597]
139	ENSRNOG00000014786	3	11	14	7	41	21	61	82	3.01651	10.505	13.9541	6.7312	41.4363	22.0932	58.6936	83.2078	29.9547	-2.58615	0.534027	-4.84274	1.28059e-06	0.000119814	Ccne1	cyclin E1 [Source:RGD Symbol;Acc:2294]
140	ENSRNOG00000045654	37	71	43	10	149	195	121	223	37.2036	67.805	42.8591	9.616	150.586	205.151	116.425	226.285	106.991	-2.14847	0.44373	-4.84185	1.28634e-06	0.000119814	Hspa1a	heat shock protein family A (Hsp70) member 1A [Source:RGD Symbol;Acc:1593284]
141	ENSRNOG00000003463	4290	9137	6354	26156	2798	2092	2267	2914	4313.6	8725.83	6333.18	25151.6	2827.78	2200.9	2181.29	2956.92	6836.39	2.13072	0.440371	4.83847	1.30843e-06	0.000121007	Srebf1	sterol regulatory element binding transcription factor 1 [Source:RGD Symbol;Acc:69423]
142	ENSRNOG00000055976	72	55	41	68	123	117	141	124	72.3961	52.525	40.8657	65.3888	124.309	123.091	135.669	125.827	92.5088	-1.1388	0.235528	-4.83507	1.331e-06	0.000122227	AABR07006866.1
143	ENSRNOG00000005424	872	1221	1591	885	3579	2097	2148	4724	876.798	1166.05	1585.79	851.016	3617.09	2206.16	2066.79	4793.58	2145.41	-1.50151	0.311203	-4.82487	1.40095e-06	0.000127751	Odc1	ornithine decarboxylase 1 [Source:RGD Symbol;Acc:3227]
144	ENSRNOG00000017869	117	162	177	149	319	289	327	225	117.644	154.71	176.42	143.278	322.395	304.044	314.636	228.314	220.18	-0.981904	0.20443	-4.80313	1.56202e-06	0.000141449	Irf8	interferon regulatory factor 8 [Source:RGD Symbol;Acc:1312024]
145	ENSRNOG00000000461	22	56	34	23	148	151	58	137	22.121	53.48	33.8886	22.1168	149.575	158.86	55.8071	139.018	79.3584	-1.93317	0.403036	-4.79653	1.61438e-06	0.000145183	Brd2	bromodomain containing 2 [Source:RGD Symbol;Acc:1303324]
146	ENSRNOG00000002946	645	1457	1033	1081	2004	2500	2851	1884	648.549	1391.43	1029.62	1039.49	2025.33	2630.14	2743.21	1911.75	1677.44	-1.17993	0.246484	-4.78704	1.69261e-06	0.000151176	Socs3	suppressor of cytokine signaling 3 [Source:RGD Symbol;Acc:621087]
147	ENSRNOG00000003203	578	953	831	601	1242	1232	2400	2173	581.18	910.115	828.278	577.922	1255.22	1296.13	2309.26	2205.01	1245.39	-1.28604	0.269218	-4.77697	1.77957e-06	0.000157861	Hexim1	hexamethylene bis-acetamide inducible 1 [Source:RGD Symbol;Acc:1559851]
148	ENSRNOG00000051039	124	153	133	126	252	348	255	211	124.682	146.115	132.564	121.162	254.682	366.116	245.359	214.108	200.598	-1.04161	0.218846	-4.75954	1.94036e-06	0.000170961	LOC108349594	uncharacterized LOC108349594 [Source:RGD Symbol;Acc:11468822]
149	ENSRNOG00000028930	40	24	21	42	102	76	70	133	40.2201	22.92	20.9312	40.3872	103.086	79.9563	67.3534	134.959	63.7266	-1.63047	0.342865	-4.75543	1.98022e-06	0.000173303	Dab2	DAB2, clathrin adaptor protein [Source:RGD Symbol;Acc:621007]
150	ENSRNOG00000012270	58	85	32	44	194	141	108	290	58.3191	81.175	31.8952	42.3104	196.065	148.34	103.917	294.272	119.537	-1.79612	0.378241	-4.74861	2.04824e-06	0.00017806	Med26	mediator complex subunit 26 [Source:RGD Symbol;Acc:1309524]
151	ENSRNOG00000018107	900	1430	1231	1153	3643	2111	1777	3829	904.952	1365.65	1226.97	1108.73	3681.77	2220.89	1709.81	3885.4	2013.02	-1.31963	0.27847	-4.73887	2.14917e-06	0.000185597	Zfand5	zinc finger AN1-type containing 5 [Source:RGD Symbol;Acc:1310776]
152	ENSRNOG00000012772	938	619	1336	1069	422	304	361	124	943.161	591.145	1331.62	1027.95	426.491	319.825	347.351	125.827	639.172	1.67481	0.353872	4.73282	2.21427e-06	0.000189961	Nqo1	NAD(P)H quinone dehydrogenase 1 [Source:RGD Symbol;Acc:2503]
153	ENSRNOG00000054437	102	256	110	117	781	330	269	671	102.561	244.48	109.64	112.507	789.312	347.179	258.829	680.884	330.674	-1.8665	0.39679	-4.704	2.55109e-06	0.000217426	Rel	REL proto-oncogene, NF-kB subunit [Source:RGD Symbol;Acc:1311231]
154	ENSRNOG00000016119	206	182	191	141	570	272	439	339	207.133	173.81	190.374	135.586	576.066	286.159	422.402	343.993	291.94	-1.20461	0.2562	-4.70182	2.57854e-06	0.000218339	Fzd7	frizzled class receptor 7 [Source:RGD Symbol;Acc:2321905]
155	ENSRNOG00000006420	200	468	232	136	945	672	534	1442	201.1	446.94	231.24	130.778	955.057	706.982	513.81	1463.24	581.143	-1.84894	0.393706	-4.69624	2.64994e-06	0.000220373	Rbm38	RNA binding motif protein 38 [Source:RGD Symbol;Acc:1308503]
156	ENSRNOG00000012420	437	667	396	492	843	818	961	867	439.404	636.985	394.703	473.107	851.971	860.582	924.665	879.771	682.649	-0.854913	0.181978	-4.69788	2.62871e-06	0.000220373	Bcl9l	B-cell CLL/lymphoma 9-like [Source:RGD Symbol;Acc:1309096]
157	ENSRNOG00000036839	831	892	1227	1124	1654	1889	1655	1912	835.572	851.86	1222.98	1080.84	1671.6	1987.33	1592.43	1940.16	1397.85	-0.849411	0.18088	-4.69598	2.65326e-06	0.000220373	Hnrnpa1	heterogeneous nuclear ribonucleoprotein A1 [Source:RGD Symbol;Acc:69234]
158	ENSRNOG00000021330	68	48	44	50	116	91	116	128	68.3741	45.84	43.8558	48.08	117.234	95.7371	111.614	129.885	82.5776	-1.14191	0.243328	-4.69289	2.69368e-06	0.000222314	Sprtn	SprT-like N-terminal domain [Source:RGD Symbol;Acc:1559496]
159	ENSRNOG00000008517	355	436	312	245	868	560	589	923	356.953	416.38	310.978	235.592	877.237	589.151	566.73	936.596	536.202	-1.16986	0.249594	-4.68703	2.77197e-06	0.000227336	Cdc42ep1	CDC42 effector protein 1 [Source:RGD Symbol;Acc:1311131]
160	ENSRNOG00000013011	856	1453	809	517	4359	2198	1581	3082	860.71	1387.61	806.35	497.147	4405.39	2312.42	1521.22	3127.4	1864.78	-1.6781	0.358354	-4.68281	2.82968e-06	0.000230619	Dnajb4	DnaJ heat shock protein family (Hsp40) member B4 [Source:RGD Symbol;Acc:1305826]
161	ENSRNOG00000017866	435	376	385	449	168	229	271	199	437.393	359.08	383.739	431.759	169.788	240.921	260.754	201.931	310.671	0.883791	0.189475	4.66442	3.09494e-06	0.000250671	Sirt5	sirtuin 5 [Source:RGD Symbol;Acc:1303285]
162	ENSRNOG00000045877	27	55	34	26	144	121	56	142	27.1485	52.525	33.8886	25.0016	145.532	127.299	53.8827	144.092	76.1712	-1.76288	0.378262	-4.66047	3.15487e-06	0.000253948	AC098547.1	bromodomain containing 2 [Source:NCBI gene;Acc:294276]
163	ENSRNOG00000016885	1382	1801	1607	1367	4836	4134	1791	5075	1389.6	1719.95	1601.74	1314.51	4887.47	4349.2	1723.28	5149.75	2766.94	-1.41867	0.304623	-4.65713	3.20653e-06	0.000256523	Klf6	Kruppel-like factor 6 [Source:RGD Symbol;Acc:62389]
164	ENSRNOG00000002828	2154	4554	2283	1877	7715	6194	5281	6812	2165.85	4349.07	2275.52	1804.92	7797.1	6516.44	5081.33	6912.34	4612.82	-1.31199	0.282094	-4.65089	3.3051e-06	0.000261203	Tob1	transducer of ErbB-2.1 [Source:RGD Symbol;Acc:621126]
165	ENSRNOG00000020440	9245	11616	11865	8417	3243	3800	6169	5684	9295.86	11093.3	11826.1	8093.79	3277.51	3997.81	5935.76	5767.72	7410.98	1.08669	0.233593	4.65206	3.28629e-06	0.000261203	Fads2	fatty acid desaturase 2 [Source:RGD Symbol;Acc:68339]
166	ENSRNOG00000007545	1512	2007	1631	381	3973	6280	3671	6040	1520.32	1916.68	1625.66	366.37	4015.28	6606.91	3532.2	6128.97	3214.05	-1.90153	0.409836	-4.63974	3.48851e-06	0.000274037	Angptl4	angiopoietin-like 4 [Source:RGD Symbol;Acc:735058]
167	ENSRNOG00000053460	110	90	106	39	343	241	155	348	110.605	85.95	105.653	37.5024	346.65	253.546	149.14	353.126	180.271	-1.69883	0.366886	-4.63041	3.64943e-06	0.000284961	Acot3	acyl-CoA thioesterase 3 [Source:RGD Symbol;Acc:1564089]
168	ENSRNOG00000055908	23	23	30	39	116	71	54	89	23.1265	21.965	29.9017	37.5024	117.234	74.696	51.9583	90.311	55.8369	-1.56979	0.339735	-4.62062	3.82592e-06	0.000296964	RF00400
169	ENSRNOG00000060816	1	3	5	5	20	14	36	25	1.0055	2.865	4.98362	4.808	20.2128	14.7288	34.6389	25.3682	13.5764	-2.79643	0.605603	-4.6176	3.88209e-06	0.000299541	RF00554	predicted gene, 22988 [Source:MGI Symbol;Acc:MGI:5452765]
170	ENSRNOG00000029698	941	1661	1276	619	3342	3724	1756	3724	946.177	1586.25	1271.82	595.231	3377.57	3917.86	1689.61	3778.85	2145.42	-1.53661	0.333156	-4.6123	3.98244e-06	0.000305477	Pim3	Pim-3 proto-oncogene, serine/threonine kinase [Source:RGD Symbol;Acc:620462]
171	ENSRNOG00000061695	854	885	830	1085	606	397	511	526	858.699	845.175	827.281	1043.34	612.449	417.666	491.68	533.748	703.754	0.798144	0.173381	4.60341	4.15621e-06	0.000316942	Slc23a1	solute carrier family 23 member 1 [Source:RGD Symbol;Acc:619875]
172	ENSRNOG00000057626	3690	3150	3944	3196	2264	2074	2152	2117	3710.3	3008.25	3931.08	3073.28	2288.09	2181.96	2070.63	2148.18	2801.47	0.659314	0.143338	4.5997	4.23092e-06	0.000320763	Kif1b	kinesin family member 1B [Source:RGD Symbol;Acc:621520]
173	ENSRNOG00000019219	6	19	19	18	56	15	249	168	6.03301	18.145	18.9378	17.3088	56.596	15.7808	239.586	170.475	67.8577	-2.99675	0.65299	-4.58928	4.44781e-06	0.000335257	Vamp1	vesicle-associated membrane protein 1 [Source:RGD Symbol;Acc:3948]
174	ENSRNOG00000007793	2022	3666	2211	2091	6493	7176	3354	7357	2033.12	3501.03	2203.76	2010.71	6562.1	7549.56	3227.19	7465.37	4319.1	-1.34727	0.294835	-4.56957	4.88737e-06	0.000363529	Pnrc1	proline-rich nuclear receptor coactivator 1 [Source:RGD Symbol;Acc:628753]
175	ENSRNOG00000014161	93	131	113	97	252	148	319	522	93.5117	125.105	112.63	93.2752	254.682	155.704	306.939	529.689	208.942	-1.55462	0.340115	-4.57087	4.85697e-06	0.000363529	Rbm15b	RNA binding motif protein 15B [Source:RGD Symbol;Acc:1305937]
176	ENSRNOG00000016064	8346	4634	7407	5438	2008	1633	3422	3249	8391.92	4425.47	7382.73	5229.18	2029.37	1718.01	3292.62	3296.86	4470.77	1.29863	0.284317	4.56756	4.93441e-06	0.000363529	Tkt	transketolase [Source:RGD Symbol;Acc:621036]
177	ENSRNOG00000017720	261	457	351	381	1095	592	593	1196	262.436	436.435	349.85	366.37	1106.65	622.817	570.579	1213.62	616.095	-1.31188	0.287143	-4.56872	4.90701e-06	0.000363529	Mxd1	max dimerization protein 1 [Source:RGD Symbol;Acc:1564525]
178	ENSRNOG00000029220	135	138	118	125	277	199	199	274	135.743	131.79	117.613	120.2	279.948	209.359	191.476	278.036	183.021	-0.923816	0.202789	-4.55556	5.22463e-06	0.000382748	Zmym5	zinc finger MYM-type containing 5 [Source:RGD Symbol;Acc:1306353]
179	ENSRNOG00000018232	386	437	346	442	1111	756	542	1316	388.124	417.335	344.866	425.027	1122.82	795.354	521.507	1335.38	668.803	-1.26067	0.276866	-4.55337	5.27937e-06	0.000384598	Srf	serum response factor [Source:RGD Symbol;Acc:1559787]
180	ENSRNOG00000023126	3	2	3	4	9	25	27	27	3.01651	1.91	2.99017	3.8464	9.09578	26.3014	25.9792	27.3977	12.5671	-2.91679	0.640866	-4.55132	5.33098e-06	0.0003862	Rxfp3	relaxin family peptide receptor 3 [Source:RGD Symbol;Acc:1311550]
181	ENSRNOG00000023238	1139	1054	1025	1092	631	594	763	746	1145.27	1006.57	1021.64	1050.07	637.715	624.921	734.152	756.988	872.165	0.616794	0.13591	4.53825	5.67227e-06	0.000408654	Dgkd	diacylglycerol kinase, delta [Source:RGD Symbol;Acc:1563309]
182	ENSRNOG00000000978	15927	17891	10916	16870	37240	45106	27678	22868	16014.6	17085.9	10880.2	16222.2	37636.3	47454	26631.5	23204.8	24391.2	-1.16426	0.256661	-4.53618	5.7281e-06	0.000410409	AABR07035374.1
183	ENSRNOG00000010753	46	42	31	30	263	271	47	96	46.2531	40.11	30.8984	28.848	265.799	285.107	45.223	97.4141	104.957	-2.2466	0.495519	-4.53383	5.79228e-06	0.00041274	Aig1	androgen-induced 1 [Source:RGD Symbol;Acc:1562920]
184	ENSRNOG00000006304	257	402	229	273	897	719	372	1157	258.414	383.91	228.25	262.517	906.546	756.428	357.935	1174.04	541.005	-1.49526	0.330438	-4.52508	6.03739e-06	0.000427867	Mdm2	MDM2 proto-oncogene [Source:RGD Symbol;Acc:1305332]
185	ENSRNOG00000002159	14	18	31	11	105	161	16	177	14.077	17.19	30.8984	10.5776	106.117	169.381	15.3951	179.607	67.9055	-2.69353	0.595701	-4.52162	6.13691e-06	0.000432569	Gpat3	glycerol-3-phosphate acyltransferase 3 [Source:RGD Symbol;Acc:1565703]
186	ENSRNOG00000004749	958	1300	712	790	2615	1504	1665	2070	963.271	1241.5	709.667	759.664	2642.83	1582.29	1602.05	2100.49	1450.22	-1.10944	0.246958	-4.49244	7.04124e-06	0.000493644	Slc30a1	solute carrier family 30 member 1 [Source:RGD Symbol;Acc:61918]
187	ENSRNOG00000007713	428	331	347	710	208	181	218	171	430.355	316.105	345.863	682.736	210.214	190.422	209.758	173.519	319.871	1.17906	0.263058	4.48211	7.39091e-06	0.000514203	Tmcc3	transmembrane and coiled-coil domain family 3 [Source:RGD Symbol;Acc:1307241]
188	ENSRNOG00000050869	285	544	538	424	756	950	965	813	286.568	519.52	536.237	407.719	764.046	999.453	928.514	824.975	658.379	-1.00678	0.224655	-4.48146	7.41335e-06	0.000514203	Cebpd	CCAAT/enhancer binding protein delta [Source:RGD Symbol;Acc:2328]
189	ENSRNOG00000007687	6	9	16	9	61	32	25	46	6.03301	8.595	15.9476	8.6544	61.6492	33.6658	24.0548	46.6776	25.6597	-2.08178	0.464943	-4.4775	7.55221e-06	0.000521062	Sema7a	semaphorin 7A (John Milton Hagen blood group) [Source:RGD Symbol;Acc:1305192]
190	ENSRNOG00000061527	115	85	1318	2971	17	27	64	41	115.633	81.175	1313.68	2856.91	17.1809	28.4055	61.5802	41.6039	564.522	4.87527	1.08913	4.47628	7.59536e-06	0.000521282	Gck	glucokinase [Source:RGD Symbol;Acc:2670]
191	ENSRNOG00000022296	367	186	1045	124	18	60	44	14	369.019	177.63	1041.58	119.238	18.1916	63.1234	42.3364	14.2062	230.665	3.63088	0.812818	4.46702	7.93159e-06	0.000538687	Pnpla5	patatin-like phospholipase domain containing 5 [Source:RGD Symbol;Acc:1307495]
192	ENSRNOG00000026023	51	92	78	81	191	142	125	210	51.2806	87.86	77.7445	77.8896	193.033	149.392	120.274	213.093	121.321	-1.19577	0.267642	-4.4678	7.90287e-06	0.000538687	Taf4b	TATA-box binding protein associated factor 4b [Source:RGD Symbol;Acc:1562997]
193	ENSRNOG00000010278	38	65	62	64	155	118	101	258	38.2091	62.075	61.7969	61.5424	156.65	124.143	97.1813	261.8	107.925	-1.51562	0.33964	-4.46243	8.10345e-06	0.000547508	Il6	interleukin 6 [Source:RGD Symbol;Acc:2901]
194	ENSRNOG00000019653	34	69	59	50	114	84	179	236	34.1871	65.895	58.8067	48.08	115.213	88.3727	172.232	239.476	102.783	-1.57164	0.352472	-4.4589	8.23805e-06	0.000551543	Csrnp2	cysteine and serine rich nuclear protein 2 [Source:RGD Symbol;Acc:1308916]
195	ENSRNOG00000030930	13	12	12	11	53	41	21	68	13.0715	11.46	11.9607	10.5776	53.564	43.1343	20.206	69.0016	29.122	-1.98118	0.444345	-4.45865	8.24777e-06	0.000551543	Samsn1	SAM domain, SH3 domain and nuclear localization signals, 1 [Source:RGD Symbol;Acc:620926]
196	ENSRNOG00000010258	128	183	123	120	288	188	314	287	128.704	174.765	122.597	115.392	291.065	197.787	302.128	291.227	202.958	-0.999131	0.224367	-4.45311	8.4635e-06	0.000560613	Vhl	von Hippel-Lindau tumor suppressor [Source:RGD Symbol;Acc:3960]
197	ENSRNOG00000014852	122	451	222	146	1261	565	438	1262	122.671	430.705	221.273	140.394	1274.42	594.412	421.44	1280.59	560.738	-1.9641	0.441078	-4.45296	8.46938e-06	0.000560613	Fbxo30	F-box protein 30 [Source:RGD Symbol;Acc:1359367]
198	ENSRNOG00000009222	334	1152	658	572	3172	1457	1146	3621	335.838	1100.16	655.844	550.035	3205.76	1532.85	1102.67	3674.34	1519.69	-1.84863	0.415708	-4.44695	8.70988e-06	0.000569351	Epha2	Eph receptor A2 [Source:RGD Symbol;Acc:1307204]
199	ENSRNOG00000026488	3591	3582	3890	4002	2015	2030	2949	2025	3610.76	3420.81	3877.26	3848.33	2036.44	2135.67	2837.5	2054.83	2977.7	0.703019	0.158061	4.44777	8.67646e-06	0.000569351	Gltpd2	glycolipid transfer protein domain containing 2 [Source:RGD Symbol;Acc:1560459]
200	ENSRNOG00000050190	568	528	487	561	1009	663	893	913	571.125	504.24	485.405	539.458	1019.74	697.513	859.236	926.448	700.395	-0.738171	0.166016	-4.44639	8.73237e-06	0.000569351	Eng	endoglin [Source:RGD Symbol;Acc:1593188]
201	ENSRNOG00000005333	684	1029	1027	1089	1871	1366	1591	1970	687.763	982.695	1023.64	1047.18	1890.91	1437.11	1530.85	1999.02	1324.9	-0.874148	0.196699	-4.44409	8.8263e-06	0.000572612	Azin1	antizyme inhibitor 1 [Source:RGD Symbol;Acc:61934]
202	ENSRNOG00000018680	3248	1639	2042	1890	1048	975	1179	966	3265.87	1565.24	2035.31	1817.42	1059.15	1025.75	1134.42	980.229	1610.43	1.048	0.236633	4.42879	9.47622e-06	0.000611732	Rpl17	ribosomal protein L17 [Source:RGD Symbol;Acc:1303019]
203	ENSRNOG00000018359	349	702	234	386	2028	825	743	1631	350.92	670.41	233.233	371.178	2049.58	867.946	714.908	1655.02	864.15	-1.7013	0.38437	-4.42621	9.59019e-06	0.00061604	Smad7	SMAD family member 7 [Source:RGD Symbol;Acc:69314]
204	ENSRNOG00000008519	196	393	312	245	623	809	422	1163	197.078	375.315	310.978	235.592	629.63	851.113	406.045	1180.13	523.235	-1.45435	0.328671	-4.42495	9.64655e-06	0.000616622	RGD1309079	similar to Ab2-095 [Source:RGD Symbol;Acc:1309079]
205	ENSRNOG00000055221	2	6	3	0	31	11	22	26	2.011	5.73	2.99017	0	31.3299	11.5726	21.1682	26.383	12.6481	-3.07309	0.695589	-4.41797	9.96333e-06	0.000633765	Acot1	acyl-CoA thioesterase 1 [Source:RGD Symbol;Acc:70894]
206	ENSRNOG00000013987	529	669	825	619	1322	984	1059	1528	531.91	638.895	822.297	595.231	1336.07	1035.22	1018.96	1550.51	941.137	-0.932713	0.211871	-4.40226	1.07128e-05	0.000678128	Sbno2	strawberry notch homolog 2 [Source:RGD Symbol;Acc:1307194]
207	ENSRNOG00000033522	235	392	203	263	1150	404	482	1446	236.293	374.36	202.335	252.901	1162.24	425.031	463.776	1467.3	573.029	-1.72268	0.391936	-4.39531	1.10613e-05	0.00069681	Prdm2	PR/SET domain 2 [Source:RGD Symbol;Acc:1594531]
208	ENSRNOG00000033235	39	105	58	31	232	119	136	456	39.2146	100.275	57.81	29.8096	234.469	125.195	130.858	462.717	147.543	-2.06889	0.471324	-4.38952	1.136e-05	0.000712184	Relb	RELB proto-oncogene, NF-kB subunit [Source:RGD Symbol;Acc:2321078]
209	ENSRNOG00000019615	6	9	2	0	40	19	20	55	6.03301	8.595	1.99345	0	40.4257	19.9891	19.2438	55.8101	19.0113	-3.02575	0.689487	-4.38842	1.14179e-05	0.000712391	Colq	collagen like tail subunit of asymmetric acetylcholinesterase [Source:RGD Symbol;Acc:2377]
210	ENSRNOG00000004003	105	185	114	123	470	256	195	392	105.578	176.675	113.627	118.277	475.002	269.326	187.627	397.774	230.486	-1.37027	0.312386	-4.38645	1.15213e-05	0.000715419	Dusp10	dual specificity phosphatase 10 [Source:RGD Symbol;Acc:1310844]
211	ENSRNOG00000050490	27	27	30	34	121	60	49	118	27.1485	25.785	29.9017	32.6944	122.288	63.1234	47.1474	119.738	58.4783	-1.60804	0.36681	-4.38383	1.16608e-05	0.00072065	Mir3064	microRNA 3064 [Source:RGD Symbol;Acc:9685093]
212	ENSRNOG00000001728	28	23	67	22	89	76	210	144	28.1541	21.965	66.7805	21.1552	89.9472	79.9563	202.06	146.121	82.0174	-1.9101	0.436577	-4.37518	1.21335e-05	0.000746323	LOC100909474	protein FAM43A-like [Source:RGD Symbol;Acc:6503176]
213	ENSRNOG00000018931	274	254	236	268	140	125	173	162	275.507	242.57	235.227	257.709	141.49	131.507	166.459	164.386	201.857	0.742648	0.169957	4.36961	1.24468e-05	0.000758443	Dis3l2	DIS3-like 3'-5' exoribonuclease 2 [Source:RGD Symbol;Acc:1560168]
214	ENSRNOG00000032487	897	1034	1194	1069	1800	1332	1853	2283	901.935	987.47	1190.09	1027.95	1819.16	1401.34	1782.94	2316.63	1428.44	-0.833662	0.190757	-4.37028	1.24086e-05	0.000758443	Sts	steroid sulfatase [Source:RGD Symbol;Acc:3783]
215	ENSRNOG00000001712	400	351	466	385	231	241	252	212	402.201	335.205	464.473	370.216	233.458	253.546	242.472	215.123	314.587	0.734697	0.168373	4.3635	1.27999e-05	0.000771434	Alg3	ALG3, alpha-1,3- mannosyltransferase [Source:RGD Symbol;Acc:1306004]
216	ENSRNOG00000006789	483	890	300	256	1491	1000	1201	2212	485.657	849.95	299.017	246.17	1506.87	1052.06	1155.59	2244.58	979.986	-1.66366	0.381323	-4.36286	1.28375e-05	0.000771434	Ddit3	DNA-damage inducible transcript 3 [Source:RGD Symbol;Acc:62391]
217	ENSRNOG00000020308	2834	2478	1366	809	7476	6682	3100	6309	2849.59	2366.49	1361.52	777.935	7555.56	7029.84	2982.79	6401.93	3915.71	-1.70434	0.390513	-4.36436	1.27497e-05	0.000771434	Ech1	enoyl-CoA hydratase 1 [Source:RGD Symbol;Acc:69353]
218	ENSRNOG00000015577	267	274	196	168	432	453	442	351	268.469	261.67	195.358	161.549	436.597	476.581	425.288	356.17	322.71	-0.93395	0.214153	-4.36113	1.2939e-05	0.000773969	Lpar6	lysophosphatidic acid receptor 6 [Source:RGD Symbol;Acc:1595950]
219	ENSRNOG00000009715	1223	494	3197	632	267	401	247	323	1229.73	471.77	3186.53	607.731	269.841	421.875	237.661	327.758	844.111	2.12826	0.488126	4.36005	1.3003e-05	0.000774243	Me1	malic enzyme 1 [Source:RGD Symbol;Acc:3074]
220	ENSRNOG00000005271	76	70	69	102	221	178	108	276	76.4181	66.85	68.7739	98.0832	223.352	187.266	103.917	280.065	138.091	-1.35675	0.311842	-4.35074	1.35676e-05	0.00080419	Rapgef5	Rap guanine nucleotide exchange factor 5 [Source:RGD Symbol;Acc:1561668]
221	ENSRNOG00000042320	96	85	92	67	183	132	150	182	96.5282	81.175	91.6986	64.4272	184.948	138.871	144.329	184.681	123.332	-0.968494	0.22268	-4.34926	1.36598e-05	0.000804873	Slc41a1	solute carrier family 41 member 1 [Source:RGD Symbol;Acc:1311397]
222	ENSRNOG00000048193	46	59	30	38	141	109	69	115	46.2531	56.345	29.9017	36.5408	142.501	114.674	66.3912	116.694	76.1626	-1.37952	0.317235	-4.34857	1.37026e-05	0.000804873	LOC100910795	heterogeneous nuclear ribonucleoprotein H3-like [Source:RGD Symbol;Acc:6496679]
223	ENSRNOG00000019598	3719	4227	4172	4960	11059	6495	5899	10700	3739.46	4036.78	4158.33	4769.54	11176.7	6833.11	5675.96	10857.6	6405.94	-1.04819	0.241455	-4.34114	1.41748e-05	0.000828874	Vegfa	vascular endothelial growth factor A [Source:RGD Symbol;Acc:619991]
224	ENSRNOG00000016250	1070	961	1031	889	1350	1496	1503	1779	1075.89	917.755	1027.62	854.863	1364.37	1573.88	1446.17	1805.2	1258.22	-0.675305	0.15566	-4.33833	1.4357e-05	0.000832069	Ammecr1l	AMMECR1 like [Source:RGD Symbol;Acc:1307915]
225	ENSRNOG00000024964	241	302	243	178	1170	376	387	887	242.326	288.41	242.204	171.165	1182.45	395.573	372.368	900.065	474.32	-1.59416	0.367421	-4.33877	1.4328e-05	0.000832069	Nufip2	NUFIP2, FMR1 interacting protein 2 [Source:RGD Symbol;Acc:1596719]
226	ENSRNOG00000059538	1908	1060	806	1624	589	381	641	610	1918.5	1012.3	803.359	1561.64	595.268	400.833	616.764	618.985	940.956	1.24645	0.287588	4.33415	1.46324e-05	0.000844276	Clec2g	C-type lectin domain family 2, member G [Source:RGD Symbol;Acc:1563148]
227	ENSRNOG00000049937	189	264	202	108	587	352	351	1095	190.04	252.12	201.338	103.853	593.247	370.324	337.729	1111.13	394.972	-1.69061	0.390832	-4.32566	1.52078e-05	0.000873612	Pdxk	pyridoxal kinase [Source:RGD Symbol;Acc:621324]
228	ENSRNOG00000013290	4	16	9	13	66	14	43	146	4.02201	15.28	8.97051	12.5008	66.7024	14.7288	41.3742	148.151	38.9662	-2.72967	0.633166	-4.31114	1.62416e-05	0.00092639	Nrip3	nuclear receptor interacting protein 3 [Source:RGD Symbol;Acc:1304777]
229	ENSRNOG00000025948	38	24	22	41	88	67	78	64	38.2091	22.92	21.9279	39.4256	88.9365	70.4878	75.0509	64.9427	52.7376	-1.29009	0.299272	-4.31077	1.62687e-05	0.00092639	Inava	innate immunity activator [Source:RGD Symbol;Acc:1311892]
230	ENSRNOG00000046191	6	8	7	10	29	27	24	28	6.03301	7.64	6.97707	9.616	29.3086	28.4055	23.0926	28.4124	17.4357	-1.84802	0.429186	-4.30587	1.66331e-05	0.000943024	Cgas	cyclic GMP-AMP synthase [Source:RGD Symbol;Acc:1586939]
231	ENSRNOG00000012860	26	43	36	37	9	5	6	16	26.143	41.065	35.8821	35.5792	9.09578	5.26028	5.77315	16.2357	21.8793	1.93246	0.449981	4.29455	1.75047e-05	0.000988146	Tmem184c	transmembrane protein 184C [Source:RGD Symbol;Acc:727852]
232	ENSRNOG00000018468	522	691	600	551	909	864	868	831	524.872	659.905	598.034	529.842	918.674	908.977	835.182	843.241	727.341	-0.600104	0.14043	-4.27334	1.92568e-05	0.00108236	Ldb1	LIM domain binding 1 [Source:RGD Symbol;Acc:1310359]
233	ENSRNOG00000013267	590	889	772	1267	1518	1625	1625	1948	593.246	848.995	769.471	1218.35	1534.15	1709.59	1563.56	1976.69	1276.76	-0.983743	0.230866	-4.26109	2.03428e-05	0.0011385	Helz2	helicase with zinc finger 2 [Source:RGD Symbol;Acc:1306056]
234	ENSRNOG00000025100	246	168	302	421	83	100	164	82	247.353	160.44	301.011	404.834	83.8833	105.206	157.799	83.2078	192.967	1.37174	0.322986	4.24706	2.16598e-05	0.00120702	Ikbke	inhibitor of nuclear factor kappa B kinase subunit epsilon [Source:RGD Symbol;Acc:1308352]
235	ENSRNOG00000005535	4	10	11	7	22	32	30	32	4.02201	9.55	10.964	6.7312	22.2341	33.6658	28.8657	32.4714	18.563	-1.90445	0.44875	-4.2439	2.19673e-05	0.00121895	Ikzf4	IKAROS family zinc finger 4 [Source:RGD Symbol;Acc:2319157]
236	ENSRNOG00000019822	965	1531	1625	970	1928	3824	3306	2206	970.309	1462.1	1619.68	932.752	1948.52	4023.06	3181	2238.49	2046.99	-1.19226	0.281107	-4.24133	2.22204e-05	0.00122777	Gadd45b	growth arrest and DNA-damage-inducible, beta [Source:RGD Symbol;Acc:1309080]
237	ENSRNOG00000008345	254	171	189	287	102	66	126	114	255.397	163.305	188.381	275.979	103.086	69.4357	121.236	115.679	161.562	1.10767	0.2613	4.23906	2.24457e-05	0.0012298	Clcn6	chloride voltage-gated channel 6 [Source:RGD Symbol;Acc:1305379]
238	ENSRNOG00000021919	30	18	10	23	77	50	43	81	30.1651	17.19	9.96724	22.1168	77.8195	52.6028	41.3742	82.1931	41.6786	-1.67704	0.395563	-4.23963	2.23888e-05	0.0012298	Rhoj	ras homolog family member J [Source:RGD Symbol;Acc:1310528]
239	ENSRNOG00000001889	13435	8571	8985	20292	3035	6378	5633	2651	13508.9	8185.3	8955.56	19512.8	3067.3	6710.01	5420.02	2690.05	8506.25	1.48768	0.351235	4.23556	2.27978e-05	0.00124386	Comt	catechol-O-methyltransferase [Source:RGD Symbol;Acc:2379]
240	ENSRNOG00000020063	299	568	415	322	1167	688	659	871	300.645	542.44	413.64	309.635	1179.42	723.815	634.084	883.83	623.439	-1.12688	0.266143	-4.23411	2.29456e-05	0.00124671	Nfkbib	NFKB inhibitor beta [Source:RGD Symbol;Acc:621887]
241	ENSRNOG00000010071	11	18	7	1	26	37	84	56	11.0605	17.19	6.97707	0.9616	26.2767	38.9261	80.824	56.8249	29.8801	-2.48727	0.587692	-4.23227	2.3134e-05	0.00125173	RGD1560010	RGD1560010 [Source:RGD Symbol;Acc:1560010]
242	ENSRNOG00000006893	1184	738	1050	841	2447	1669	1366	2305	1190.51	704.79	1046.56	808.706	2473.04	1755.88	1314.35	2338.95	1454.1	-1.07157	0.253388	-4.22896	2.34777e-05	0.00126198	Ppm1k	protein phosphatase, Mg2+/Mn2+ dependent, 1K [Source:RGD Symbol;Acc:1308501]
243	ENSRNOG00000025970	26	32	20	21	141	19	89	268	26.143	30.56	19.9345	20.1936	142.501	19.9891	85.635	271.948	77.1129	-2.4251	0.573502	-4.22858	2.3517e-05	0.00126198	AABR07068127.1	U3 small nucleolar RNA-associated B-like [Source:NCBI gene;Acc:102551819]
244	ENSRNOG00000015382	97	136	192	147	516	243	231	422	97.5337	129.88	191.371	141.355	521.491	255.65	222.266	428.216	248.47	-1.34968	0.319393	-4.22576	2.38133e-05	0.00127265	Arid5a	AT-rich interaction domain 5A [Source:RGD Symbol;Acc:1311041]
245	ENSRNOG00000026177	741	589	312	487	218	205	297	229	745.077	562.495	310.978	468.299	220.32	215.672	285.771	232.373	380.123	1.12872	0.267203	4.22421	2.39776e-05	0.0012762	Mgam	maltase-glucoamylase [Source:MGI Symbol;Acc:MGI:1203495]
246	ENSRNOG00000007029	4895	8845	5535	3619	18093	11838	8585	16221	4921.93	8446.97	5516.87	3480.03	18285.6	12454.2	8260.41	16459.9	9728.24	-1.31014	0.310484	-4.21968	2.44646e-05	0.00129682	Dnaja1	DnaJ heat shock protein family (Hsp40) member A1 [Source:RGD Symbol;Acc:620942]
247	ENSRNOG00000015310	46	78	59	48	201	79	122	192	46.2531	74.49	58.8067	46.1568	203.139	83.1124	117.387	194.828	103.022	-1.40649	0.334471	-4.20513	2.60934e-05	0.00137756	Lrrc32	leucine rich repeat containing 32 [Source:RGD Symbol;Acc:1309087]
248	ENSRNOG00000001304	400	502	469	412	746	674	657	1064	402.201	479.41	467.463	396.179	753.939	709.086	632.159	1079.67	615.014	-0.863144	0.205314	-4.20401	2.62228e-05	0.00137881	Bcr	BCR, RhoGEF and GTPase activating protein [Source:RGD Symbol;Acc:1307993]
249	ENSRNOG00000020704	10032	5054	11924	10178	659	1447	5005	2262	10087.2	4826.57	11884.9	9787.17	666.013	1522.33	4815.77	2295.32	5735.66	1.97602	0.47059	4.19904	2.68054e-05	0.00140378	Tkfc	triokinase and FMN cyclase [Source:RGD Symbol;Acc:1311026]
250	ENSRNOG00000056656	13	16	12	9	75	18	39	66	13.0715	15.28	11.9607	8.6544	75.7982	18.937	37.5254	66.9722	31.0249	-2.02509	0.482856	-4.19399	2.74088e-05	0.00142964	AABR07044049.1
251	ENSRNOG00000001449	331	454	348	370	895	500	644	1329	332.821	433.57	346.86	355.792	904.525	526.028	619.651	1348.58	608.478	-1.21005	0.289808	-4.17536	2.97517e-05	0.00153345	Pom121	POM121 transmembrane nucleoporin [Source:RGD Symbol;Acc:620680]
252	ENSRNOG00000015498	508	203	387	472	92	56	193	164	510.795	193.865	385.732	453.875	92.9791	58.9151	185.703	166.416	256.035	1.61442	0.386491	4.17712	2.95222e-05	0.00153345	Il17rb	interleukin 17 receptor B [Source:RGD Symbol;Acc:1311392]
253	ENSRNOG00000026110	102	159	127	83	55	53	41	55	102.561	151.845	126.584	79.8128	55.5853	55.759	39.4498	55.8101	83.4259	1.15877	0.277522	4.17543	2.97428e-05	0.00153345	Scml4	Scm polycomb group protein like 4 [Source:RGD Symbol;Acc:1310898]
254	ENSRNOG00000030963	2354	1489	2535	2022	684	1077	1315	928	2366.95	1421.99	2526.69	1944.36	691.279	1133.06	1265.28	941.669	1536.41	1.03481	0.248488	4.1644	3.12171e-05	0.00160264	LOC108351137	glyceraldehyde-3-phosphate dehydrogenase [Source:RGD Symbol;Acc:11369796]
255	ENSRNOG00000014901	2189	2193	2242	2332	1161	1111	1642	1566	2201.04	2094.31	2234.65	2242.45	1173.36	1168.83	1579.92	1589.07	1785.46	0.670483	0.161389	4.15445	3.26069e-05	0.00166743	Uggt1	UDP-glucose glycoprotein glucosyltransferase 1 [Source:RGD Symbol;Acc:619710]
256	ENSRNOG00000010830	71	60	69	52	98	116	127	126	71.3906	57.3	68.7739	50.0032	99.0429	122.039	122.198	127.856	89.8254	-0.930157	0.224085	-4.15091	3.31159e-05	0.00168442	Slc25a4	solute carrier family 25 member 4 [Source:RGD Symbol;Acc:620352]
257	ENSRNOG00000011921	6	12	21	17	54	22	82	58	6.03301	11.46	20.9312	16.3472	54.5747	23.1452	78.8997	58.8543	33.7807	-1.97709	0.476368	-4.15034	3.31976e-05	0.00168442	Dusp4	dual specificity phosphatase 4 [Source:RGD Symbol;Acc:620625]
258	ENSRNOG00000029954	22	54	37	21	70	128	133	65	22.121	51.57	36.8788	20.1936	70.745	134.663	127.971	65.9574	66.2626	-1.6097	0.388089	-4.14776	3.35737e-05	0.00169691	AY172581.7
259	ENSRNOG00000062084	27	61	46	33	146	106	63	131	27.1485	58.255	45.8493	31.7328	147.554	111.518	60.618	132.93	76.9506	-1.47202	0.355161	-4.14464	3.40346e-05	0.00171356	LOC680491	similar to heat shock protein 1, alpha [Source:RGD Symbol;Acc:1591709]
260	ENSRNOG00000014524	54	65	92	88	172	145	129	137	54.2971	62.075	91.6986	84.6208	173.83	152.548	124.123	139.018	110.276	-1.00964	0.243978	-4.13824	3.49979e-05	0.00174855	S1pr3	sphingosine-1-phosphate receptor 3 [Source:RGD Symbol;Acc:1583843]
261	ENSRNOG00000015423	0	2	0	1	9	15	11	20	0	1.91	0	0.9616	9.09578	15.7808	10.5841	20.2946	7.32837	-4.25115	1.02715	-4.1388	3.49128e-05	0.00174855	Ccna2	cyclin A2 [Source:RGD Symbol;Acc:621059]
262	ENSRNOG00000038607	3154	4050	3876	4307	2382	2284	2903	2426	3171.35	3867.75	3863.3	4141.61	2407.35	2402.9	2793.24	2461.73	3138.65	0.579787	0.1402	4.13543	3.54285e-05	0.00176331	Tmem86b	transmembrane protein 86B [Source:RGD Symbol;Acc:1593455]
263	ENSRNOG00000006485	489	638	441	344	1139	835	691	1100	491.69	609.29	439.555	330.791	1151.12	878.467	664.874	1116.2	710.249	-1.02588	0.248163	-4.13389	3.56677e-05	0.00176847	Topors	TOP1 binding arginine/serine rich protein [Source:RGD Symbol;Acc:1305270]
264	ENSRNOG00000053448	185	65	117	453	53	28	70	33	186.018	62.075	116.617	435.605	53.564	29.4576	67.3534	33.4861	123.022	2.12089	0.513384	4.1312	3.60869e-05	0.00178247	AC123346.1
265	ENSRNOG00000003399	775	792	1122	1100	2011	1228	1667	2347	779.264	756.36	1118.32	1057.76	2032.4	1291.93	1603.97	2381.57	1377.7	-0.97779	0.236756	-4.12995	3.6284e-05	0.00178545	Hnrnph1	heterogeneous nuclear ribonucleoprotein H1 [Source:RGD Symbol;Acc:620840]
266	ENSRNOG00000056337	484	497	471	439	675	597	687	729	486.663	474.635	469.457	422.143	682.184	628.078	661.025	739.738	570.49	-0.549215	0.133012	-4.12907	3.64233e-05	0.00178557	Crtc2	CREB regulated transcription coactivator 2 [Source:RGD Symbol;Acc:1308903]
267	ENSRNOG00000048297	47	48	45	39	124	146	52	156	47.2586	45.84	44.8526	37.5024	125.32	153.6	50.0339	158.298	82.8382	-1.47278	0.356918	-4.12638	3.68514e-05	0.00179307	LOC108348175	protein quaking-like [Source:RGD Symbol;Acc:11514364]
268	ENSRNOG00000059714	136	313	239	373	897	496	472	665	136.748	298.915	238.217	358.677	906.546	521.82	454.154	674.795	448.734	-1.30802	0.316953	-4.12685	3.67765e-05	0.00179307	LOC103692716	heat shock protein HSP 90-alpha [Source:RGD Symbol;Acc:9292348]
269	ENSRNOG00000013092	113	72	101	45	953	158	226	993	113.622	68.76	100.669	43.272	963.142	166.225	217.455	1007.63	335.096	-2.85126	0.69151	-4.12324	3.73579e-05	0.00180425	Lonrf3	LON peptidase N-terminal domain and ring finger 3 [Source:RGD Symbol;Acc:1565451]
270	ENSRNOG00000061602	68	65	64	75	13	30	38	21	68.3741	62.075	63.7903	72.12	13.1383	31.5617	36.5633	21.3093	46.1165	1.37528	0.333502	4.12375	3.7275e-05	0.00180425	AABR07016592.1
271	ENSRNOG00000018630	19654	11665	20453	16425	5964	8142	11248	7567	19762.1	11140.1	20386	15794.3	6027.47	8565.84	10822.7	7678.46	12522.1	1.01933	0.247643	4.11612	3.85304e-05	0.00185401	Gapdh	glyceraldehyde-3-phosphate dehydrogenase [Source:RGD Symbol;Acc:2661]
272	ENSRNOG00000018273	2538	3265	2697	2389	4690	3649	3883	5105	2551.96	3118.07	2688.16	2297.26	4739.91	3838.95	3736.19	5180.2	3518.84	-0.715349	0.173852	-4.11471	3.87671e-05	0.00185854	Ncl	nucleolin [Source:RGD Symbol;Acc:3153]
273	ENSRNOG00000013463	61	69	80	104	205	115	147	296	61.3356	65.895	79.7379	100.006	207.182	120.986	141.442	300.36	134.618	-1.32639	0.322669	-4.11068	3.94492e-05	0.00188431	Kcnj8	potassium voltage-gated channel subfamily J member 8 [Source:RGD Symbol;Acc:2960]
274	ENSRNOG00000010921	87	120	100	87	227	120	208	289	87.4787	114.6	99.6724	83.6592	229.416	126.247	200.136	293.257	154.308	-1.13956	0.277315	-4.10925	3.9694e-05	0.00188651	Taf1d	TATA-box binding protein associated factor, RNA polymerase I subunit D [Source:RGD Symbol;Acc:1309627]
275	ENSRNOG00000031743	83	166	84	78	331	234	140	622	83.4567	158.53	83.7248	75.0048	334.523	246.181	134.707	631.162	218.411	-1.74816	0.425474	-4.10873	3.97846e-05	0.00188651	Gbp2	guanylate binding protein 2 [Source:RGD Symbol;Acc:621810]
276	ENSRNOG00000042717	35	63	39	33	99	45	417	191	35.1926	60.165	38.8722	31.7328	100.054	47.3425	401.234	193.813	113.551	-2.1617	0.526248	-4.10776	3.99507e-05	0.00188753	Ciart	circadian associated repressor of transcription [Source:RGD Symbol;Acc:1566380]
277	ENSRNOG00000003300	4788	6801	6210	5171	17378	11020	6554	16917	4814.34	6494.95	6189.65	4972.44	17562.9	11593.7	6306.2	17166.2	9387.55	-1.22776	0.299194	-4.10355	4.06862e-05	0.00191533	Btg2	BTG anti-proliferation factor 2 [Source:RGD Symbol;Acc:2225]
278	ENSRNOG00000017801	3050	5451	3477	3928	8822	7596	5164	9621	3066.78	5205.7	3465.61	3777.17	8915.89	7991.42	4968.75	9762.72	5894.25	-1.02797	0.250687	-4.10059	4.12091e-05	0.00191917	Atf4	activating transcription factor 4 [Source:RGD Symbol;Acc:621863]
279	ENSRNOG00000026051	0	1	0	0	0	246	164	237	0	0.955	0	0	0	258.806	157.799	240.491	82.2564	-9.11117	2.2218	-4.1008	4.11728e-05	0.00191917	AABR07044362.1
280	ENSRNOG00000039745	1002	737	798	1072	411	452	588	565	1007.51	703.835	795.386	1030.84	415.374	475.529	565.768	573.322	695.945	0.801092	0.195355	4.1007	4.11907e-05	0.00191917	Pm20d1	peptidase M20 domain containing 1 [Source:RGD Symbol;Acc:1564063]
281	ENSRNOG00000050197	5125	4270	5303	5637	2414	1984	3549	3213	5153.2	4077.85	5285.63	5420.54	2439.69	2087.28	3414.82	3260.33	3892.42	0.831618	0.202953	4.09758	4.17492e-05	0.0019374	Pdia6	protein disulfide isomerase family A, member 6 [Source:RGD Symbol;Acc:628688]
282	ENSRNOG00000018463	0	2	2	3	8	10	22	30	0	1.91	1.99345	2.8848	8.08514	10.5206	21.1682	30.4419	9.62551	-3.363	0.821366	-4.0944	4.23269e-05	0.00195724	Tctex1d4	Tctex1 domain containing 4 [Source:RGD Symbol;Acc:1565942]
283	ENSRNOG00000020721	92	118	119	117	56	57	68	56	92.5062	112.69	118.61	112.507	56.596	59.9672	65.429	56.8249	84.3913	0.869175	0.212476	4.09069	4.30095e-05	0.0019748	Nme6	NME/NM23 nucleoside diphosphate kinase 6 [Source:RGD Symbol;Acc:61896]
284	ENSRNOG00000060267	8	22	22	14	56	23	86	74	8.04401	21.01	21.9279	13.4624	56.596	24.1973	82.7484	75.09	37.8845	-1.88894	0.461678	-4.09147	4.28648e-05	0.0019748	RF00016
285	ENSRNOG00000015644	136	181	156	159	618	220	239	515	136.748	172.855	155.489	152.894	624.577	231.452	229.964	522.586	278.321	-1.37998	0.33751	-4.08872	4.33754e-05	0.00198461	Ugcg	UDP-glucose ceramide glucosyltransferase [Source:RGD Symbol;Acc:621870]
286	ENSRNOG00000007830	170	172	251	171	297	499	564	281	170.935	164.26	250.178	164.434	300.161	524.976	542.676	285.139	300.345	-1.14074	0.27907	-4.08764	4.35786e-05	0.00198636	Apold1	apolipoprotein L domain containing 1 [Source:RGD Symbol;Acc:1303123]
287	ENSRNOG00000058794	2	2	5	2	24	16	23	9	2.011	1.91	4.98362	1.9232	24.2554	16.8329	22.1304	9.13257	10.3974	-2.74603	0.67191	-4.0869	4.37181e-05	0.00198636	RF02271
288	ENSRNOG00000006877	78	112	64	87	141	148	193	145	78.4291	106.96	63.7903	83.6592	142.501	155.704	185.703	147.136	120.485	-0.922326	0.225938	-4.0822	4.46115e-05	0.00201991	Efnb1	ephrin B1 [Source:RGD Symbol;Acc:2540]
289	ENSRNOG00000016932	196	202	177	141	656	289	245	567	197.078	192.91	176.42	135.586	662.981	304.044	235.737	575.352	310.014	-1.34083	0.328717	-4.07897	4.52361e-05	0.0020411	Simc1	SUMO-interacting motifs containing 1 [Source:RGD Symbol;Acc:2319689]
290	ENSRNOG00000000640	53	131	89	29	127	418	265	230	53.2916	125.105	88.7084	27.8864	128.352	439.759	254.981	233.388	168.934	-1.84008	0.451301	-4.07727	4.55666e-05	0.00204893	Egr2	early growth response 2 [Source:RGD Symbol;Acc:621608]
291	ENSRNOG00000046864	423	421	438	112	1145	968	587	1721	425.327	402.055	436.565	107.699	1157.19	1018.39	564.806	1746.35	732.297	-1.70983	0.419924	-4.07176	4.666e-05	0.00209088	Acot4	acyl-CoA thioesterase 4 [Source:RGD Symbol;Acc:1596753]
292	ENSRNOG00000047945	2302	1580	2585	1211	51	114	590	79	2314.67	1508.9	2576.53	1164.5	51.5428	119.934	567.693	80.1637	1047.99	3.20642	0.788877	4.06454	4.81267e-05	0.00214922	Cyp2c12	cytochrome P450, family 2, subfamily c, polypeptide 12 [Source:RGD Symbol;Acc:2470]
293	ENSRNOG00000011238	366	909	390	603	1940	1161	796	2107	368.014	868.095	388.722	579.845	1960.65	1221.44	765.904	2138.04	1036.34	-1.46475	0.360491	-4.0632	4.84041e-05	0.00215423	Tiparp	TCDD-inducible poly(ADP-ribose) polymerase [Source:RGD Symbol;Acc:1306171]
294	ENSRNOG00000001425	13	11	7	7	39	37	18	39	13.0715	10.505	6.97707	6.7312	39.415	38.9261	17.3194	39.5745	21.565	-1.85808	0.45784	-4.05837	4.94173e-05	0.00218441	Sh2b2	SH2B adaptor protein 2 [Source:RGD Symbol;Acc:69284]
295	ENSRNOG00000008015	2565	3913	4173	2903	4853	12247	7749	5858	2579.11	3736.91	4159.33	2791.53	4904.65	12884.5	7456.02	5944.29	5557.05	-1.23321	0.303821	-4.05902	4.92799e-05	0.00218441	Fos	Fos proto-oncogene, AP-1 transcription factor subunit [Source:RGD Symbol;Acc:2626]
296	ENSRNOG00000004947	207	298	115	126	763	433	244	763	208.139	284.59	114.623	121.162	771.12	455.54	234.775	774.239	370.523	-1.61745	0.400084	-4.04278	5.28209e-05	0.00232697	Zfp871	zinc finger protein 871 [Source:MGI Symbol;Acc:MGI:1921793]
297	ENSRNOG00000032917	843	2614	849	614	10109	5458	2768	11183	847.638	2496.37	846.219	590.423	10216.6	5742.12	2663.34	11347.7	4343.8	-2.6482	0.655472	-4.04014	5.34187e-05	0.00234538	Zfand2a	zinc finger AN1-type containing 2A [Source:RGD Symbol;Acc:1310991]
298	ENSRNOG00000003946	410	482	400	358	948	648	533	911	412.256	460.31	398.69	344.253	958.089	681.732	512.848	924.419	586.575	-0.929455	0.23015	-4.03847	5.38005e-05	0.00235422	Tor1aip1	torsin 1A interacting protein 1 [Source:RGD Symbol;Acc:628851]
299	ENSRNOG00000002270	595	756	682	658	1335	880	944	1367	598.274	721.98	679.766	632.733	1349.21	925.809	908.308	1387.14	900.402	-0.795692	0.197163	-4.0357	5.44401e-05	0.00237424	Hnrnpdl	heterogeneous nuclear ribonucleoprotein D-like [Source:RGD Symbol;Acc:1309950]
300	ENSRNOG00000014648	69	55	32	57	126	97	97	136	69.3796	52.525	31.8952	54.8112	127.341	102.049	93.3325	138.003	83.6671	-1.14293	0.283434	-4.03243	5.52028e-05	0.00239948	Efnb2	ephrin B2 [Source:RGD Symbol;Acc:1309497]
301	ENSRNOG00000020083	987	1533	976	2284	500	545	844	622	992.43	1464.01	972.802	2196.3	505.321	573.371	812.089	631.162	1018.44	1.15741	0.287221	4.02968	5.58532e-05	0.00241969	Scly	selenocysteine lyase [Source:RGD Symbol;Acc:1359514]
302	ENSRNOG00000002545	727	1252	703	452	2907	1261	1308	2952	731	1195.66	700.697	434.643	2937.94	1326.64	1258.55	2995.48	1447.58	-1.4761	0.366605	-4.02641	5.66344e-05	0.00243734	RGD1309748	similar to CG4768-PA [Source:RGD Symbol;Acc:1309748]
303	ENSRNOG00000051605	4	1	3	2	20	8	13	37	4.02201	0.955	2.99017	1.9232	20.2128	8.41645	12.5085	37.545	11.0716	-3.00015	0.745001	-4.02704	5.64839e-05	0.00243734	RF00594	predicted gene, 23187 [Source:MGI Symbol;Acc:MGI:5452964]
304	ENSRNOG00000019544	115	238	88	56	437	347	223	460	115.633	227.29	87.7117	53.8496	441.651	365.064	214.569	466.776	246.568	-1.61845	0.402315	-4.02284	5.7501e-05	0.00246649	Zbtb2	zinc finger and BTB domain containing 2 [Source:RGD Symbol;Acc:1306621]
305	ENSRNOG00000018518	157	213	234	211	332	283	335	338	157.864	203.415	233.233	202.898	335.533	297.732	322.334	342.979	261.998	-0.703454	0.175366	-4.01134	6.03757e-05	0.00258131	AABR07005779.1
306	ENSRNOG00000003334	478	768	440	353	2256	723	768	2324	480.63	733.44	438.558	339.445	2280.01	760.637	738.963	2358.23	1016.24	-1.62341	0.404845	-4.00995	6.07309e-05	0.00258801	Klhl21	kelch-like family member 21 [Source:RGD Symbol;Acc:1305863]
307	ENSRNOG00000053635	22	30	19	46	6	8	10	5	22.121	28.65	18.9378	44.2336	6.06385	8.41645	9.62191	5.07365	17.8898	1.9651	0.490641	4.00516	6.19763e-05	0.00263248	Zkscan8	zinc finger with KRAB and SCAN domains 8 [Source:RGD Symbol;Acc:1308983]
308	ENSRNOG00000018561	111	231	141	219	652	272	259	879	111.611	220.605	140.538	210.59	658.939	286.159	249.207	891.948	346.2	-1.60988	0.403948	-3.98535	6.73796e-05	0.0028527	Pprc1	peroxisome proliferator-activated receptor gamma, coactivator-related 1 [Source:RGD Symbol;Acc:1309688]
309	ENSRNOG00000017510	579	517	611	666	1021	763	852	1046	582.186	493.735	608.998	640.426	1031.87	802.719	819.787	1061.41	755.14	-0.676271	0.169747	-3.984	6.7764e-05	0.00285969	Mfge8	milk fat globule-EGF factor 8 protein [Source:RGD Symbol;Acc:3083]
310	ENSRNOG00000004377	3427	2268	4392	1321	1218	674	1405	948	3445.85	2165.94	4377.61	1270.27	1230.96	709.086	1351.88	961.964	1939.2	1.4042	0.35272	3.98106	6.86084e-05	0.00286748	Lpin1	lipin 1 [Source:RGD Symbol;Acc:1307646]
311	ENSRNOG00000005811	84	156	152	95	490	266	167	302	84.4622	148.98	151.502	91.352	495.215	279.847	160.686	306.448	214.812	-1.38264	0.34721	-3.98214	6.82983e-05	0.00286748	LOC688655	similar to heat shock protein 8 [Source:RGD Symbol;Acc:1586445]
312	ENSRNOG00000017693	420	477	219	439	93	93	185	223	422.311	455.535	218.283	422.143	93.9897	97.8412	178.005	226.285	264.299	1.34839	0.338666	3.98147	6.8489e-05	0.00286748	Slc2a5	solute carrier family 2 member 5 [Source:RGD Symbol;Acc:68328]
313	ENSRNOG00000005347	9	29	24	17	50	49	49	60	9.04952	27.695	23.9214	16.3472	50.5321	51.5508	47.1474	60.8838	35.8909	-1.44539	0.363722	-3.97389	7.07092e-05	0.00293743	Fjx1	four jointed box 1 [Source:RGD Symbol;Acc:1306113]
314	ENSRNOG00000010224	487	577	239	131	3002	1292	744	3468	489.679	551.035	238.217	125.97	3033.95	1359.26	715.87	3519.08	1254.13	-2.61858	0.658959	-3.97381	7.07325e-05	0.00293743	Rab30	RAB30, member RAS oncogene family [Source:RGD Symbol;Acc:1309507]
315	ENSRNOG00000013390	24	58	51	52	130	57	133	317	24.132	55.39	50.8329	50.0032	131.383	59.9672	127.971	321.669	102.669	-1.82892	0.46221	-3.95691	7.59259e-05	0.00314309	Kbtbd8	kelch repeat and BTB domain containing 8 [Source:RGD Symbol;Acc:1563166]
316	ENSRNOG00000000585	484	667	502	581	1287	753	794	1443	486.663	636.985	500.355	558.69	1300.7	792.198	763.98	1464.26	812.978	-0.985176	0.249104	-3.95488	7.65727e-05	0.0031553	Amd1	adenosylmethionine decarboxylase 1 [Source:RGD Symbol;Acc:2104]
317	ENSRNOG00000001277	458	1019	548	504	2998	974	884	2643	460.52	973.145	546.205	484.647	3029.91	1024.7	850.577	2681.93	1256.45	-1.62217	0.410211	-3.95447	7.67047e-05	0.0031553	Mafk	MAF bZIP transcription factor K [Source:RGD Symbol;Acc:628633]
318	ENSRNOG00000011431	22	20	18	16	42	64	34	54	22.121	19.1	17.941	15.3856	42.447	67.3316	32.7145	54.7954	33.9795	-1.40279	0.354901	-3.95263	7.72981e-05	0.00315977	Mfhas1	malignant fibrous histiocytoma amplified sequence 1 [Source:RGD Symbol;Acc:1308812]
319	ENSRNOG00000057415	0	1	3	1	30	4	5	48	0	0.955	2.99017	0.9616	30.3193	4.20822	4.81095	48.707	11.619	-4.16686	1.05414	-3.95284	7.72287e-05	0.00315977	AC106909.1
320	ENSRNOG00000007219	20	51	34	21	124	57	59	164	20.11	48.705	33.8886	20.1936	125.32	59.9672	56.7693	166.416	66.4211	-1.73172	0.438766	-3.94679	7.92054e-05	0.00322762	Hsp90aa1	heat shock protein 90 alpha family class A member 1 [Source:RGD Symbol;Acc:631409]
321	ENSRNOG00000017259	17	16	25	22	31	57	56	59	17.0935	15.28	24.9181	21.1552	31.3299	59.9672	53.8827	59.8691	35.437	-1.38657	0.351818	-3.94115	8.10931e-05	0.00325748	Tacc3	transforming, acidic coiled-coil containing protein 3 [Source:RGD Symbol;Acc:1302948]
322	ENSRNOG00000018092	59	98	74	77	128	142	127	143	59.3246	93.59	73.7576	74.0432	129.362	149.392	122.198	145.106	105.847	-0.858945	0.217958	-3.94087	8.11873e-05	0.00325748	Cd83	CD83 molecule [Source:RGD Symbol;Acc:1309677]
323	ENSRNOG00000018488	8	25	9	18	54	39	34	56	8.04401	23.875	8.97051	17.3088	54.5747	41.0302	32.7145	56.8249	30.4178	-1.6643	0.422275	-3.94127	8.10522e-05	0.00325748	Cd40	CD40 molecule [Source:RGD Symbol;Acc:619830]
324	ENSRNOG00000032745	1078	1113	1114	2136	600	517	892	504	1083.93	1062.91	1110.35	2053.98	606.385	543.913	858.274	511.424	978.896	1.07547	0.272873	3.94127	8.10499e-05	0.00325748	Slc17a3	solute carrier family 17 member 3 [Source:RGD Symbol;Acc:628815]
325	ENSRNOG00000055305	178	119	389	182	38	19	110	63	178.979	113.645	387.726	175.011	38.4044	19.9891	105.841	63.928	135.44	1.90443	0.483	3.94291	8.04984e-05	0.00325748	Parvb	parvin, beta [Source:RGD Symbol;Acc:1311485]
326	ENSRNOG00000018166	45	80	38	43	190	57	128	270	45.2476	76.4	37.8755	41.3488	192.022	59.9672	123.16	273.977	106.25	-1.69173	0.43	-3.93427	8.34509e-05	0.00333804	Prkab2	protein kinase AMP-activated non-catalytic subunit beta 2 [Source:RGD Symbol;Acc:620905]
327	ENSRNOG00000020952	781	828	487	967	317	496	346	301	785.297	790.74	485.405	929.868	320.374	521.82	332.918	305.434	558.982	1.01505	0.258061	3.93336	8.37684e-05	0.00334049	Cgn	cingulin [Source:RGD Symbol;Acc:1311992]
328	ENSRNOG00000036684	5570	5265	5938	5675	3504	2934	4535	3540	5600.65	5028.07	5918.55	5457.08	3541.29	3086.73	4363.54	3592.14	4573.51	0.593348	0.150921	3.93151	8.44143e-05	0.00335598	Pcyt2	phosphate cytidylyltransferase 2, ethanolamine [Source:RGD Symbol;Acc:619970]
329	ENSRNOG00000003268	230	550	181	310	894	653	551	881	231.265	525.25	180.407	298.096	903.514	686.993	530.167	893.977	531.209	-1.28706	0.327506	-3.9299	8.49819e-05	0.00336828	Maml1	mastermind-like transcriptional coactivator 1 [Source:RGD Symbol;Acc:1308631]
330	ENSRNOG00000014256	374	757	570	582	1137	860	904	1236	376.058	722.935	568.133	559.651	1149.1	904.768	869.821	1254.21	800.584	-0.907602	0.231225	-3.92519	8.66631e-05	0.0034245	Foxa3	forkhead box A3 [Source:RGD Symbol;Acc:2809]
331	ENSRNOG00000045696	19	39	31	32	84	48	62	96	19.1045	37.245	30.8984	30.7712	84.8939	50.4987	59.6558	97.4141	51.3102	-1.30772	0.333224	-3.92446	8.69259e-05	0.00342451	AABR07028979.1
332	ENSRNOG00000018755	3013	1237	2991	1492	582	498	1013	1136	3029.58	1181.33	2981.2	1434.71	588.194	523.924	974.699	1152.73	1483.3	1.41291	0.360157	3.92304	8.74386e-05	0.00343434	Acss2	acyl-CoA synthetase short-chain family member 2 [Source:RGD Symbol;Acc:1305489]
333	ENSRNOG00000020871	830	651	1175	1087	425	523	556	309	834.567	621.705	1171.15	1045.26	429.523	550.225	534.978	313.552	687.62	1.00629	0.256763	3.91913	8.88701e-05	0.00348008	Ltbp4	latent transforming growth factor beta binding protein 4 [Source:RGD Symbol;Acc:1307033]
334	ENSRNOG00000050741	134	196	209	212	437	278	281	369	134.737	187.18	208.315	203.859	441.651	292.472	270.376	374.435	264.128	-0.909164	0.23218	-3.91578	9.01122e-05	0.00351815	Rbm4	RNA binding motif protein 4 [Source:RGD Symbol;Acc:1306891]
335	ENSRNOG00000016362	12	12	25	11	39	35	39	79	12.066	11.46	24.9181	10.5776	39.415	36.822	37.5254	80.1637	31.6185	-1.7181	0.43896	-3.91403	9.07695e-05	0.00353324	Gpr4	G protein-coupled receptor 4 [Source:RGD Symbol;Acc:1311604]
336	ENSRNOG00000025053	9141	8030	9490	8722	16914	14571	10625	15128	9191.29	7668.65	9458.91	8387.08	17094	15329.5	10223.3	15350.8	11587.9	-0.740807	0.189339	-3.91261	9.13055e-05	0.00354352	Lrp1	LDL receptor related protein 1 [Source:RGD Symbol;Acc:1307535]
337	ENSRNOG00000020175	265	221	255	260	146	122	187	131	266.458	211.055	254.165	250.016	147.554	128.351	179.93	132.93	196.307	0.736178	0.188359	3.90837	9.29208e-05	0.00359551	Rnf121	ring finger protein 121 [Source:RGD Symbol;Acc:1307857]
338	ENSRNOG00000001348	605	383	903	775	176	174	418	289	608.329	365.765	900.042	745.24	177.873	183.058	402.196	293.257	459.47	1.30955	0.335398	3.90447	9.44317e-05	0.00364316	Erp29	endoplasmic reticulum protein 29 [Source:RGD Symbol;Acc:619781]
339	ENSRNOG00000050630	2261	1182	2374	1660	678	870	1192	819	2273.44	1128.81	2366.22	1596.26	685.215	915.289	1146.93	831.064	1367.9	1.04114	0.266709	3.90364	9.47548e-05	0.00364485	AABR07070043.1
340	ENSRNOG00000010208	111	202	207	241	324	411	303	531	111.611	192.91	206.322	231.746	327.448	432.395	291.544	538.822	291.6	-1.09802	0.281536	-3.90009	9.61558e-05	0.00368786	Timp1	TIMP metallopeptidase inhibitor 1 [Source:RGD Symbol;Acc:621675]
341	ENSRNOG00000007284	186	251	186	143	546	301	265	560	187.023	239.705	185.391	137.509	551.811	316.669	254.981	568.249	305.167	-1.17408	0.301182	-3.89825	9.68921e-05	0.0037052	Slc2a1	solute carrier family 2 member 1 [Source:RGD Symbol;Acc:3704]
342	ENSRNOG00000004307	5	15	10	5	28	133	16	32	5.02751	14.325	9.96724	4.808	28.298	139.923	15.3951	32.4714	31.277	-2.65953	0.682627	-3.89602	9.77843e-05	0.00372838	Tor3a	torsin family 3, member A [Source:RGD Symbol;Acc:1310101]
343	ENSRNOG00000001114	481	625	480	496	1297	691	734	1498	483.646	596.875	478.427	476.954	1310.8	726.971	706.248	1520.07	787.499	-1.06649	0.27382	-3.89486	9.82565e-05	0.00373547	Wipi2	WD repeat domain, phosphoinositide interacting 2 [Source:RGD Symbol;Acc:1359154]
344	ENSRNOG00000029939	174	164	134	261	97	86	102	82	174.957	156.62	133.561	250.978	98.0323	90.4768	98.1435	83.2078	135.747	0.953269	0.244857	3.89316	9.89472e-05	0.00375079	Gypc	glycophorin C (Gerbich blood group) [Source:RGD Symbol;Acc:1310295]
345	ENSRNOG00000011140	1513	1076	1366	797	411	565	767	565	1521.32	1027.58	1361.52	766.396	415.374	594.412	738	573.322	874.742	1.0105	0.259651	3.89177	9.95139e-05	0.00376134	Fam213a	family with sequence similarity 213, member A [Source:RGD Symbol;Acc:1309676]
346	ENSRNOG00000005600	60	106	160	79	133	224	345	412	60.3301	101.23	159.476	75.9664	134.415	235.661	331.956	418.069	189.638	-1.49663	0.384827	-3.8891	0.000100616	0.003792	Nr4a2	nuclear receptor subfamily 4, group A, member 2 [Source:RGD Symbol;Acc:3202]
347	ENSRNOG00000009822	4	2	3	5	22	16	8	37	4.02201	1.91	2.99017	4.808	22.2341	16.8329	7.69753	37.545	12.255	-2.61808	0.673308	-3.88838	0.000100916	0.00379235	Tlr2	toll-like receptor 2 [Source:RGD Symbol;Acc:735138]
348	ENSRNOG00000048315	171	332	300	281	477	459	426	542	171.941	317.06	299.017	270.21	482.076	482.894	409.893	549.984	372.884	-0.862624	0.222042	-3.88496	0.000102346	0.00383505	Eif2ak2	eukaryotic translation initiation factor 2-alpha kinase 2 [Source:RGD Symbol;Acc:3402]
349	ENSRNOG00000016496	6082	6017	7081	7127	3677	3304	5325	3944	6115.46	5746.23	7057.8	6853.33	3716.13	3475.99	5123.67	4002.09	5261.34	0.659334	0.16977	3.88368	0.000102888	0.00384415	Ctsc	cathepsin C [Source:RGD Symbol;Acc:2445]
350	ENSRNOG00000022189	157	142	122	132	94	63	76	62	157.864	135.61	121.6	126.931	95.0004	66.2795	73.1265	62.9133	104.916	0.865669	0.222939	3.88299	0.000103179	0.00384415	Htatip2	HIV-1 Tat interactive protein 2 [Source:RGD Symbol;Acc:1309941]
351	ENSRNOG00000003278	83	114	77	74	187	112	175	170	83.4567	108.87	76.7477	71.1584	188.99	117.83	168.383	172.504	123.493	-0.928918	0.239656	-3.87604	0.000106169	0.00394428	Map3k14	mitogen-activated protein kinase kinase kinase 14 [Source:RGD Symbol;Acc:1310487]
352	ENSRNOG00000054999	39	61	49	49	129	69	90	192	39.2146	58.255	48.8395	47.1184	130.373	72.5919	86.5972	194.828	84.7272	-1.3238	0.342657	-3.86333	0.000111851	0.00414355	Hilpda	hypoxia inducible lipid droplet-associated [Source:RGD Symbol;Acc:2319900]
353	ENSRNOG00000062272	697	537	548	752	328	366	442	383	700.835	512.835	546.205	723.124	331.491	385.053	425.288	388.642	501.684	0.697907	0.181058	3.8546	0.000115918	0.00428208	LOC100361933	ribosomal protein S12-like [Source:RGD Symbol;Acc:2319147]
354	ENSRNOG00000008142	164	218	144	196	393	243	276	479	164.902	208.19	143.528	188.474	397.182	255.65	265.565	486.056	263.693	-0.993753	0.257886	-3.85345	0.000116464	0.0042901	Brpf1	bromodomain and PHD finger containing, 1 [Source:RGD Symbol;Acc:1584828]
355	ENSRNOG00000020444	115	61	107	376	19	21	68	42	115.633	58.255	106.649	361.562	19.2022	22.0932	65.429	42.6187	98.9302	2.10261	0.54591	3.85157	0.000117364	0.00430485	Hcn3	hyperpolarization-activated cyclic nucleotide-gated potassium channel 3 [Source:RGD Symbol;Acc:620691]
356	ENSRNOG00000052977	52	40	1	39	3	6	2	1	52.2861	38.2	0.996724	37.5024	3.03193	6.31234	1.92438	1.01473	17.6586	3.4003	0.88307	3.85055	0.000117855	0.00430485	LOC103690033	isoleucine--tRNA ligase, cytoplasmic-like [Source:RGD Symbol;Acc:9226700]
357	ENSRNOG00000054978	2311	1450	2010	3212	899	902	1507	1026	2323.71	1384.75	2003.41	3088.66	908.567	948.955	1450.02	1041.11	1643.65	1.01691	0.264078	3.8508	0.000117733	0.00430485	Hist1h1c	histone cluster 1 H1 family member c [Source:RGD Symbol;Acc:1587893]
358	ENSRNOG00000009448	56	18	36	28	114	81	56	214	56.3081	17.19	35.8821	26.9248	115.213	85.2166	53.8827	217.152	75.9712	-1.79167	0.465449	-3.84933	0.000118441	0.00431418	Papln	papilin, proteoglycan-like sulfated glycoprotein [Source:RGD Symbol;Acc:1311176]
359	ENSRNOG00000054774	5	7	9	4	23	16	23	29	5.02751	6.685	8.97051	3.8464	23.2448	16.8329	22.1304	29.4272	14.5206	-1.90367	0.494676	-3.84831	0.000118935	0.00432008	RF00016	small nucleolar RNA, C/D box 14C [Source:MGI Symbol;Acc:MGI:97971]
360	ENSRNOG00000009867	30	35	47	44	70	92	64	100	30.1651	33.425	46.846	42.3104	70.745	96.7892	61.5802	101.473	60.4167	-1.11264	0.289293	-3.84607	0.000120029	0.00434771	Tgfb3	transforming growth factor, beta 3 [Source:RGD Symbol;Acc:3851]
361	ENSRNOG00000004284	3851	4366	3487	4512	7573	6310	4927	6569	3872.19	4169.53	3475.58	4338.74	7653.59	6638.47	4740.71	6665.76	5194.32	-0.696613	0.181365	-3.84095	0.000122558	0.00442704	Btg1	BTG anti-proliferation factor 1 [Source:RGD Symbol;Acc:2224]
362	ENSRNOG00000037162	227	261	229	192	275	367	458	507	228.249	249.255	228.25	184.627	277.927	386.105	440.683	514.468	313.695	-0.862906	0.224797	-3.8386	0.000123736	0.00445724	Slbp	stem-loop binding protein [Source:RGD Symbol;Acc:1584682]
363	ENSRNOG00000025371	486	554	584	929	1128	960	1093	1642	488.674	529.07	582.087	893.327	1140	1009.97	1051.67	1666.19	920.125	-0.9652	0.25177	-3.83366	0.000126249	0.00453522	Spry1	sprouty RTK signaling antagonist 1 [Source:RGD Symbol;Acc:1309293]
364	ENSRNOG00000016781	3447	3526	3654	4038	1462	1661	3032	1772	3465.96	3367.33	3642.03	3882.94	1477.56	1747.47	2917.36	1798.1	2787.34	0.854477	0.223089	3.8302	0.000128037	0.00456654	Ppib	peptidylprolyl isomerase B [Source:RGD Symbol;Acc:620312]
365	ENSRNOG00000036833	611	637	559	575	212	360	430	255	614.362	608.335	557.169	552.92	214.256	378.74	413.742	258.756	449.785	0.88218	0.230298	3.83061	0.000127827	0.00456654	Zfp385a	zinc finger protein 385A [Source:RGD Symbol;Acc:1593784]
366	ENSRNOG00000042271	7842	8415	9290	7207	12387	11826	10521	13378	7885.15	8036.32	9259.56	6930.25	12518.8	12441.6	10123.2	13575.1	10096.2	-0.599614	0.156559	-3.82995	0.000128171	0.00456654	Ubb	ubiquitin B [Source:RGD Symbol;Acc:621562]
367	ENSRNOG00000016286	1798	1598	1713	1891	883	1196	1300	1001	1807.89	1526.09	1707.39	1818.39	892.397	1258.26	1250.85	1015.74	1409.63	0.634973	0.165975	3.82571	0.000130396	0.00462946	Iyd	iodotyrosine deiodinase [Source:RGD Symbol;Acc:1309288]
368	ENSRNOG00000024501	453	333	190	225	288	823	1203	1115	455.492	318.015	189.378	216.36	291.065	865.842	1157.52	1131.42	578.136	-1.54712	0.404451	-3.82524	0.000130647	0.00462946	Rgs3	regulator of G-protein signaling 3 [Source:RGD Symbol;Acc:3566]
369	ENSRNOG00000013167	56	85	65	81	118	94	208	176	56.3081	81.175	64.787	77.8896	119.256	98.8933	200.136	178.592	109.63	-1.09137	0.285468	-3.82311	0.000131781	0.00465698	Hmgb2l1	high mobility group box 2-like 1 [Source:RGD Symbol;Acc:1564519]
370	ENSRNOG00000017604	95	111	109	102	177	131	179	183	95.5227	106.005	108.643	98.0832	178.884	137.819	172.232	185.696	135.361	-0.725084	0.189763	-3.821	0.000132914	0.00468433	Ripor1	RHO family interacting cell polarization regulator 1 [Source:RGD Symbol;Acc:1307772]
371	ENSRNOG00000009920	179	300	337	177	968	512	331	587	179.985	286.5	335.896	170.203	978.302	538.653	318.485	595.646	425.459	-1.32162	0.346228	-3.8172	0.000134977	0.00474419	LOC680121	similar to heat shock protein 8 [Source:RGD Symbol;Acc:1595502]
372	ENSRNOG00000017741	252	132	207	194	80	102	113	96	253.386	126.06	206.322	186.55	80.8514	107.31	108.728	97.4141	145.828	0.969233	0.254045	3.8152	0.000136071	0.00476354	Nudt5	nudix hydrolase 5 [Source:RGD Symbol;Acc:1359284]
373	ENSRNOG00000054031	122	228	118	76	359	254	250	360	122.671	217.74	117.613	73.0816	362.821	267.222	240.548	365.303	220.875	-1.21809	0.319302	-3.81486	0.000136258	0.00476354	LOC102549726	uncharacterized LOC102549726 [Source:RGD Symbol;Acc:7707260]
374	ENSRNOG00000023410	349	726	679	399	955	1249	846	1321	350.92	693.33	676.775	383.679	965.163	1314.02	814.013	1340.46	817.295	-1.07473	0.282257	-3.80762	0.000140309	0.00489205	Apol9a	apolipoprotein L 9a [Source:RGD Symbol;Acc:1562332]
375	ENSRNOG00000019907	55	138	134	143	256	208	222	295	55.3026	131.79	133.561	137.509	258.724	218.828	213.606	299.345	181.083	-1.11159	0.292342	-3.80235	0.00014333	0.00498407	Nfkbie	NFKB inhibitor epsilon [Source:RGD Symbol;Acc:735070]
376	ENSRNOG00000000457	237	480	446	304	601	919	571	825	238.304	458.4	444.539	292.327	607.396	966.84	549.411	837.152	549.296	-1.04609	0.275761	-3.79347	0.000148557	0.00513505	Tap1	transporter 1, ATP binding cassette subfamily B member [Source:RGD Symbol;Acc:3817]
377	ENSRNOG00000001828	229	245	231	214	98	147	157	129	230.26	233.975	230.243	205.782	99.0429	154.652	151.064	130.9	179.49	0.748958	0.197457	3.79301	0.00014883	0.00513505	Stk38l	serine/threonine kinase 38 like [Source:RGD Symbol;Acc:1564793]
378	ENSRNOG00000037931	49	145	107	71	339	160	142	450	49.2696	138.475	106.649	68.2736	342.608	168.329	136.631	456.628	183.358	-1.6058	0.423361	-3.79297	0.000148853	0.00513505	Plaur	plasminogen activator, urokinase receptor [Source:RGD Symbol;Acc:620597]
379	ENSRNOG00000000521	155	252	318	268	922	860	220	693	155.853	240.66	316.958	257.709	931.812	904.768	211.682	703.208	465.331	-1.50218	0.396467	-3.78892	0.000151305	0.00517852	Cdkn1a	cyclin-dependent kinase inhibitor 1A [Source:RGD Symbol;Acc:69328]
380	ENSRNOG00000008696	63	80	82	51	224	111	94	329	63.3466	76.4	81.7314	49.0416	226.384	116.778	90.4459	333.846	129.747	-1.50431	0.396913	-3.79003	0.000150629	0.00517852	RGD1563365	similar to DNA segment, Chr 10, Wayne State University 102, expressed [Source:RGD Symbol;Acc:1563365]
381	ENSRNOG00000049426	203	127	178	187	78	38	96	96	204.117	121.285	177.417	179.819	78.8301	39.9781	92.3703	97.4141	123.904	1.14366	0.30183	3.78911	0.00015119	0.00517852	Mmab	methylmalonic aciduria (cobalamin deficiency) cblB type [Source:RGD Symbol;Acc:1596242]
382	ENSRNOG00000022771	41	66	48	48	154	80	74	197	41.2256	63.03	47.8427	46.1568	155.639	84.1645	71.2021	199.902	88.6453	-1.36489	0.360316	-3.78805	0.000151837	0.00518313	Arhgap23	Rho GTPase activating protein 23 [Source:RGD Symbol;Acc:1309742]
383	ENSRNOG00000006472	29	37	36	40	75	63	111	54	29.1596	35.335	35.8821	38.464	75.7982	66.2795	106.803	54.7954	55.3146	-1.13003	0.298437	-3.78651	0.00015278	0.0052017	Hspa2	heat shock protein family A member 2 [Source:RGD Symbol;Acc:620664]
384	ENSRNOG00000059851	1542	1175	1376	1385	836	941	943	865	1550.48	1122.12	1371.49	1331.82	844.897	989.985	907.346	877.741	1124.49	0.570493	0.150721	3.78509	0.000153651	0.00521772	AABR07070117.1
385	ENSRNOG00000023509	1977	1530	2385	2113	4471	3452	2441	6378	1987.88	1461.15	2377.19	2031.86	4518.58	3631.7	2348.71	6471.95	3103.63	-1.11082	0.293698	-3.78219	0.000155454	0.00526523	Irs2	insulin receptor substrate 2 [Source:RGD Symbol;Acc:69316]
386	ENSRNOG00000000983	83	80	65	53	136	104	136	266	83.4567	76.4	64.787	50.9648	137.447	109.414	130.858	269.918	115.406	-1.23291	0.326631	-3.77463	0.000160245	0.00538554	Zfp394	zinc finger protein 394 [Source:RGD Symbol;Acc:628654]
387	ENSRNOG00000029866	102	116	160	158	76	51	77	69	102.561	110.78	159.476	151.933	76.8088	53.6549	74.0887	70.0164	99.9148	0.933437	0.24728	3.77481	0.000160128	0.00538554	Dennd6b	DENN domain containing 6B [Source:RGD Symbol;Acc:1308012]
388	ENSRNOG00000032708	69	42	35	57	51	363	129	168	69.3796	40.11	34.8853	54.8112	51.5428	381.896	124.123	170.475	115.903	-1.86961	0.495218	-3.77532	0.000159804	0.00538554	RT1-Bb	RT1 class II, locus Bb [Source:RGD Symbol;Acc:3469]
389	ENSRNOG00000006002	229	360	245	172	1075	384	333	837	230.26	343.8	244.197	165.395	1086.44	403.99	320.41	849.329	455.478	-1.4352	0.380855	-3.76836	0.000164325	0.00550342	Stk35	serine/threonine kinase 35 [Source:RGD Symbol;Acc:1310247]
390	ENSRNOG00000047874	371	351	347	331	194	172	254	245	373.041	335.205	345.863	318.29	196.065	180.954	244.396	248.609	280.303	0.656734	0.174295	3.76795	0.000164596	0.00550342	Nelfcd	negative elongation factor complex member C/D [Source:RGD Symbol;Acc:1590753]
391	ENSRNOG00000011667	937	771	930	1208	463	577	691	497	942.155	736.305	926.953	1161.61	467.927	607.036	664.874	504.321	751.398	0.747141	0.198425	3.76536	0.000166306	0.00554638	Fastk	Fas-activated serine/threonine kinase [Source:RGD Symbol;Acc:1311601]
392	ENSRNOG00000011891	589	915	761	776	1562	1217	926	1700	592.241	873.825	758.507	746.202	1578.62	1280.35	890.989	1725.04	1055.72	-0.881859	0.234251	-3.76458	0.000166828	0.0055496	Atp6v1b2	ATPase H+ transporting V1 subunit B2 [Source:RGD Symbol;Acc:620284]
393	ENSRNOG00000046112	300	344	248	184	762	433	358	767	301.651	328.52	247.188	176.934	770.109	455.54	344.464	778.298	425.338	-1.15536	0.307047	-3.76283	0.000168001	0.00557438	Dedd2	death effector domain containing 2 [Source:RGD Symbol;Acc:1588968]
394	ENSRNOG00000048834	409	373	365	454	174	212	318	184	411.25	356.215	363.804	436.567	175.852	223.036	305.977	186.71	307.426	0.813683	0.216437	3.75944	0.000170295	0.00563615	Plin3	perilipin 3 [Source:RGD Symbol;Acc:1595854]
395	ENSRNOG00000059442	120	209	167	168	342	247	239	418	120.66	199.595	166.453	161.549	345.64	259.858	229.964	424.157	238.484	-0.957801	0.254859	-3.75815	0.000171172	0.00565084	Pde12	phosphodiesterase 12 [Source:RGD Symbol;Acc:1310975]
396	ENSRNOG00000000529	251	448	292	221	472	903	591	517	252.381	427.84	291.043	212.514	477.023	950.007	568.655	524.615	463.01	-1.08987	0.290291	-3.7544	0.000173758	0.00572174	Pim1	Pim-1 proto-oncogene, serine/threonine kinase [Source:RGD Symbol;Acc:3330]
397	ENSRNOG00000024629	4181	4793	3719	2894	8637	7606	4803	7025	4204	4577.31	3706.82	2782.87	8728.92	8001.94	4621.4	7128.48	5468.97	-0.899174	0.239622	-3.75247	0.0001751	0.00575139	Hadha	hydroxyacyl-CoA dehydrogenase trifunctional multienzyme complex subunit alpha [Source:RGD Symbol;Acc:620512]
398	ENSRNOG00000042728	157	196	157	266	343	274	327	473	157.864	187.18	156.486	255.786	346.65	288.263	314.636	479.967	273.354	-0.916143	0.244389	-3.74871	0.000177744	0.00582356	Fbrs	fibrosin [Source:MGI Symbol;Acc:MGI:104648]
399	ENSRNOG00000019311	203	494	282	308	1432	462	461	1081	204.117	471.77	281.076	296.173	1447.24	486.05	443.57	1096.92	590.865	-1.47077	0.392458	-3.74759	0.000178542	0.00583505	Nfkb2	nuclear factor kappa B subunit 2 [Source:RGD Symbol;Acc:1307189]
400	ENSRNOG00000059093	4	8	6	3	25	4	63	39	4.02201	7.64	5.98034	2.8848	25.2661	4.20822	60.618	39.5745	18.7742	-2.66046	0.710653	-3.74368	0.000181344	0.00591181	AABR07012583.2
401	ENSRNOG00000005393	39	106	75	54	188	131	112	196	39.2146	101.23	74.7543	51.9264	190.001	137.819	107.765	198.887	112.7	-1.24695	0.333614	-3.73771	0.000185704	0.00603886	Sertad2	SERTA domain containing 2 [Source:RGD Symbol;Acc:1564049]
402	ENSRNOG00000008236	2670	1906	1510	1170	4376	4104	2657	3534	2684.69	1820.23	1505.05	1125.07	4422.57	4317.64	2556.54	3586.06	2752.23	-1.06067	0.283904	-3.73601	0.000186966	0.00606476	Decr1	2,4-dienoyl-CoA reductase 1 [Source:RGD Symbol;Acc:70999]
403	ENSRNOG00000009117	174	186	168	309	97	112	120	100	174.957	177.63	167.45	297.135	98.0323	117.83	115.463	101.473	156.246	0.917324	0.245658	3.73416	0.000188346	0.00609438	Otub2	OTU deubiquitinase, ubiquitin aldehyde binding 2 [Source:RGD Symbol;Acc:1306688]
404	ENSRNOG00000030680	5897	6714	6930	6116	13151	9145	7795	11174	5929.44	6411.87	6907.3	5881.15	13291	9621.05	7500.28	11338.6	8360.08	-0.732401	0.196407	-3.72899	0.000192245	0.00620515	Ddx5	DEAD-box helicase 5 [Source:RGD Symbol;Acc:619906]
405	ENSRNOG00000013805	34	52	53	64	106	69	122	103	34.1871	49.66	52.8264	61.5424	107.128	72.5919	117.387	104.517	74.98	-1.01875	0.27333	-3.72718	0.000193637	0.00623462	Tnip2	TNFAIP3 interacting protein 2 [Source:RGD Symbol;Acc:1307717]
406	ENSRNOG00000060156	2	2	12	8	27	18	26	33	2.011	1.91	11.9607	7.6928	27.2873	18.937	25.017	33.4861	16.0377	-2.15366	0.578394	-3.72353	0.00019646	0.00630993	RF00085
407	ENSRNOG00000013948	578	988	615	550	1402	1192	901	1547	581.18	943.54	612.985	528.88	1416.92	1254.05	866.934	1569.79	971.785	-0.937506	0.251943	-3.7211	0.000198354	0.00635216	Zc3hav1	zinc finger CCCH-type containing, antiviral 1 [Source:RGD Symbol;Acc:628694]
408	ENSRNOG00000017310	25	50	37	41	86	58	74	107	25.1375	47.75	36.8788	39.4256	86.9152	61.0193	71.2021	108.576	59.6131	-1.13375	0.304722	-3.7206	0.000198749	0.00635216	Rnpc3	RNA-binding region (RNP1, RRM) containing 3 [Source:RGD Symbol;Acc:1582776]
409	ENSRNOG00000032609	74	112	25	71	134	341	228	128	74.4071	106.96	24.9181	68.2736	135.426	358.751	219.38	129.885	139.75	-1.6183	0.435167	-3.7188	0.000200174	0.00638206	AY172581.18
410	ENSRNOG00000015777	163	230	151	152	316	245	267	423	163.897	219.65	150.505	146.163	319.363	257.754	256.905	429.231	242.933	-0.892735	0.240232	-3.71614	0.000202288	0.00641849	Mex3c	mex-3 RNA binding family member C [Source:RGD Symbol;Acc:1309023]
411	ENSRNOG00000054259	266	348	140	138	516	313	532	809	267.463	332.34	139.541	132.701	521.491	329.294	511.886	820.916	381.954	-1.3242	0.35634	-3.71613	0.000202301	0.00641849	Klf11	Kruppel-like factor 11 [Source:RGD Symbol;Acc:1306646]
412	ENSRNOG00000016924	10073	5138	11129	25493	1807	1127	4648	2584	10128.4	4906.79	11092.5	24514.1	1826.23	1185.67	4472.26	2622.06	7593.51	2.32507	0.626026	3.71401	0.000204002	0.00645677	Acly	ATP citrate lyase [Source:RGD Symbol;Acc:2018]
413	ENSRNOG00000016692	650	637	629	206	1585	1099	856	1654	653.576	608.335	626.939	198.09	1601.87	1156.21	823.635	1678.36	918.377	-1.33376	0.359594	-3.70906	0.000208027	0.00656823	Hsdl2	hydroxysteroid dehydrogenase like 2 [Source:RGD Symbol;Acc:1305387]
414	ENSRNOG00000030830	61	66	32	36	120	78	92	172	61.3356	63.03	31.8952	34.6176	121.277	82.0604	88.5216	174.534	82.1589	-1.28877	0.347536	-3.70831	0.000208651	0.00657199	Mex3d	mex-3 RNA binding family member D [Source:RGD Symbol;Acc:1310576]
415	ENSRNOG00000018494	2254	1682	2117	2092	901	1140	1526	695	2266.4	1606.31	2110.06	2011.67	910.589	1199.34	1468.3	705.237	1534.74	0.900102	0.242803	3.70713	0.000209624	0.00657927	Ppp1r3c	protein phosphatase 1, regulatory subunit 3C [Source:RGD Symbol;Acc:1309132]
416	ENSRNOG00000029386	1501	2229	1935	1074	636	106	807	554	1509.26	2128.69	1928.66	1032.76	642.768	111.518	776.488	562.16	1086.54	1.6566	0.446914	3.70676	0.00020993	0.00657927	RT1-N2	RT1 class Ib, locus N2 [Source:RGD Symbol;Acc:1595850]
417	ENSRNOG00000031163	1937	4936	2480	2831	6599	7709	4017	7557	1947.66	4713.88	2471.88	2722.29	6669.23	8110.3	3865.12	7668.31	4771.08	-1.15014	0.310329	-3.7062	0.000210395	0.00657927	Nfkbiz	NFKB inhibitor zeta [Source:RGD Symbol;Acc:1310834]
418	ENSRNOG00000049911	27	30	27	25	8	11	8	10	27.1485	28.65	26.9115	24.04	8.08514	11.5726	7.69753	10.1473	18.0316	1.5128	0.408573	3.70264	0.000213367	0.00665624	LOC102556347	carbonyl reductase [NADPH] 1-like [Source:RGD Symbol;Acc:7631561]
419	ENSRNOG00000007159	208	631	400	417	1051	722	625	1755	209.144	602.605	398.69	400.987	1062.18	759.585	601.369	1780.85	726.927	-1.38322	0.37369	-3.70153	0.000214304	0.0066695	Ccl2	C-C motif chemokine ligand 2 [Source:RGD Symbol;Acc:3645]
420	ENSRNOG00000049604	368	299	387	358	181	165	275	203	370.025	285.545	385.732	344.253	182.926	173.589	264.602	205.99	276.583	0.743204	0.200893	3.69951	0.000216018	0.00670686	Mvk	mevalonate kinase [Source:RGD Symbol;Acc:621295]
421	ENSRNOG00000014660	100	120	118	107	178	134	207	222	100.55	114.6	117.613	102.891	179.894	140.976	199.174	225.27	147.621	-0.775192	0.209647	-3.69761	0.000217636	0.00673209	Usp53	ubiquitin specific peptidase 53 [Source:RGD Symbol;Acc:1306615]
422	ENSRNOG00000048043	23	29	48	52	99	75	63	125	23.1265	27.695	47.8427	50.0032	100.054	78.9042	60.618	126.841	64.3856	-1.3006	0.351764	-3.69735	0.000217864	0.00673209	F2r	coagulation factor II (thrombin) receptor [Source:RGD Symbol;Acc:2586]
423	ENSRNOG00000027151	424	539	458	258	1348	661	571	1139	426.333	514.745	456.5	248.093	1362.35	695.409	549.411	1155.78	676.077	-1.19318	0.322846	-3.69581	0.000219187	0.00675698	Lrrc58	leucine rich repeat containing 58 [Source:RGD Symbol;Acc:1307440]
424	ENSRNOG00000012106	218	253	293	120	478	324	490	463	219.199	241.615	292.04	115.392	483.087	340.866	471.474	469.82	329.187	-1.02409	0.277507	-3.69034	0.000223957	0.00688775	Dnaja4	DnaJ heat shock protein family (Hsp40) member A4 [Source:RGD Symbol;Acc:1310035]
425	ENSRNOG00000014511	154	155	151	106	344	236	195	252	154.847	148.025	150.505	101.93	347.661	248.285	187.627	255.712	199.324	-0.904278	0.245172	-3.68834	0.000225725	0.00691385	Alg10	ALG10, alpha-1,2-glucosyltransferase [Source:RGD Symbol;Acc:708500]
426	ENSRNOG00000016231	135	169	145	164	361	175	255	309	135.743	161.395	144.525	157.702	364.842	184.11	245.359	313.552	213.403	-0.886209	0.240284	-3.68818	0.000225867	0.00691385	Polr2d	RNA polymerase II subunit D [Source:RGD Symbol;Acc:1308565]
427	ENSRNOG00000023896	900	1010	851	1530	1336	1856	2193	2868	904.952	964.55	848.212	1471.25	1350.22	1952.62	2110.08	2910.25	1564.02	-0.990483	0.268648	-3.68692	0.000226982	0.00693171	Dusp6	dual specificity phosphatase 6 [Source:RGD Symbol;Acc:70978]
428	ENSRNOG00000054775	614	541	581	527	270	284	455	340	617.378	516.655	579.097	506.763	272.873	298.784	437.797	345.008	446.794	0.712088	0.193258	3.68466	0.000229012	0.00697737	Arf3	ADP-ribosylation factor 3 [Source:RGD Symbol;Acc:621273]
429	ENSRNOG00000000968	293	415	373	426	589	486	559	713	294.612	396.325	371.778	409.642	595.268	511.299	537.865	723.502	480.036	-0.685248	0.186041	-3.68332	0.000230218	0.00698148	Rnf6	ring finger protein 6 [Source:RGD Symbol;Acc:1306092]
430	ENSRNOG00000033192	48	127	173	125	312	213	230	349	48.2641	121.285	172.433	120.2	315.32	224.088	221.304	354.141	197.129	-1.27005	0.344784	-3.68362	0.000229941	0.00698148	Osmr	oncostatin M receptor [Source:RGD Symbol;Acc:1302983]
431	ENSRNOG00000000989	237	270	273	320	368	367	443	400	238.304	257.85	272.106	307.712	371.916	386.105	426.251	405.892	333.267	-0.563474	0.153031	-3.68211	0.000231316	0.00698232	Bud31	BUD31 homolog [Source:RGD Symbol;Acc:621103]
432	ENSRNOG00000009712	72	85	110	173	29	52	56	41	72.3961	81.175	109.64	166.357	29.3086	54.7069	53.8827	41.6039	76.1337	1.25919	0.341965	3.68221	0.000231218	0.00698232	Gale	UDP-galactose-4-epimerase [Source:RGD Symbol;Acc:621493]
433	ENSRNOG00000006329	386	711	397	340	2199	848	503	1404	388.124	679.005	395.699	326.944	2222.4	892.144	483.982	1424.68	851.623	-1.48873	0.404446	-3.68091	0.000232404	0.00699895	Peli1	pellino E3 ubiquitin protein ligase 1 [Source:RGD Symbol;Acc:1311199]
434	ENSRNOG00000038183	13	24	11	8	27	32	50	58	13.0715	22.92	10.964	7.6928	27.2873	33.6658	48.1095	58.8543	27.8207	-1.61854	0.440545	-3.67395	0.000238826	0.00717579	Heatr4	HEAT repeat containing 4 [Source:RGD Symbol;Acc:1566220]
435	ENSRNOG00000055564	145	195	251	136	298	472	407	259	145.798	186.225	250.178	130.778	301.171	496.571	391.612	262.815	270.643	-1.0263	0.279767	-3.66839	0.00024408	0.00731678	RGD1564664	similar to LOC387763 protein [Source:RGD Symbol;Acc:1564664]
436	ENSRNOG00000050232	39844	31838	42625	40185	21042	19614	29545	25956	40063.2	30405.3	42485.4	38641.9	21265.9	20635	28427.9	26338.3	31032.9	0.649121	0.176984	3.66768	0.000244761	0.00732038	LOC680406	similar to Urinary protein 2 precursor (RUP-2) [Source:RGD Symbol;Acc:1591793]
437	ENSRNOG00000007400	1382	1414	1076	1410	858	556	819	929	1389.6	1350.37	1072.47	1355.86	867.131	584.943	788.034	942.684	1043.89	0.699297	0.190729	3.66644	0.000245949	0.00733906	Srebf2	sterol regulatory element binding transcription factor 2 [Source:RGD Symbol;Acc:1307751]
438	ENSRNOG00000020597	14	15	21	17	35	32	39	57	14.077	14.325	20.9312	16.3472	35.3725	33.6658	37.5254	57.8396	28.7605	-1.32448	0.36137	-3.66516	0.000247182	0.00735902	RGD1305014	similar to RIKEN cDNA 2310057M21 [Source:RGD Symbol;Acc:1305014]
439	ENSRNOG00000031335	16	33	54	19	43	67	150	146	16.088	31.515	53.8231	18.2704	43.4576	70.4878	144.329	148.151	65.7651	-1.76451	0.481557	-3.66418	0.000248137	0.00737062	Ankrd37	ankyrin repeat domain 37 [Source:RGD Symbol;Acc:1565715]
440	ENSRNOG00000016105	190	185	239	205	100	118	151	108	191.045	176.675	238.217	197.128	101.064	124.143	145.291	109.591	160.394	0.741294	0.202549	3.65982	0.00025239	0.00747993	Xrcc5	X-ray repair cross complementing 5 [Source:RGD Symbol;Acc:3976]
441	ENSRNOG00000001238	397	417	391	400	610	712	527	535	399.184	398.235	389.719	384.64	616.492	749.064	507.075	542.88	498.411	-0.61956	0.169448	-3.65635	0.000255829	0.00754753	Rsrc2	arginine and serine rich coiled-coil 2 [Source:RGD Symbol;Acc:1564882]
442	ENSRNOG00000004100	1393	2498	1451	1749	5464	2483	2279	5574	1400.66	2385.59	1446.25	1681.84	5522.15	2612.26	2192.83	5656.1	2862.21	-1.20886	0.330574	-3.65686	0.00025532	0.00754753	Trib1	tribbles pseudokinase 1 [Source:RGD Symbol;Acc:621596]
443	ENSRNOG00000009870	24	13	26	26	66	25	69	106	24.132	12.415	25.9148	25.0016	66.7024	26.3014	66.3912	107.561	44.3025	-1.61169	0.440911	-3.65537	0.000256816	0.00755954	Tmem88	transmembrane protein 88 [Source:RGD Symbol;Acc:1561781]
444	ENSRNOG00000010971	251	315	240	312	674	398	348	786	252.381	300.825	239.214	300.019	681.173	418.718	334.842	797.578	415.594	-1.03075	0.28222	-3.65229	0.000259909	0.00761622	Snx18	sorting nexin 18 [Source:RGD Symbol;Acc:1310367]
445	ENSRNOG00000016491	4	5	4	1	6	24	44	14	4.02201	4.775	3.9869	0.9616	6.06385	25.2493	42.3364	14.2062	12.7002	-2.67957	0.733634	-3.65247	0.000259734	0.00761622	Fam110d	family with sequence similarity 110, member D [Source:RGD Symbol;Acc:1564994]
446	ENSRNOG00000014350	2030	2437	3316	1528	2963	8259	5841	4122	2041.17	2327.33	3305.14	1469.33	2994.53	8688.93	5620.16	4182.72	3828.66	-1.23269	0.337593	-3.6514	0.000260818	0.0076257	Cyr61	cysteine-rich, angiogenic inducer, 61 [Source:RGD Symbol;Acc:620763]
447	ENSRNOG00000002944	144	162	142	127	279	252	170	340	144.792	154.71	141.535	122.123	281.969	265.118	163.572	345.008	202.354	-0.906099	0.248356	-3.64839	0.000263892	0.00767867	RGD1304587	similar to RIKEN cDNA 2310033P09 [Source:RGD Symbol;Acc:1304587]
448	ENSRNOG00000042094	143	215	196	135	401	233	258	434	143.787	205.325	195.358	129.816	405.268	245.129	248.245	440.393	251.665	-0.989649	0.271292	-3.64791	0.000264384	0.00767867	Prr13	proline rich 13 [Source:RGD Symbol;Acc:1307129]
449	ENSRNOG00000058439	79	38	7	0	2	3	1	1	79.4346	36.29	6.97707	0	2.02128	3.15617	0.962191	1.01473	16.232	4.1068	1.1258	3.6479	0.000264396	0.00767867	LOC100910130	protein FAM50A-like [Source:RGD Symbol;Acc:6500228]
450	ENSRNOG00000011513	212	321	220	224	564	294	382	623	213.166	306.555	219.279	215.399	570.002	309.305	367.557	632.177	354.18	-0.977152	0.268106	-3.64465	0.000267751	0.00775884	Gla	galactosidase, alpha [Source:RGD Symbol;Acc:1589721]
451	ENSRNOG00000008243	296	336	485	357	545	520	657	627	297.629	320.88	483.411	343.291	550.8	547.069	632.159	636.236	476.434	-0.711565	0.195338	-3.64273	0.00026976	0.00778247	Slc43a1	solute carrier family 43 member 1 [Source:RGD Symbol;Acc:1308229]
452	ENSRNOG00000014525	5649	5128	6199	4689	10305	7422	6982	9350	5680.08	4897.24	6178.69	4508.94	10414.7	7808.36	6718.02	9487.72	6961.72	-0.695146	0.190831	-3.64274	0.000269753	0.00778247	Hspd1	heat shock protein family D member 1 [Source:RGD Symbol;Acc:621314]
453	ENSRNOG00000003546	198	466	284	289	1333	480	344	1318	199.089	445.03	283.07	277.903	1347.19	504.987	330.994	1337.41	590.709	-1.5465	0.42475	-3.64095	0.000271629	0.00781907	Tnfrsf12a	TNF receptor superfamily member 12A [Source:RGD Symbol;Acc:631329]
454	ENSRNOG00000061603	183	196	215	258	348	287	306	343	184.007	187.18	214.296	248.093	351.703	301.94	294.43	348.052	266.213	-0.636548	0.175014	-3.63713	0.00027569	0.00791851	Asxl1	additional sex combs like 1 [Source:MGI Symbol;Acc:MGI:2684063]
455	ENSRNOG00000001859	705	669	911	1043	280	229	609	434	708.879	638.895	908.015	1002.95	282.98	240.921	585.974	440.393	601.126	1.07136	0.294702	3.63539	0.000277561	0.00795473	Sdf2l1	stromal cell-derived factor 2-like 1 [Source:RGD Symbol;Acc:1585844]
456	ENSRNOG00000008907	571	431	608	500	292	269	400	308	574.142	411.605	606.008	480.8	295.108	283.003	384.876	312.537	418.51	0.699619	0.192542	3.63359	0.000279507	0.00799293	Fggy	FGGY carbohydrate kinase domain containing [Source:RGD Symbol;Acc:1359429]
457	ENSRNOG00000014233	55	60	72	40	12	29	23	25	55.3026	57.3	71.7641	38.464	12.1277	30.5096	22.1304	25.3682	39.1208	1.30705	0.359897	3.63174	0.000281521	0.00801537	Krt19	keratin 19 [Source:RGD Symbol;Acc:619936]
458	ENSRNOG00000017808	2295	2076	1770	1582	970	1243	1239	649	2307.63	1982.58	1764.2	1521.25	980.323	1307.71	1192.15	658.56	1464.3	0.872168	0.240133	3.63202	0.000281207	0.00801537	Klf15	Kruppel-like factor 15 [Source:RGD Symbol;Acc:70918]
459	ENSRNOG00000004327	1291	1280	834	1496	453	405	939	596	1298.1	1222.4	831.268	1438.55	457.821	426.083	903.497	604.779	897.813	1.00153	0.27609	3.62755	0.000286128	0.00811921	Ddc	dopa decarboxylase [Source:RGD Symbol;Acc:2494]
460	ENSRNOG00000024917	20	23	41	43	10	8	14	7	20.11	21.965	40.8657	41.3488	10.1064	8.41645	13.4707	7.10311	20.4233	1.66483	0.458974	3.62729	0.000286414	0.00811921	Als2cr12	amyotrophic lateral sclerosis 2 chromosome region 12 [Source:RGD Symbol;Acc:1359362]
461	ENSRNOG00000016234	581	535	644	640	1073	744	808	1081	584.197	510.925	641.89	615.424	1084.42	782.73	777.45	1096.92	761.745	-0.669514	0.184681	-3.62525	0.000288684	0.00814814	Ciapin1	cytokine induced apoptosis inhibitor 1 [Source:RGD Symbol;Acc:1549737]
462	ENSRNOG00000059593	572	451	560	398	202	255	364	277	575.147	430.705	558.165	382.717	204.15	268.274	350.237	281.08	381.31	0.818067	0.225632	3.62568	0.000288207	0.00814814	Cetn2	centrin 2 [Source:RGD Symbol;Acc:620247]
463	ENSRNOG00000001720	394	824	609	527	734	1731	3441	815	396.168	786.92	607.005	506.763	741.811	1821.11	3310.9	827.005	1124.71	-1.54468	0.426234	-3.62403	0.000290053	0.00816909	Hes1	hes family bHLH transcription factor 1 [Source:RGD Symbol;Acc:62081]
464	ENSRNOG00000043377	6245	3637	7160	6041	1914	1094	3263	3395	6279.36	3473.33	7136.54	5809.03	1934.37	1150.95	3139.63	3445.01	4046.03	1.23095	0.339772	3.62285	0.000291371	0.00818852	Fdps	farnesyl diphosphate synthase [Source:RGD Symbol;Acc:68953]
465	ENSRNOG00000030291	87	82	125	87	151	159	160	162	87.4787	78.31	124.59	83.6592	152.607	167.277	153.951	164.386	126.532	-0.771498	0.21332	-3.61663	0.000298462	0.00836977	AC095947.1
466	ENSRNOG00000008095	221	100	426	334	452	606	842	881	222.216	95.5	424.604	321.175	456.81	637.546	810.165	893.977	482.749	-1.39604	0.386429	-3.61268	0.000303048	0.00848013	Onecut1	one cut homeobox 1 [Source:RGD Symbol;Acc:2811]
467	ENSRNOG00000052142	157	199	230	158	399	233	290	463	157.864	190.045	229.246	151.933	403.246	245.129	279.035	469.82	265.79	-0.93851	0.259916	-3.61082	0.000305234	0.00852302	Ahsa2	activator of HSP90 ATPase homolog 2 [Source:RGD Symbol;Acc:1307171]
468	ENSRNOG00000019132	42	66	70	93	178	82	134	276	42.2311	63.03	69.7707	89.4288	179.894	86.2686	128.934	280.065	117.453	-1.35175	0.374428	-3.61017	0.000305998	0.0085261	Fv1	Friend virus susceptibility 1 [Source:RGD Symbol;Acc:1309326]
469	ENSRNOG00000003578	169	204	139	186	412	256	219	504	169.93	194.82	138.545	178.858	416.385	269.326	210.72	511.424	261.251	-1.04498	0.290001	-3.60338	0.0003141	0.00871462	Fem1c	fem-1 homolog C [Source:RGD Symbol;Acc:1309322]
470	ENSRNOG00000011586	803	1285	1166	1664	2581	1976	1661	2587	807.418	1227.17	1162.18	1600.1	2608.47	2078.86	1598.2	2625.11	1713.44	-0.893322	0.247878	-3.60387	0.000313512	0.00871462	LOC100909712	cyclin-L1-like [Source:RGD Symbol;Acc:6501887]
471	ENSRNOG00000010474	1122	1219	1395	1457	643	581	1078	727	1128.17	1164.14	1390.43	1401.05	649.843	611.245	1037.24	737.709	1014.98	0.743426	0.206365	3.60249	0.000315185	0.00872615	Copg1	coatomer protein complex, subunit gamma 1 [Source:RGD Symbol;Acc:1565292]
472	ENSRNOG00000018267	2	2	2	1	10	9	15	12	2.011	1.91	1.99345	0.9616	10.1064	9.46851	14.4329	12.1768	6.63258	-2.75286	0.764314	-3.60175	0.000316084	0.0087325	B3gnt7	UDP-GlcNAc:betaGal beta-1,3-N-acetylglucosaminyltransferase 7 [Source:RGD Symbol;Acc:1310580]
473	ENSRNOG00000001048	10	7	2	3	52	6	13	82	10.055	6.685	1.99345	2.8848	52.5534	6.31234	12.5085	83.2078	22.025	-2.83937	0.788676	-3.60018	0.000318	0.00876686	Ankrd61	ankyrin repeat domain 61 [Source:RGD Symbol;Acc:1586393]
474	ENSRNOG00000000695	79	91	66	76	136	119	144	108	79.4346	86.905	65.7838	73.0816	137.447	125.195	138.555	109.591	101.999	-0.742921	0.206574	-3.59638	0.000322673	0.00883961	Ssh1	slingshot protein phosphatase 1 [Source:RGD Symbol;Acc:1306038]
475	ENSRNOG00000013867	344	247	255	295	84	207	126	86	345.893	235.885	254.165	283.672	84.8939	217.776	121.236	87.2668	203.848	1.13189	0.314697	3.59674	0.000322226	0.00883961	Fgf1	fibroblast growth factor 1 [Source:RGD Symbol;Acc:2605]
476	ENSRNOG00000016756	26	30	32	37	79	52	61	54	26.143	28.65	31.8952	35.5792	79.8407	54.7069	58.6936	54.7954	46.288	-1.02013	0.283616	-3.59687	0.000322072	0.00883961	Ptgir	prostaglandin I2 receptor [Source:RGD Symbol;Acc:1310890]
477	ENSRNOG00000000168	62	28	35	52	97	69	99	107	62.3411	26.74	34.8853	50.0032	98.0323	72.5919	95.2569	108.576	68.5534	-1.10764	0.308139	-3.59461	0.000324884	0.00888152	Gatm	glycine amidinotransferase [Source:RGD Symbol;Acc:71090]
478	ENSRNOG00000017311	454	225	251	349	130	173	171	68	456.498	214.875	250.178	335.599	131.383	182.006	164.535	69.0016	225.509	1.20062	0.334248	3.59201	0.00032814	0.00895178	Me3	malic enzyme 3 [Source:RGD Symbol;Acc:1311070]
479	ENSRNOG00000004006	740	1211	1206	1100	2581	1158	1804	3851	744.071	1156.5	1202.05	1057.76	2608.47	1218.28	1735.79	3907.72	1703.83	-1.18667	0.330436	-3.59122	0.000329136	0.00896019	Dnajb9	DnaJ heat shock protein family (Hsp40) member B9 [Source:RGD Symbol;Acc:3070]
480	ENSRNOG00000017354	394	502	408	460	916	520	620	957	396.168	479.41	406.663	442.336	925.748	547.069	596.558	971.096	595.631	-0.817948	0.228027	-3.58707	0.00033442	0.00906619	Zyx	zyxin [Source:RGD Symbol;Acc:620698]
481	ENSRNOG00000053145	60	96	69	34	222	217	74	161	60.3301	91.68	68.7739	32.6944	224.363	228.296	71.2021	163.372	117.589	-1.43827	0.400933	-3.58732	0.000334095	0.00906619	Vwa8	von Willebrand factor A domain containing 8 [Source:RGD Symbol;Acc:1308772]
482	ENSRNOG00000030719	115	197	124	13	45	19	11	10	115.633	188.135	123.594	12.5008	45.4789	19.9891	10.5841	10.1473	65.7577	2.35205	0.656198	3.58436	0.000337911	0.00912289	Csmd1	CUB and Sushi multiple domains 1 [Source:RGD Symbol;Acc:1305103]
483	ENSRNOG00000055687	20	28	28	34	60	39	59	86	20.11	26.74	27.9083	32.6944	60.6385	41.0302	56.7693	87.2668	44.1447	-1.19262	0.332693	-3.58474	0.000337414	0.00912289	AABR07035273.1
484	ENSRNOG00000002097	9	26	25	24	32	40	111	76	9.04952	24.83	24.9181	23.0784	32.3406	42.0822	106.803	77.1195	42.5277	-1.65768	0.462839	-3.58154	0.000341578	0.00918386	Rasl11b	RAS-like family 11 member B [Source:RGD Symbol;Acc:1303099]
485	ENSRNOG00000011747	7644	6377	7551	6206	2781	3121	5738	3740	7686.06	6090.03	7526.26	5967.69	2810.6	3283.47	5521.05	3795.09	5335.03	0.823371	0.229879	3.58175	0.000341296	0.00918386	Tmem205	transmembrane protein 205 [Source:RGD Symbol;Acc:1563250]
486	ENSRNOG00000024577	6269	4539	6613	5206	3487	3167	3742	3885	6303.49	4334.74	6591.33	5006.09	3524.11	3331.86	3600.52	3942.23	4579.3	0.626896	0.175133	3.57954	0.000344205	0.00923545	Gamt	guanidinoacetate N-methyltransferase [Source:RGD Symbol;Acc:2659]
487	ENSRNOG00000019677	40	81	50	42	233	64	72	354	40.2201	77.355	49.8362	40.3872	235.48	67.3316	69.2777	359.214	117.388	-1.81482	0.507333	-3.57718	0.00034732	0.0092999	Arid3b	AT-rich interaction domain 3B [Source:RGD Symbol;Acc:1306335]
488	ENSRNOG00000020229	55	64	61	59	100	84	97	124	55.3026	61.12	60.8002	56.7344	101.064	88.3727	93.3325	125.827	80.3191	-0.804305	0.224987	-3.57489	0.00035038	0.0093626	Homer3	homer scaffold protein 3 [Source:RGD Symbol;Acc:620706]
489	ENSRNOG00000001613	166	281	201	234	400	364	289	392	166.913	268.355	200.341	225.015	404.257	382.948	278.073	397.774	290.46	-0.764688	0.213961	-3.57397	0.000351614	0.00937638	Zbtb11	zinc finger and BTB domain containing 11 [Source:RGD Symbol;Acc:1308275]
490	ENSRNOG00000010260	359	260	212	369	126	107	228	116	360.975	248.3	211.305	354.831	127.341	112.57	219.38	117.709	219.051	1.02542	0.286999	3.57291	0.000353037	0.00939511	Dixdc1	DIX domain containing 1 [Source:RGD Symbol;Acc:1309902]
491	ENSRNOG00000002089	430	419	245	136	717	544	581	1118	432.366	400.145	244.197	130.778	724.63	572.319	559.033	1134.47	524.742	-1.30843	0.36641	-3.57095	0.000355692	0.0094465	Ccng2	cyclin G2 [Source:RGD Symbol;Acc:1305002]
492	ENSRNOG00000019428	435	421	574	320	890	502	877	909	437.393	402.055	572.119	307.712	899.472	528.132	843.841	922.389	614.139	-0.893784	0.250423	-3.5691	0.000358206	0.00949392	Higd1a	HIG1 hypoxia inducible domain family, member 1A [Source:RGD Symbol;Acc:620215]
493	ENSRNOG00000017272	382	236	453	436	172	127	270	169	384.102	225.38	451.516	419.258	173.83	133.611	259.792	171.489	277.372	1.00179	0.280812	3.56748	0.000360437	0.00951436	Mrps27	mitochondrial ribosomal protein S27 [Source:RGD Symbol;Acc:1311829]
494	ENSRNOG00000037620	79	123	75	59	183	117	149	267	79.4346	117.465	74.7543	56.7344	184.948	123.091	143.366	270.933	131.341	-1.13697	0.318698	-3.56754	0.000360349	0.00951436	Mob3c	MOB kinase activator 3C [Source:RGD Symbol;Acc:1307821]
495	ENSRNOG00000031004	1168	884	691	578	1848	1260	1367	1511	1174.43	844.22	688.736	555.805	1867.67	1325.59	1315.31	1533.26	1163.13	-0.888798	0.249201	-3.56659	0.000361662	0.00952742	Cyp2j4	cytochrome P450, family 2, subfamily j, polypeptide 4 [Source:RGD Symbol;Acc:620007]
496	ENSRNOG00000027360	251	310	414	398	671	360	768	826	252.381	296.05	412.644	382.717	678.141	378.74	738.963	838.167	497.225	-0.971093	0.272495	-3.56371	0.000365649	0.00961303	Srsf7	serine and arginine rich splicing factor 7 [Source:RGD Symbol;Acc:1307425]
497	ENSRNOG00000047966	2	4	0	0	11	23	16	6	2.011	3.82	0	0	11.1171	24.1973	15.3951	6.08838	7.8286	-3.27637	0.919706	-3.56241	0.000367464	0.00964131	Hspa1l	heat shock protein family A (Hsp70) member 1 like [Source:RGD Symbol;Acc:1595925]
498	ENSRNOG00000000878	55	48	40	54	24	22	26	19	55.3026	45.84	39.869	51.9264	24.2554	23.1452	25.017	19.2799	35.5794	1.07236	0.301094	3.56155	0.000368673	0.00965359	Slc44a4	solute carrier family 44, member 4 [Source:RGD Symbol;Acc:1303167]
499	ENSRNOG00000007492	5907	5015	6059	5195	3429	3249	3972	4225	5939.5	4789.32	6039.15	4995.51	3465.49	3418.13	3821.82	4287.23	4594.52	0.537608	0.151055	3.55903	0.000372233	0.00972053	Rpn2	ribophorin II [Source:RGD Symbol;Acc:62075]
500	ENSRNOG00000037673	151	80	93	137	26	36	81	22	151.831	76.4	92.6953	131.739	26.2767	37.874	77.9375	22.3241	77.1347	1.45838	0.409809	3.55868	0.00037272	0.00972053	AABR07071891.2
501	ENSRNOG00000013721	61	71	65	59	179	88	99	125	61.3356	67.805	64.787	56.7344	180.905	92.5809	95.2569	126.841	93.2808	-0.983325	0.276399	-3.55763	0.000374211	0.00973995	Nepro	nucleolus and neural progenitor protein [Source:RGD Symbol;Acc:1311458]
502	ENSRNOG00000032585	32	62	36	36	103	70	65	116	32.1761	59.21	35.8821	34.6176	104.096	73.6439	62.5424	117.709	64.9846	-1.14322	0.321534	-3.55552	0.000377237	0.00979914	AABR07048992.1
503	ENSRNOG00000048422	0	0	1	2	5	11	11	14	0	0	0.996724	1.9232	5.05321	11.5726	10.5841	14.2062	5.54201	-3.81901	1.07473	-3.55346	0.000380202	0.00985653	AC123213.1
504	ENSRNOG00000000517	127	159	85	106	417	145	204	287	127.699	151.845	84.7215	101.93	421.438	152.548	196.287	291.227	190.962	-1.18695	0.334108	-3.5526	0.00038145	0.00986925	Kctd20	potassium channel tetramerization domain containing 20 [Source:RGD Symbol;Acc:1309887]
505	ENSRNOG00000025443	224	426	285	252	561	522	395	628	225.232	406.83	284.066	242.323	566.97	549.173	380.065	637.25	411.489	-0.880538	0.247904	-3.55193	0.000382412	0.00987457	Map1lc3a	microtubule-associated protein 1 light chain 3 alpha [Source:RGD Symbol;Acc:735183]
506	ENSRNOG00000050828	2651	2285	3008	1924	1133	1465	1780	1416	2665.59	2182.17	2998.15	1850.12	1145.06	1541.26	1712.7	1436.86	1941.49	0.732358	0.206371	3.54875	0.000387072	0.00997512	Vkorc1	vitamin K epoxide reductase complex, subunit 1 [Source:RGD Symbol;Acc:1303107]
507	ENSRNOG00000025296	445	540	367	321	1247	735	443	1163	447.448	515.7	365.798	308.674	1260.27	773.261	426.251	1180.13	659.692	-1.15221	0.324773	-3.54773	0.00038856	0.00998678	Lrrc8a	leucine rich repeat containing 8 VRAC subunit A [Source:RGD Symbol;Acc:1311690]
508	ENSRNOG00000049714	165	225	187	278	122	122	134	120	165.908	214.875	186.387	267.325	123.298	128.351	128.934	121.768	167.106	0.732742	0.206558	3.5474	0.000389055	0.00998678	Asap3	ArfGAP with SH3 domain, ankyrin repeat and PH domain 3 [Source:RGD Symbol;Acc:1593929]
509	ENSRNOG00000027860	849	913	748	728	1099	1102	1104	1068	853.671	871.915	745.549	700.045	1110.7	1159.37	1062.26	1083.73	948.404	-0.47768	0.13468	-3.54678	0.000389966	0.00999048	Ggnbp2	gametogenetin binding protein 2 [Source:RGD Symbol;Acc:1302978]
510	ENSRNOG00000007607	839	1757	2497	888	3129	3287	2635	4703	843.616	1677.93	2488.82	853.901	3162.3	3458.11	2535.37	4772.27	2474.04	-1.24797	0.352002	-3.54534	0.000392107	0.0100256	Nr4a1	nuclear receptor subfamily 4, group A, member 1 [Source:RGD Symbol;Acc:620029]
511	ENSRNOG00000025604	57	82	108	54	149	106	154	207	57.3136	78.31	107.646	51.9264	150.586	111.518	148.177	210.049	114.441	-1.0719	0.302588	-3.54243	0.000396456	0.010117	Atad2	ATPase family, AAA domain containing 2 [Source:RGD Symbol;Acc:1304849]
512	ENSRNOG00000015932	85	59	87	60	21	29	41	40	85.4677	56.345	86.715	57.696	21.2235	30.5096	39.4498	40.5892	52.2495	1.11686	0.315608	3.53875	0.00040203	0.0102192	Plgrkt	plasminogen receptor with a C-terminal lysine [Source:RGD Symbol;Acc:1306839]
513	ENSRNOG00000017090	224	318	279	253	483	332	388	578	225.232	303.69	278.086	243.285	488.14	349.283	373.33	586.514	355.945	-0.774855	0.218956	-3.53886	0.000401855	0.0102192	RGD1308706	similar to RIKEN cDNA 4921524J17 [Source:RGD Symbol;Acc:1308706]
514	ENSRNOG00000058726	4	33	7	9	84	39	31	60	4.02201	31.515	6.97707	8.6544	84.8939	41.0302	29.8279	60.8838	33.4755	-2.07733	0.587479	-3.53601	0.000406226	0.0103058	AABR07054837.1
515	ENSRNOG00000013862	19	34	31	29	53	62	50	60	19.1045	32.47	30.8984	27.8864	53.564	65.2275	48.1095	60.8838	42.268	-1.04282	0.295052	-3.53435	0.000408785	0.0103506	Dusp2	dual specificity phosphatase 2 [Source:RGD Symbol;Acc:1305804]
516	ENSRNOG00000014548	230	635	311	380	831	689	581	1287	231.265	606.425	309.981	365.408	839.844	724.867	559.033	1305.96	617.848	-1.1803	0.334802	-3.52538	0.000422878	0.0106867	Nedd9	neural precursor cell expressed, developmentally down-regulated 9 [Source:RGD Symbol;Acc:1306276]
517	ENSRNOG00000006388	4331	5642	4747	6074	1663	3297	3678	2138	4354.83	5388.11	4731.45	5840.76	1680.7	3468.63	3538.94	2169.49	3896.61	0.903832	0.256589	3.52249	0.000427516	0.010783	Pygl	glycogen phosphorylase L [Source:RGD Symbol;Acc:620687]
518	ENSRNOG00000031896	3204	2603	3088	3017	1869	1864	2422	1974	3221.63	2485.86	3077.88	2901.15	1888.89	1961.03	2330.43	2003.08	2483.74	0.513951	0.145928	3.52195	0.000428393	0.0107842	Stt3a	STT3A, catalytic subunit of the oligosaccharyltransferase complex [Source:RGD Symbol;Acc:1565793]
519	ENSRNOG00000012458	45847	31034	21750	19135	79105	73253	38530	59803	46099.2	29637.5	21678.7	18400.2	79946.9	77066.3	37073.2	60683.9	46323.2	-1.13737	0.32333	-3.51766	0.000435362	0.0109269	Cyp2e1	cytochrome P450, family 2, subfamily e, polypeptide 1 [Source:RGD Symbol;Acc:2475]
520	ENSRNOG00000033234	36	35	59	31	67	86	80	84	36.1981	33.425	58.8067	29.8096	67.713	90.4768	76.9753	85.2373	59.8302	-1.01884	0.289696	-3.51693	0.000436575	0.0109269	Ccrl2	C-C motif chemokine receptor like 2 [Source:RGD Symbol;Acc:1311811]
521	ENSRNOG00000038001	2483	2690	3296	3331	1551	1410	2386	1830	2496.66	2568.95	3285.2	3203.09	1567.51	1483.4	2295.79	1856.96	2344.69	0.681469	0.193746	3.51734	0.000435897	0.0109269	Slc25a1	solute carrier family 25 member 1 [Source:RGD Symbol;Acc:3703]
522	ENSRNOG00000022392	1351	2099	1448	1723	6212	1931	2163	4890	1358.43	2004.54	1443.26	1656.84	6278.11	2031.52	2081.22	4962.03	2726.99	-1.24819	0.355008	-3.51595	0.000438187	0.0109463	Hspb8	heat shock protein family B (small) member 8 [Source:RGD Symbol;Acc:71003]
523	ENSRNOG00000014565	357	248	222	207	100	151	169	94	358.964	236.84	221.273	199.051	101.064	158.86	162.61	95.3846	191.756	0.97185	0.276798	3.51105	0.000446345	0.0111288	Lcmt1	leucine carboxyl methyltransferase 1 [Source:RGD Symbol;Acc:735118]
524	ENSRNOG00000021719	98	106	120	126	218	225	216	125	98.5392	101.23	119.607	121.162	220.32	236.713	207.833	126.841	154.031	-0.8455	0.240901	-3.50974	0.000448552	0.0111624	Slfn5	schlafen family member 5 [Source:RGD Symbol;Acc:1312025]
525	ENSRNOG00000016541	1569	1294	1341	1348	4025	2256	1462	3134	1577.63	1235.77	1336.61	1296.24	4067.84	2373.44	1406.72	3180.16	2059.3	-1.01785	0.290137	-3.50817	0.000451192	0.0112068	Enc1	ectodermal-neural cortex 1 [Source:RGD Symbol;Acc:1303152]
526	ENSRNOG00000035613	5	1	0	0	12	6	22	18	5.02751	0.955	0	0	12.1277	6.31234	21.1682	18.2651	7.98199	-3.2912	0.938982	-3.50507	0.000456491	0.0113168	Mir7a1	microRNA 7a-1 [Source:RGD Symbol;Acc:2325464]
527	ENSRNOG00000054013	32	24	57	29	267	25	132	103	32.1761	22.92	56.8133	27.8864	269.841	26.3014	127.009	104.517	83.4331	-1.91735	0.547922	-3.49931	0.000466467	0.0115422	Clec4g	C-type lectin domain family 4, member G [Source:RGD Symbol;Acc:1597482]
528	ENSRNOG00000037406	22	26	30	17	66	31	50	95	22.121	24.83	29.9017	16.3472	66.7024	32.6137	48.1095	96.3993	42.1281	-1.38841	0.396836	-3.4987	0.00046753	0.0115466	RGD1564171	RGD1564171 [Source:RGD Symbol;Acc:1564171]
529	ENSRNOG00000012927	71	91	127	131	247	138	170	346	71.3906	86.905	126.584	125.97	249.629	145.184	163.572	351.097	165.041	-1.14628	0.327744	-3.49749	0.000469665	0.0115774	Rrp9	ribosomal RNA processing 9, U3 small nucleolar RNA binding protein [Source:RGD Symbol;Acc:1307881]
530	ENSRNOG00000008711	321	319	331	408	236	225	240	215	322.766	304.645	329.916	392.333	238.512	236.713	230.926	218.167	284.247	0.546284	0.156282	3.49551	0.000473151	0.0116413	Med24	mediator complex subunit 24 [Source:RGD Symbol;Acc:1564565]
531	ENSRNOG00000014314	1006	942	1153	714	537	620	639	522	1011.53	899.61	1149.22	686.583	542.715	652.275	614.84	529.689	760.809	0.679412	0.194587	3.49156	0.000480203	0.0117926	Slc39a4	solute carrier family 39 member 4 [Source:RGD Symbol;Acc:1306701]
532	ENSRNOG00000012269	963	1060	951	1335	777	610	749	705	968.298	1012.3	947.884	1283.74	785.269	641.754	720.681	715.385	884.414	0.55701	0.159603	3.48996	0.000483085	0.011841	Lpcat3	lysophosphatidylcholine acyltransferase 3 [Source:RGD Symbol;Acc:1310223]
533	ENSRNOG00000050806	250	430	247	215	741	417	385	811	251.375	410.65	246.191	206.744	748.886	438.707	370.443	822.946	436.993	-1.09435	0.313992	-3.48528	0.000491627	0.0120278	Spty2d1	SPT2 chromatin protein domain containing 1 [Source:RGD Symbol;Acc:2319415]
534	ENSRNOG00000011114	145	145	125	106	256	158	206	332	145.798	138.475	124.59	101.93	258.724	166.225	198.211	336.89	183.855	-0.910634	0.261435	-3.48322	0.000495429	0.0120981	Tbpl1	TATA-box binding protein like 1 [Source:RGD Symbol;Acc:1597456]
535	ENSRNOG00000007678	54	37	31	68	81	80	113	104	54.2971	35.335	30.8984	65.3888	81.862	84.1645	108.728	105.532	70.7757	-1.0327	0.296919	-3.47807	0.000505043	0.0122869	Zfp263	zinc finger protein 263 [Source:RGD Symbol;Acc:1307301]
536	ENSRNOG00000022586	495	627	529	445	816	740	673	812	497.723	598.785	527.267	427.912	824.684	778.522	647.554	823.961	640.801	-0.583459	0.167733	-3.47849	0.000504246	0.0122869	Cdk9	cyclin-dependent kinase 9 [Source:RGD Symbol;Acc:1359638]
537	ENSRNOG00000019120	23786	33426	23140	15880	39341	45752	33956	46767	23916.9	31921.8	23064.2	15270.2	39759.7	48133.7	32672.2	47455.9	32774.3	-0.835254	0.24028	-3.47617	0.000508636	0.0123512	Hmgcs2	3-hydroxy-3-methylglutaryl-CoA synthase 2 [Source:RGD Symbol;Acc:2804]
538	ENSRNOG00000031607	10	23	22	17	39	67	39	35	10.055	21.965	21.9279	16.3472	39.415	70.4878	37.5254	35.5155	31.6549	-1.3767	0.3963	-3.47388	0.000512987	0.0124337	RT1-CE3	RT1 class I, locus CE3 [Source:RGD Symbol;Acc:1598231]
539	ENSRNOG00000021644	18	12	9	23	61	26	33	50	18.099	11.46	8.97051	22.1168	61.6492	27.3535	31.7523	50.7365	29.0172	-1.49922	0.431937	-3.47092	0.000518678	0.0125454	Slc15a3	solute carrier family 15 member 3 [Source:RGD Symbol;Acc:628663]
540	ENSRNOG00000049385	558	696	709	420	1074	1099	782	1008	561.07	664.68	706.677	403.872	1085.43	1156.21	752.433	1022.85	794.152	-0.781787	0.225267	-3.47049	0.000519519	0.0125454	Adamtsl4	ADAMTS-like 4 [Source:RGD Symbol;Acc:1561012]
541	ENSRNOG00000007905	433	407	485	419	525	578	795	676	435.382	388.685	483.411	402.911	530.587	608.088	764.942	685.957	537.495	-0.598783	0.172579	-3.46962	0.000521198	0.0125616	Itga7	integrin subunit alpha 7 [Source:RGD Symbol;Acc:71022]
542	ENSRNOG00000008106	3709	3453	4142	4480	2042	1827	3339	2314	3729.41	3297.61	4128.43	4307.97	2063.73	1922.11	3212.76	2348.08	3126.26	0.695687	0.200536	3.46915	0.000522117	0.0125616	Shmt2	serine hydroxymethyltransferase 2 [Source:RGD Symbol;Acc:1308582]
543	ENSRNOG00000027487	951	1198	1044	1100	1664	1475	1266	1734	956.232	1144.09	1040.58	1057.76	1681.71	1551.78	1218.13	1759.54	1301.23	-0.56477	0.16294	-3.46613	0.000528009	0.01268	Trim28	tripartite motif-containing 28 [Source:RGD Symbol;Acc:620289]
544	ENSRNOG00000008904	6	10	20	25	66	51	18	79	6.03301	9.55	19.9345	24.04	66.7024	53.6549	17.3194	80.1637	34.6747	-1.86908	0.539501	-3.46447	0.000531281	0.0126885	Fli1	Fli-1 proto-oncogene, ETS transcription factor [Source:RGD Symbol;Acc:1309837]
545	ENSRNOG00000009708	184	207	144	178	52	18	116	76	185.012	197.685	143.528	171.165	52.5534	18.937	111.614	77.1195	119.702	1.42017	0.409811	3.46541	0.000529418	0.0126885	Tas1r1	taste 1 receptor member 1 [Source:RGD Symbol;Acc:61891]
546	ENSRNOG00000038610	115	65	164	58	34	34	55	33	115.633	62.075	163.463	55.7728	34.3618	35.7699	52.9205	33.4861	69.1852	1.34025	0.386816	3.46484	0.000530549	0.0126885	AABR07034445.1
547	ENSRNOG00000018371	95	195	128	131	367	229	159	480	95.5227	186.225	127.581	125.97	370.906	240.921	152.988	487.07	223.398	-1.22515	0.353829	-3.46253	0.000535113	0.0127418	Tubb6	tubulin, beta 6 class V [Source:RGD Symbol;Acc:1305887]
548	ENSRNOG00000021812	4	2	2	1	17	4	7	48	4.02201	1.91	1.99345	0.9616	17.1809	4.20822	6.73534	48.707	10.7148	-3.11723	0.90032	-3.46236	0.000535468	0.0127418	Scx	scleraxis bHLH transcription factor [Source:RGD Symbol;Acc:1588254]
549	ENSRNOG00000011205	10	18	25	12	63	30	30	56	10.055	17.19	24.9181	11.5392	63.6705	31.5617	28.8657	56.8249	30.5781	-1.506	0.435133	-3.46102	0.000538139	0.012782	Ccl3	C-C motif chemokine ligand 3 [Source:RGD Symbol;Acc:3647]
550	ENSRNOG00000007866	28	21	29	96	16	7	5	13	28.1541	20.055	28.905	92.3136	16.1703	7.36439	4.81095	13.1915	26.3706	2.03031	0.587394	3.45646	0.000547312	0.0129527	Clec2dl1	C-type lectin domain family 2 member D-like 1 [Source:RGD Symbol;Acc:1588698]
551	ENSRNOG00000009592	5177	3261	5453	4385	2608	2213	3378	2551	5205.48	3114.25	5435.14	4216.62	2635.75	2328.2	3250.28	2588.58	3596.79	0.734225	0.212415	3.45656	0.000547114	0.0129527	Cyb5r3	cytochrome b5 reductase 3 [Source:RGD Symbol;Acc:2502]
552	ENSRNOG00000012349	116	146	87	72	225	114	342	233	116.638	139.43	86.715	69.2352	227.395	119.934	329.069	236.432	165.606	-1.14819	0.332379	-3.45447	0.000551377	0.013022	Tlnrd1	talin rod domain containing 1 [Source:RGD Symbol;Acc:1311666]
553	ENSRNOG00000023433	72	126	82	72	183	148	118	247	72.3961	120.33	81.7314	69.2352	184.948	155.704	113.539	250.638	131.065	-1.03527	0.299728	-3.45405	0.000552237	0.013022	Gata6	GATA binding protein 6 [Source:RGD Symbol;Acc:2666]
554	ENSRNOG00000009113	41	45	67	55	82	119	77	127	41.2256	42.975	66.7805	52.888	82.8727	125.195	74.0887	128.871	76.862	-1.01081	0.292869	-3.45141	0.000557662	0.0131262	Marcksl1	MARCKS-like 1 [Source:RGD Symbol;Acc:621197]
555	ENSRNOG00000019834	11214	15434	15850	10246	32662	24676	14166	27018	11275.7	14739.5	15798.1	9852.56	33009.6	25960.5	13630.4	27416	18960.3	-0.952952	0.276233	-3.44981	0.00056099	0.0131807	Hsp90ab1	heat shock protein 90 alpha family class B member 1 [Source:RGD Symbol;Acc:1303075]
556	ENSRNOG00000019861	950	1096	835	778	1893	1193	1158	2211	955.227	1046.68	832.264	748.125	1913.15	1255.1	1114.22	2243.57	1263.54	-0.86529	0.250881	-3.44901	0.00056265	0.013196	Tollip	toll interacting protein [Source:RGD Symbol;Acc:1304676]
557	ENSRNOG00000028155	60	86	70	73	117	82	186	166	60.3301	82.13	69.7707	70.1968	118.245	86.2686	178.968	168.445	104.294	-0.967132	0.280512	-3.44774	0.000565291	0.0132341	Dnaaf2	dynein, axonemal, assembly factor 2 [Source:RGD Symbol;Acc:1310311]
558	ENSRNOG00000030266	61	80	59	82	150	113	93	137	61.3356	76.4	58.8067	78.8512	151.596	118.882	89.4838	139.018	96.7967	-0.855961	0.248408	-3.44579	0.000569388	0.0133061	Plekhg2	pleckstrin homology and RhoGEF domain containing G2 [Source:RGD Symbol;Acc:1310112]
559	ENSRNOG00000010218	2531	2955	2335	2217	5686	3325	3048	4905	2544.93	2822.02	2327.35	2131.87	5746.51	3498.09	2932.76	4977.25	3372.6	-0.803878	0.233547	-3.44203	0.000577358	0.0134442	Eif5	eukaryotic translation initiation factor 5 [Source:RGD Symbol;Acc:619861]
560	ENSRNOG00000014532	1429	1114	1102	941	3085	1514	1544	2265	1436.86	1063.87	1098.39	904.866	3117.83	1592.81	1485.62	2298.36	1624.83	-0.915391	0.265926	-3.44228	0.000576835	0.0134442	Lbp	lipopolysaccharide binding protein [Source:RGD Symbol;Acc:61865]
561	ENSRNOG00000006392	235	238	277	243	152	126	188	166	236.293	227.29	276.093	233.669	153.618	132.559	180.892	168.445	201.107	0.613879	0.17843	3.44045	0.000580748	0.013499	Xrcc6	X-ray repair cross complementing 6 [Source:RGD Symbol;Acc:2643]
562	ENSRNOG00000012762	65	78	79	89	31	52	40	35	65.3576	74.49	78.7412	85.5824	31.3299	54.7069	38.4876	35.5155	58.0264	0.928749	0.270049	3.43919	0.000583452	0.0135378	Zfp64	zinc finger protein 64 [Source:RGD Symbol;Acc:1307948]
563	ENSRNOG00000024127	24	54	49	52	3	15	22	14	24.132	51.57	48.8395	50.0032	3.03193	15.7808	21.1682	14.2062	28.5915	1.68611	0.490501	3.43752	0.000587073	0.0135976	Atp13a5	ATPase 13A5 [Source:RGD Symbol;Acc:1306792]
564	ENSRNOG00000056219	114	384	267	270	779	374	352	1407	114.627	366.72	266.125	259.632	787.29	393.469	338.691	1427.72	494.285	-1.54891	0.450706	-3.43663	0.000588997	0.013618	Olr1	oxidized low density lipoprotein receptor 1 [Source:RGD Symbol;Acc:620515]
565	ENSRNOG00000024470	1903	1631	1596	1610	969	1070	1402	1046	1913.47	1557.6	1590.77	1548.18	979.312	1125.7	1348.99	1061.41	1390.68	0.549618	0.160044	3.43417	0.000594381	0.0137181	Lman1	lectin, mannose-binding, 1 [Source:RGD Symbol;Acc:71020]
566	ENSRNOG00000050206	150	165	136	201	69	119	73	48	150.825	157.575	135.554	193.282	69.7343	125.195	70.2399	48.707	118.889	1.0233	0.298175	3.43186	0.000599452	0.0138107	Shank2	SH3 and multiple ankyrin repeat domains 2 [Source:RGD Symbol;Acc:628772]
567	ENSRNOG00000025160	192	202	133	157	308	266	218	344	193.056	192.91	132.564	150.971	311.278	279.847	209.758	349.067	227.431	-0.780008	0.227339	-3.43103	0.000601292	0.0138287	Tmem56	transmembrane protein 56 [Source:RGD Symbol;Acc:1563041]
568	ENSRNOG00000009548	143	154	152	168	74	110	100	68	143.787	147.07	151.502	161.549	74.7875	115.726	96.2191	69.0016	119.955	0.764223	0.222864	3.4291	0.000605578	0.0139027	Fpgt	fucose-1-phosphate guanylyltransferase [Source:RGD Symbol;Acc:735121]
569	ENSRNOG00000018858	4	7	1	7	16	8	24	48	4.02201	6.685	0.996724	6.7312	16.1703	8.41645	23.0926	48.707	14.3527	-2.38207	0.694826	-3.4283	0.000607364	0.0139192	Myct1	myc target 1 [Source:RGD Symbol;Acc:1311467]
570	ENSRNOG00000057569	397	964	739	580	1673	1371	718	2087	399.184	920.62	736.579	557.728	1690.8	1442.37	690.853	2117.74	1069.48	-1.18444	0.345711	-3.4261	0.00061231	0.0140079	Ahnak	AHNAK nucleoprotein [Source:RGD Symbol;Acc:619779]
571	ENSRNOG00000042352	3	1	1	0	18	3	14	13	3.01651	0.955	0.996724	0	18.1916	3.15617	13.4707	13.1915	6.62226	-3.28808	0.959999	-3.42509	0.0006146	0.0140357	Dnase1l2	deoxyribonuclease 1 like 2 [Source:RGD Symbol;Acc:1583566]
572	ENSRNOG00000050655	219	298	235	230	643	269	355	676	220.205	284.59	234.23	221.168	649.843	283.003	341.578	685.957	365.072	-1.02965	0.30085	-3.42247	0.000620542	0.0141466	P4ha1	prolyl 4-hydroxylase subunit alpha 1 [Source:RGD Symbol;Acc:621000]
573	ENSRNOG00000046345	3404	3081	4588	4871	1985	1705	3091	2322	3422.73	2942.35	4572.97	4683.96	2006.12	1793.76	2974.13	2356.2	3094.03	0.77478	0.226445	3.4215	0.000622778	0.0141728	Rpn1	ribophorin I [Source:RGD Symbol;Acc:3594]
574	ENSRNOG00000008703	523	535	536	437	849	586	743	1070	525.877	510.925	534.244	420.219	858.035	616.505	714.908	1085.76	658.309	-0.718012	0.209979	-3.41944	0.000627501	0.0142554	Rnps1	RNA binding protein with serine rich domain 1 [Source:RGD Symbol;Acc:1307522]
575	ENSRNOG00000016758	47	72	53	51	134	121	61	138	47.2586	68.76	52.8264	49.0416	135.426	127.299	58.6936	140.033	84.9172	-1.08104	0.316358	-3.41714	0.000632817	0.0143512	Loxl2	lysyl oxidase-like 2 [Source:RGD Symbol;Acc:1308435]
576	ENSRNOG00000028814	15	11	20	15	30	50	48	25	15.0825	10.505	19.9345	14.424	30.3193	52.6028	46.1852	25.3682	26.8027	-1.3673	0.400459	-3.41433	0.0006394	0.0144753	Oasl2	2'-5' oligoadenylate synthetase-like 2 [Source:RGD Symbol;Acc:1307351]
577	ENSRNOG00000014948	8533	5632	3288	6654	14949	11078	7196	19827	8579.95	5378.56	3277.23	6398.49	15108.1	11654.7	6923.93	20119	9680	-1.18688	0.347689	-3.41362	0.000641056	0.0144876	Osgin1	oxidative stress induced growth inhibitor 1 [Source:RGD Symbol;Acc:620679]
578	ENSRNOG00000003985	340	478	413	371	235	274	265	269	341.871	456.49	411.647	356.754	237.501	288.263	254.981	272.962	327.559	0.572758	0.167834	3.41264	0.000643376	0.0145149	Tmem19	transmembrane protein 19 [Source:RGD Symbol;Acc:735209]
579	ENSRNOG00000061005	153	140	231	150	88	74	96	109	153.842	133.7	230.243	144.24	88.9365	77.8522	92.3703	110.606	128.974	0.839451	0.246247	3.40897	0.000652082	0.0146859	AABR07016572.1
580	ENSRNOG00000011280	75	70	110	83	45	51	41	30	75.4126	66.85	109.64	79.8128	45.4789	53.6549	39.4498	30.4419	62.5926	0.973515	0.286042	3.40339	0.000665542	0.0149632	Mllt3	MLLT3, super elongation complex subunit [Source:RGD Symbol;Acc:620940]
581	ENSRNOG00000015447	10	2	2	4	5	46	11	58	10.055	1.91	1.99345	3.8464	5.05321	48.3946	10.5841	58.8543	17.5864	-2.79006	0.820188	-3.40174	0.000669591	0.0150283	Calcoco1	calcium binding and coiled coil domain 1 [Source:RGD Symbol;Acc:619812]
582	ENSRNOG00000019667	729	749	517	759	335	464	500	365	733.011	715.295	515.306	729.855	338.565	488.154	481.095	370.376	546.457	0.682606	0.200765	3.40003	0.000673785	0.0150448	Ppfibp2	PPFIA binding protein 2 [Source:RGD Symbol;Acc:1565383]
583	ENSRNOG00000053240	16	18	10	15	44	36	26	33	16.088	17.19	9.96724	14.424	44.4683	37.874	25.017	33.4861	24.8143	-1.28562	0.378085	-3.40036	0.000672981	0.0150448	Soga1	suppressor of glucose, autophagy associated 1 [Source:RGD Symbol;Acc:1563627]
584	ENSRNOG00000059100	71	106	95	103	156	152	133	147	71.3906	101.23	94.6888	99.0448	157.66	159.913	127.971	149.165	120.133	-0.697467	0.205099	-3.40064	0.000672287	0.0150448	AABR07073038.2
585	ENSRNOG00000019661	2811	3496	3127	4390	6266	5594	3897	8050	2826.47	3338.68	3116.76	4221.43	6332.68	5885.2	3749.66	8168.58	4704.93	-0.837841	0.246691	-3.39632	0.000682979	0.015224	Gdf15	growth differentiation factor 15 [Source:RGD Symbol;Acc:2674]
586	ENSRNOG00000018044	21721	22166	15513	13929	31957	25065	25985	33016	21840.5	21168.5	15462.2	13394.1	32297.1	26369.8	25002.5	33502.3	23629.6	-0.705257	0.207924	-3.39189	0.00069412	0.015446	Phyh	phytanoyl-CoA 2-hydroxylase [Source:RGD Symbol;Acc:620317]
587	ENSRNOG00000003981	103	102	89	101	218	118	167	154	103.567	97.41	88.7084	97.1216	220.32	124.143	160.686	156.268	131.028	-0.774371	0.22837	-3.39086	0.00069673	0.0154776	Zfp18	zinc finger protein 18 [Source:RGD Symbol;Acc:1305130]
588	ENSRNOG00000026455	287	155	207	215	336	468	327	365	288.579	148.025	206.322	206.744	339.576	492.362	314.636	370.376	295.828	-0.836338	0.246746	-3.38947	0.00070029	0.0155302	Gpd1l	glycerol-3-phosphate dehydrogenase 1-like [Source:RGD Symbol;Acc:1560123]
589	ENSRNOG00000017473	84	48	81	112	8	19	55	10	84.4622	45.84	80.7346	107.699	8.08514	19.9891	52.9205	10.1473	51.2348	1.80213	0.531771	3.38892	0.000701678	0.0155346	Ttc25	tetratricopeptide repeat domain 25 [Source:RGD Symbol;Acc:1311859]
590	ENSRNOG00000007272	1798	2514	1907	1821	3957	2664	2462	4924	1807.89	2400.87	1900.75	1751.07	3999.11	2802.68	2368.91	4996.53	2753.48	-0.849814	0.250799	-3.38843	0.000702935	0.0155355	Rnf103	ring finger protein 103 [Source:RGD Symbol;Acc:620586]
591	ENSRNOG00000019649	2974	3246	2644	3023	1983	2209	2291	2190	2990.36	3099.93	2635.34	2906.92	2004.1	2323.99	2204.38	2222.26	2548.41	0.410081	0.12104	3.38798	0.000704102	0.0155355	Cul4a	cullin 4A [Source:RGD Symbol;Acc:1563853]
592	ENSRNOG00000016950	235	355	296	477	1446	307	548	1197	236.293	339.025	295.03	458.683	1461.39	322.981	527.281	1214.63	606.914	-1.40768	0.415622	-3.38691	0.000706835	0.0155695	Otud1	OTU deubiquitinase 1 [Source:RGD Symbol;Acc:1563344]
593	ENSRNOG00000037815	1024	1517	730	703	1944	1618	1526	1949	1029.63	1448.73	727.608	676.005	1964.69	1702.23	1468.3	1977.71	1374.36	-0.873573	0.258164	-3.38378	0.00071494	0.0157214	Acad10	acyl-CoA dehydrogenase family, member 10 [Source:RGD Symbol;Acc:1310159]
594	ENSRNOG00000058461	433	630	630	903	1368	950	876	1372	435.382	601.65	627.936	868.325	1382.56	999.453	842.879	1392.21	893.799	-0.865808	0.255914	-3.3832	0.000716461	0.0157284	Sfpq	splicing factor proline and glutamine rich [Source:RGD Symbol;Acc:727923]
595	ENSRNOG00000004720	2	6	3	0	10	12	16	21	2.011	5.73	2.99017	0	10.1064	12.6247	15.3951	21.3093	8.77083	-2.46696	0.729384	-3.38225	0.000718942	0.0157563	Kcnj2	potassium voltage-gated channel subfamily J member 2 [Source:RGD Symbol;Acc:61968]
596	ENSRNOG00000005392	3	15	18	20	59	26	43	40	3.01651	14.325	17.941	19.232	59.6279	27.3535	41.3742	40.5892	27.9324	-1.62993	0.482312	-3.37942	0.000726391	0.0158928	Ngfr	nerve growth factor receptor [Source:RGD Symbol;Acc:3177]
597	ENSRNOG00000022067	32	12	4	15	2	4	0	0	32.1761	11.46	3.9869	14.424	2.02128	4.20822	0	0	8.53456	3.33726	0.989058	3.37418	0.000740356	0.0161713	Tlr5	toll-like receptor 5 [Source:RGD Symbol;Acc:631351]
598	ENSRNOG00000000903	3547	4521	4292	6330	8529	7274	6731	6432	3566.51	4317.55	4277.94	6086.93	8619.77	7652.66	6476.51	6526.74	5940.58	-0.681858	0.20249	-3.36736	0.000758922	0.0165491	Asl	argininosuccinate lyase [Source:RGD Symbol;Acc:619974]
599	ENSRNOG00000004616	1807	1947	1750	1527	2399	2121	2338	2478	1816.94	1859.38	1744.27	1468.36	2424.53	2231.41	2249.6	2514.5	2038.63	-0.451474	0.134303	-3.3616	0.000774934	0.016853	Npm1	nucleophosmin 1 [Source:RGD Symbol;Acc:3192]
600	ENSRNOG00000029394	239	443	249	248	1344	573	317	601	240.315	423.065	248.184	238.477	1358.3	602.828	305.015	609.853	503.255	-1.32218	0.39334	-3.36141	0.000775446	0.016853	Dusp8	dual specificity phosphatase 8 [Source:RGD Symbol;Acc:1306425]
601	ENSRNOG00000026610	287	419	334	325	787	479	399	719	288.579	400.145	332.906	312.52	795.375	503.935	383.914	729.591	468.371	-0.854557	0.254491	-3.3579	0.000785356	0.01704	Akirin1	akirin 1 [Source:RGD Symbol;Acc:1585989]
602	ENSRNOG00000002693	400	235	455	312	133	132	261	176	402.201	224.425	453.509	300.019	134.415	138.871	251.132	178.592	260.396	0.972202	0.289643	3.35656	0.000789193	0.0170948	Nme1	NME/NM23 nucleoside diphosphate kinase 1 [Source:RGD Symbol;Acc:70497]
603	ENSRNOG00000010800	2724	2631	2039	1433	4675	4609	2486	4715	2738.99	2512.6	2032.32	1377.97	4724.75	4848.93	2392.01	4784.45	3176.5	-0.951406	0.28351	-3.35581	0.000791336	0.0171128	Hadhb	hydroxyacyl-CoA dehydrogenase trifunctional multienzyme complex subunit beta [Source:RGD Symbol;Acc:620513]
604	ENSRNOG00000003977	11086	10027	11321	7851	12518	20850	17685	14087	11147	9575.78	11283.9	7549.53	12651.2	21935.4	17016.3	14294.5	13181.7	-0.736321	0.219772	-3.35039	0.00080698	0.0173934	Dusp1	dual specificity phosphatase 1 [Source:RGD Symbol;Acc:620897]
605	ENSRNOG00000018421	193	357	235	382	1128	395	325	982	194.062	340.935	234.23	367.331	1140	415.562	312.712	996.465	500.163	-1.33352	0.398015	-3.35042	0.000806896	0.0173934	Aen	apoptosis enhancing nuclease [Source:RGD Symbol;Acc:1305051]
606	ENSRNOG00000012049	6	9	8	8	25	18	17	28	6.03301	8.595	7.97379	7.6928	25.2661	18.937	16.3572	28.4124	14.9084	-1.55199	0.463306	-3.34981	0.000808683	0.0174009	Sox7	SRY box 7 [Source:RGD Symbol;Acc:1310038]
607	ENSRNOG00000017728	265	429	267	301	924	350	436	970	266.458	409.695	266.125	289.442	933.833	368.22	419.515	984.288	492.197	-1.13527	0.338951	-3.34936	0.000809997	0.0174009	Edrf1	erythroid differentiation regulatory factor 1 [Source:RGD Symbol;Acc:1306820]
608	ENSRNOG00000037113	90	151	209	113	236	233	245	354	90.4952	144.205	208.315	108.661	238.512	245.129	235.737	359.214	203.784	-0.967273	0.288908	-3.34803	0.00081389	0.0174558	Slfn2	schlafen 2 [Source:RGD Symbol;Acc:1308645]
609	ENSRNOG00000061857	1014	678	1034	643	304	240	665	403	1019.58	647.49	1030.61	618.309	307.235	252.493	639.857	408.936	615.564	1.04319	0.311979	3.34378	0.000826443	0.0176959	Mgst2	microsomal glutathione S-transferase 2 [Source:RGD Symbol;Acc:1311218]
610	ENSRNOG00000011497	424	695	420	349	122	351	158	99	426.333	663.725	418.624	335.599	123.298	369.272	152.026	100.458	323.667	1.30831	0.391401	3.34263	0.000829874	0.0177403	Aldh1b1	aldehyde dehydrogenase 1 family, member B1 [Source:RGD Symbol;Acc:1306737]
611	ENSRNOG00000016965	187	277	221	311	164	149	135	146	188.029	264.535	220.276	299.058	165.745	156.756	129.896	148.151	196.556	0.695499	0.208102	3.3421	0.000831469	0.0177453	Anapc1	anaphase promoting complex subunit 1 [Source:RGD Symbol;Acc:1306629]
612	ENSRNOG00000018149	377	548	441	472	1015	600	550	1296	379.074	523.34	439.555	453.875	1025.8	631.234	529.205	1315.09	662.147	-0.963103	0.288291	-3.34073	0.000835592	0.0178041	Smarca5	SWI/SNF related, matrix associated, actin dependent regulator of chromatin, subfamily a, member 5 [Source:RGD Symbol;Acc:1308832]
613	ENSRNOG00000053729	233	255	258	193	351	283	366	366	234.282	243.525	257.155	185.589	354.735	297.732	352.162	371.391	287.071	-0.580407	0.173787	-3.33976	0.000838508	0.0178371	Tesk1	testis associated actin remodelling kinase 1 [Source:RGD Symbol;Acc:62059]
614	ENSRNOG00000015079	2508	2161	2735	2375	1325	1335	2029	1641	2521.8	2063.75	2726.04	2283.8	1339.1	1404.5	1952.29	1665.17	1994.56	0.59292	0.177684	3.33694	0.000847077	0.01799	Ddost	dolichyl-diphosphooligosaccharide--protein glycosyltransferase non-catalytic subunit [Source:RGD Symbol;Acc:1308970]
615	ENSRNOG00000021222	431	366	432	399	257	240	314	290	433.371	349.53	430.585	383.679	259.735	252.493	302.128	294.272	338.224	0.526042	0.158028	3.3288	0.000872216	0.0184687	Vps16	VPS16 CORVET/HOPS core subunit [Source:RGD Symbol;Acc:1359414]
616	ENSRNOG00000048317	0	2	3	0	20	10	4	13	0	1.91	2.99017	0	20.2128	10.5206	3.84876	13.1915	6.58423	-3.28453	0.986724	-3.32872	0.000872449	0.0184687	Hist2h2ab	histone cluster 2 H2A family member b [Source:RGD Symbol;Acc:1584064]
617	ENSRNOG00000019322	213	272	233	274	473	347	289	531	214.172	259.76	232.237	263.479	478.034	365.064	278.073	538.822	328.705	-0.775241	0.233616	-3.31844	0.000905206	0.0191311	Notch1	notch 1 [Source:RGD Symbol;Acc:3187]
618	ENSRNOG00000017036	641	457	802	490	277	268	446	330	644.527	436.435	799.373	471.184	279.948	281.951	429.137	334.861	459.677	0.826062	0.249058	3.31675	0.000910715	0.0191633	Sec11c	SEC11 homolog C, signal peptidase complex subunit [Source:RGD Symbol;Acc:628665]
619	ENSRNOG00000020368	92	93	70	77	163	85	165	205	92.5062	88.815	69.7707	74.0432	164.735	89.4248	158.761	208.02	118.259	-0.933986	0.281608	-3.31662	0.00091114	0.0191633	Fbxl12	F-box and leucine-rich repeat protein 12 [Source:RGD Symbol;Acc:1305528]
620	ENSRNOG00000027126	223	194	189	171	103	108	155	105	224.227	185.27	188.381	164.434	104.096	113.622	149.14	106.547	154.464	0.685894	0.206751	3.31749	0.0009083	0.0191633	Dpy30	dpy-30 histone methyltransferase complex regulatory subunit [Source:RGD Symbol;Acc:708575]
621	ENSRNOG00000005670	19	21	23	45	63	38	78	64	19.1045	20.055	22.9246	43.272	63.6705	39.9781	75.0509	64.9427	43.6248	-1.20927	0.364773	-3.31514	0.000915979	0.0192262	Art4	ADP-ribosyltransferase 4 [Source:RGD Symbol;Acc:1306456]
622	ENSRNOG00000016810	25	104	51	54	99	116	169	148	25.1375	99.32	50.8329	51.9264	100.054	122.039	162.61	150.18	95.2624	-1.23392	0.372244	-3.3148	0.000917076	0.0192262	Stmn1	stathmin 1 [Source:RGD Symbol;Acc:2992]
623	ENSRNOG00000022615	429	372	355	211	514	527	829	544	431.36	355.26	353.837	202.898	519.47	554.434	797.656	552.013	470.866	-0.851711	0.257045	-3.31347	0.000921458	0.019287	Tp53i13	tumor protein p53 inducible protein 13 [Source:RGD Symbol;Acc:1559818]
624	ENSRNOG00000033765	2786	2562	2990	2612	4102	3332	3409	4315	2801.33	2446.71	2980.2	2511.7	4145.65	3505.45	3280.11	4378.56	3256.21	-0.511487	0.154627	-3.30787	0.000940092	0.0196455	Eif1	eukaryotic translation initiation factor 1 [Source:RGD Symbol;Acc:1306308]
625	ENSRNOG00000032240	76	105	77	56	137	104	141	258	76.4181	100.275	76.7477	53.8496	138.458	109.414	135.669	261.8	119.079	-1.07042	0.323656	-3.30729	0.000942027	0.0196545	Gbp5	guanylate binding protein 5 [Source:RGD Symbol;Acc:1311040]
626	ENSRNOG00000005285	186	281	229	206	437	272	323	654	187.023	268.355	228.25	198.09	441.651	286.159	310.788	663.633	322.994	-0.948878	0.28699	-3.30631	0.000945351	0.0196923	Fbxo33	F-box protein 33 [Source:RGD Symbol;Acc:1307543]
627	ENSRNOG00000060344	44	19	55	37	10	18	2	1	44.2421	18.145	54.8198	35.5792	10.1064	18.937	1.92438	1.01473	23.0961	2.26369	0.684913	3.30508	0.000949507	0.0197473	AABR07073045.1
628	ENSRNOG00000047924	23	8	37	41	5	6	11	1	23.1265	7.64	36.8788	39.4256	5.05321	6.31234	10.5841	1.01473	16.2544	2.21557	0.6711	3.3014	0.000962046	0.0199762	Zbtb7c	zinc finger and BTB domain containing 7C [Source:RGD Symbol;Acc:1591841]
629	ENSRNOG00000012721	11	192	243	359	9	9	52	9	11.0605	183.36	242.204	345.215	9.09578	9.46851	50.0339	9.13257	107.446	3.32853	1.0084	3.30079	0.00096412	0.0199875	Ednra	endothelin receptor type A [Source:RGD Symbol;Acc:2535]
630	ENSRNOG00000025704	135	493	216	134	964	440	319	949	135.743	470.815	215.292	128.854	974.259	462.905	306.939	962.979	457.223	-1.50941	0.45738	-3.30013	0.000966393	0.0200028	Yod1	YOD1 deubiquitinase [Source:RGD Symbol;Acc:1359726]
631	ENSRNOG00000015084	3	3	3	3	12	10	14	14	3.01651	2.865	2.99017	2.8848	12.1277	10.5206	13.4707	14.2062	7.7602	-2.09933	0.63651	-3.29819	0.000973095	0.0201096	Necab2	N-terminal EF-hand calcium binding protein 2 [Source:RGD Symbol;Acc:621844]
632	ENSRNOG00000031333	165	498	100	309	384	895	798	635	165.908	475.59	99.6724	297.135	388.087	941.59	767.828	644.353	472.52	-1.40055	0.424749	-3.29736	0.00097597	0.0201236	AY172581.10
633	ENSRNOG00000061155	10	41	4	5	0	1	3	1	10.055	39.155	3.9869	4.808	0	1.05206	2.88657	1.01473	7.86978	3.5372	1.07282	3.29711	0.000976857	0.0201236	LOC100911851	intersectin-1-like [Source:RGD Symbol;Acc:6490732]
634	ENSRNOG00000017181	139	208	119	126	261	220	208	288	139.765	198.64	118.61	121.162	263.778	231.452	200.136	292.242	195.723	-0.771746	0.234202	-3.29522	0.000983461	0.020164	Malt1	MALT1 paracaspase [Source:RGD Symbol;Acc:1309195]
635	ENSRNOG00000017309	1137	1362	1685	1966	3288	1544	2630	4780	1143.26	1300.71	1679.48	1890.51	3322.99	1624.37	2530.56	4850.41	2292.79	-1.03559	0.314223	-3.29571	0.000981729	0.020164	Rsrp1	arginine and serine rich protein 1 [Source:RGD Symbol;Acc:1359529]
636	ENSRNOG00000055023	568	392	537	481	194	229	422	213	571.125	374.36	535.241	462.53	196.065	240.921	406.045	216.137	375.303	0.8748	0.265455	3.29547	0.000982571	0.020164	AABR07006258.2
637	ENSRNOG00000016219	296	447	306	99	1073	1042	322	625	297.629	426.885	304.997	95.1984	1084.42	1096.24	309.825	634.206	531.175	-1.47407	0.447422	-3.29458	0.000985702	0.0201783	Vnn1	vanin 1 [Source:RGD Symbol;Acc:1310075]
638	ENSRNOG00000002208	367	378	246	250	150	225	165	137	369.019	360.99	245.194	240.4	151.596	236.713	158.761	139.018	237.711	0.825809	0.250886	3.29157	0.000996289	0.020363	Shroom3	shroom family member 3 [Source:RGD Symbol;Acc:1310470]
639	ENSRNOG00000002773	33	28	19	36	46	61	43	230	33.1816	26.74	18.9378	34.6176	46.4895	64.1754	41.3742	233.388	62.363	-1.76361	0.536141	-3.28945	0.00100383	0.0204687	Rgs4	regulator of G-protein signaling 4 [Source:RGD Symbol;Acc:3567]
640	ENSRNOG00000015177	1203	1590	915	820	2725	1611	1531	2230	1209.62	1518.45	912.002	788.512	2754	1694.86	1473.11	2262.85	1576.68	-0.886067	0.269384	-3.28924	0.0010046	0.0204687	Sun2	Sad1 and UNC84 domain containing 2 [Source:RGD Symbol;Acc:1563141]
641	ENSRNOG00000000186	7456	5454	7864	9045	4300	3807	5966	4150	7497.02	5208.57	7838.24	8697.68	4345.76	4005.18	5740.43	4211.13	5943	0.675936	0.205667	3.28655	0.00101422	0.0206003	Tst	thiosulfate sulfurtransferase [Source:RGD Symbol;Acc:3913]
642	ENSRNOG00000003289	3911	3810	3302	4729	2447	2421	3239	1996	3932.52	3638.55	3291.18	4547.41	2473.04	2547.03	3116.54	2025.4	3196.46	0.600609	0.18273	3.28686	0.0010131	0.0206003	Lap3	leucine aminopeptidase 3 [Source:RGD Symbol;Acc:1307985]
643	ENSRNOG00000032396	7	7	1	6	21	13	18	22	7.03851	6.685	0.996724	5.7696	21.2235	13.6767	17.3194	22.3241	11.8792	-1.8611	0.566427	-3.28569	0.00101734	0.0206317	RGD1559575	similar to novel protein [Source:RGD Symbol;Acc:1559575]
644	ENSRNOG00000011981	102	109	99	155	56	70	77	55	102.561	104.095	98.6757	149.048	56.596	73.6439	74.0887	55.8101	89.3148	0.804924	0.245209	3.2826	0.00102853	0.0207875	Slc39a13	solute carrier family 39 member 13 [Source:RGD Symbol;Acc:1304695]
645	ENSRNOG00000020426	848	1974	783	529	3420	2190	1368	2695	852.666	1885.17	780.435	508.687	3456.4	2304	1316.28	2734.7	1729.79	-1.28469	0.391406	-3.28225	0.00102981	0.0207875	Erf	Ets2 repressor factor [Source:RGD Symbol;Acc:1311991]
646	ENSRNOG00000021130	102	104	84	217	36	35	84	54	102.561	99.32	83.7248	208.667	36.3831	36.822	80.824	54.7954	87.8872	1.24154	0.378254	3.2823	0.00102965	0.0207875	Abcc8	ATP binding cassette subfamily C member 8 [Source:RGD Symbol;Acc:3786]
647	ENSRNOG00000007041	375	255	307	195	126	96	106	213	377.063	243.525	305.994	187.512	127.341	100.997	101.992	216.137	207.57	1.02749	0.313124	3.28143	0.00103282	0.0208161	Abcg2	ATP binding cassette subfamily G member 2 [Source:RGD Symbol;Acc:631345]
648	ENSRNOG00000018524	79	141	121	132	240	232	129	290	79.4346	134.655	120.604	126.931	242.554	244.077	124.123	294.272	170.831	-0.970246	0.295725	-3.2809	0.00103475	0.0208228	Ezr	ezrin [Source:RGD Symbol;Acc:621161]
649	ENSRNOG00000017628	164	146	150	240	113	102	97	90	164.902	139.43	149.509	230.784	114.203	107.31	93.3325	91.3257	136.349	0.753831	0.230011	3.27736	0.00104782	0.0210532	Tagln	transgelin [Source:RGD Symbol;Acc:3723]
650	ENSRNOG00000008580	434	476	394	283	927	623	454	822	436.388	454.58	392.709	272.133	936.865	655.431	436.835	834.108	552.381	-0.879925	0.269227	-3.26833	0.00108183	0.0216699	Nbn	nibrin [Source:RGD Symbol;Acc:621420]
651	ENSRNOG00000061862	210	448	230	221	1227	354	314	930	211.155	427.84	229.246	212.514	1240.06	372.428	302.128	943.699	492.384	-1.40295	0.429243	-3.26844	0.00108143	0.0216699	Zbtb10	zinc finger and BTB domain containing 10 [Source:RGD Symbol;Acc:708377]
652	ENSRNOG00000003123	520	649	539	493	272	373	435	277	522.861	619.795	537.234	474.069	274.895	392.417	418.553	281.08	440.113	0.655929	0.200875	3.26536	0.00109324	0.0218648	Rpa1	replication protein A1 [Source:RGD Symbol;Acc:1307376]
653	ENSRNOG00000042478	4	6	3	0	20	15	7	24	4.02201	5.73	2.99017	0	20.2128	15.7808	6.73534	24.3535	9.97809	-2.39545	0.733763	-3.26462	0.00109612	0.0218888	Adam22	ADAM metallopeptidase domain 22 [Source:RGD Symbol;Acc:1585016]
654	ENSRNOG00000019982	1433	1058	962	1471	374	919	625	309	1440.88	1010.39	958.848	1414.51	377.98	966.84	601.369	313.552	885.547	1.0944	0.33528	3.26414	0.00109798	0.0218925	Ethe1	ETHE1, persulfide dioxygenase [Source:RGD Symbol;Acc:1311034]
655	ENSRNOG00000018964	1455	760	1415	778	501	513	656	667	1463.01	725.8	1410.36	748.125	506.332	539.705	631.197	676.825	837.669	0.884782	0.27141	3.25995	0.00111433	0.0221845	Gss	glutathione synthetase [Source:RGD Symbol;Acc:2752]
656	ENSRNOG00000001770	9779	6168	6032	3616	16292	14108	6665	19000	9832.8	5890.44	6012.24	3477.15	16465.4	14842.4	6413	19279.9	10276.7	-1.17684	0.361077	-3.25924	0.00111711	0.0222009	Ehhadh	enoyl-CoA hydratase and 3-hydroxyacyl CoA dehydrogenase [Source:RGD Symbol;Acc:621441]
657	ENSRNOG00000008144	621	2130	1613	2222	2636	4384	3466	3161	624.417	2034.15	1607.72	2136.68	2664.05	4612.21	3334.95	3207.56	2527.72	-1.10975	0.340576	-3.25844	0.00112026	0.0222009	Irf1	interferon regulatory factor 1 [Source:RGD Symbol;Acc:2920]
658	ENSRNOG00000024016	13416	18611	16641	18074	37436	28298	19921	22445	13489.8	17773.5	16586.5	17380	37834.4	29771.1	19167.8	22775.6	21847.3	-0.747964	0.229539	-3.25855	0.00111982	0.0222009	Cyp2c6v1	cytochrome P450, family 2, subfamily C, polypeptide 6, variant 1 [Source:RGD Symbol;Acc:619934]
659	ENSRNOG00000014357	105	127	160	107	225	150	203	341	105.578	121.285	159.476	102.891	227.395	157.808	195.325	346.023	176.973	-0.921607	0.283055	-3.25593	0.00113023	0.0223645	Gja4	gap junction protein, alpha 4 [Source:RGD Symbol;Acc:2691]
660	ENSRNOG00000026420	80	91	113	87	40	42	70	48	80.4401	86.905	112.63	83.6592	40.4257	44.1864	67.3534	48.707	70.5383	0.855208	0.26278	3.25446	0.00113608	0.0224462	Iqcg	IQ motif containing G [Source:RGD Symbol;Acc:1311606]
661	ENSRNOG00000002163	245	366	270	275	512	369	380	491	246.348	349.53	269.115	264.44	517.449	388.209	365.633	498.232	362.369	-0.647384	0.198964	-3.25378	0.0011388	0.0224658	Klf3	Kruppel like factor 3 [Source:RGD Symbol;Acc:1593290]
662	ENSRNOG00000010448	1686	2725	1932	1956	5189	3286	2078	4989	1695.28	2602.37	1925.67	1880.89	5244.22	3457.06	1999.43	5062.49	2983.43	-0.959771	0.295267	-3.25052	0.00115196	0.0226911	Ptbp1	polypyrimidine tract binding protein 1 [Source:RGD Symbol;Acc:62047]
663	ENSRNOG00000057814	5357	4945	6467	5791	2608	2225	4369	3982	5386.47	4722.47	6445.81	5568.63	2635.75	2340.83	4203.81	4040.65	4418.05	0.742676	0.228535	3.24972	0.00115518	0.0227203	Nsdhl	NAD(P) dependent steroid dehydrogenase-like [Source:RGD Symbol;Acc:1359337]
664	ENSRNOG00000001847	400	336	362	351	224	248	255	264	402.201	320.88	360.814	337.522	226.384	260.91	245.359	267.889	302.745	0.506418	0.155901	3.24832	0.00116087	0.0227898	Ccdc91	coiled-coil domain containing 91 [Source:RGD Symbol;Acc:1359502]
665	ENSRNOG00000021469	72	48	50	90	25	35	34	29	72.3961	45.84	49.8362	86.544	25.2661	36.822	32.7145	29.4272	47.3558	1.03582	0.31891	3.248	0.00116221	0.0227898	Ccdc14	coiled-coil domain containing 14 [Source:RGD Symbol;Acc:1562189]
666	ENSRNOG00000022623	78	92	109	89	54	48	64	42	78.4291	87.86	108.643	85.5824	54.5747	50.4987	61.5802	42.6187	71.2233	0.783299	0.241221	3.24722	0.00116537	0.0228175	Ttll12	tubulin tyrosine ligase like 12 [Source:RGD Symbol;Acc:1305319]
667	ENSRNOG00000051232	4581	4017	5990	4070	1822	1535	3325	3214	4606.2	3836.23	5970.38	3913.71	1841.39	1614.91	3199.28	3261.34	3530.43	0.885901	0.273065	3.24429	0.00117744	0.0230191	Gbe1	glucan (1,4-alpha-), branching enzyme 1 [Source:MGI Symbol;Acc:MGI:1921435]
668	ENSRNOG00000031173	3108	2470	3070	2959	1579	1687	2482	1830	3125.1	2358.85	3059.94	2845.38	1595.8	1774.82	2388.16	1856.96	2375.63	0.580493	0.178991	3.24314	0.00118221	0.0230433	Snd1	staphylococcal nuclease and tudor domain containing 1 [Source:RGD Symbol;Acc:631340]
669	ENSRNOG00000059017	399	421	343	234	927	413	473	1010	401.195	402.055	341.876	225.015	936.865	434.499	455.116	1024.88	527.687	-1.05737	0.326004	-3.24343	0.001181	0.0230433	AC106292.2
670	ENSRNOG00000006305	3711	4672	7696	5521	11704	8733	6378	13551	3731.42	4461.76	7670.79	5309	11828.6	9187.61	6136.85	13750.6	7759.57	-0.950001	0.293214	-3.23996	0.00119548	0.0232445	Slc38a2	solute carrier family 38, member 2 [Source:RGD Symbol;Acc:69420]
671	ENSRNOG00000012806	379	489	345	335	517	520	582	838	381.085	466.995	343.87	322.136	522.502	547.069	559.995	850.344	499.25	-0.711732	0.219683	-3.23981	0.00119609	0.0232445	Rbbp6	RB binding protein 6, ubiquitin ligase [Source:RGD Symbol;Acc:1311964]
672	ENSRNOG00000007895	2567	2227	2753	2545	1343	1511	2002	1861	2581.12	2126.78	2743.98	2447.27	1357.29	1589.66	1926.31	1888.41	2082.6	0.549825	0.169796	3.23814	0.00120311	0.0233174	Pdhb	pyruvate dehydrogenase E1 beta subunit [Source:RGD Symbol;Acc:1359146]
673	ENSRNOG00000026124	367	573	425	441	530	988	1548	568	369.019	547.215	423.608	424.066	535.64	1039.43	1489.47	576.367	675.602	-1.04555	0.322892	-3.23807	0.00120342	0.0233174	Id3	inhibitor of DNA binding 3, HLH protein [Source:RGD Symbol;Acc:2860]
674	ENSRNOG00000021882	2174	1830	2777	2322	1143	1042	1919	1308	2185.96	1747.65	2767.9	2232.84	1155.16	1096.24	1846.44	1327.27	1794.93	0.719535	0.222255	3.23743	0.00120612	0.0233349	Tmed9	transmembrane p24 trafficking protein 9 [Source:RGD Symbol;Acc:1307627]
675	ENSRNOG00000036835	1807	1414	1893	1690	971	801	1441	1030	1816.94	1350.37	1886.8	1625.1	981.334	842.697	1386.52	1045.17	1366.87	0.650018	0.200861	3.23616	0.00121149	0.0234042	Copz1	coatomer protein complex, subunit zeta 1 [Source:RGD Symbol;Acc:1306154]
676	ENSRNOG00000009594	34	77	65	68	73	131	168	117	34.1871	73.535	64.787	65.3888	73.7769	137.819	161.648	118.723	91.2332	-1.04755	0.323941	-3.23377	0.00122167	0.023566	Snai1	snail family transcriptional repressor 1 [Source:RGD Symbol;Acc:620758]
677	ENSRNOG00000013121	81	153	119	89	258	144	161	264	81.4456	146.115	118.61	85.5824	260.746	151.496	154.913	267.889	158.35	-0.951216	0.294232	-3.23288	0.00122548	0.0236045	Mier3	MIER family member 3 [Source:RGD Symbol;Acc:1311241]
678	ENSRNOG00000038999	253	471	489	221	684	1503	426	739	254.392	449.805	487.398	212.514	691.279	1581.24	409.893	749.885	604.551	-1.28935	0.398968	-3.23172	0.00123048	0.0236659	RT1-A1	RT1 class Ia, locus A1 [Source:RGD Symbol;Acc:1595924]
679	ENSRNOG00000019971	427	477	415	512	286	280	390	280	429.349	455.535	413.64	492.339	289.044	294.576	375.254	284.124	379.233	0.526418	0.162918	3.23118	0.00123279	0.0236753	Kxd1	KxDL motif containing 1 [Source:RGD Symbol;Acc:1562866]
680	ENSRNOG00000003954	17	15	16	6	36	23	32	46	17.0935	14.325	15.9476	5.7696	36.3831	24.1973	30.7901	46.6776	23.898	-1.38042	0.42746	-3.22935	0.00124071	0.0237574	Il2rg	interleukin 2 receptor subunit gamma [Source:RGD Symbol;Acc:621466]
681	ENSRNOG00000011952	1108	643	1160	990	495	520	735	515	1114.1	614.065	1156.2	951.984	500.268	547.069	707.21	522.586	764.185	0.752227	0.232915	3.22963	0.00123952	0.0237574	Samm50	SAMM50 sorting and assembly machinery component [Source:RGD Symbol;Acc:1303219]
682	ENSRNOG00000023383	3502	4713	4313	4019	7979	5796	4577	7286	3521.27	4500.91	4298.87	3864.67	8063.91	6097.72	4403.95	7393.32	5268.08	-0.681481	0.211073	-3.22865	0.00124376	0.023781	Ddx3x	DEAD-box helicase 3, X-linked [Source:RGD Symbol;Acc:1564771]
683	ENSRNOG00000012406	331	429	271	375	602	510	455	509	332.821	409.695	270.112	360.6	608.407	536.549	437.797	516.498	434.06	-0.611819	0.189549	-3.22776	0.00124763	0.0238201	Pcbp4	poly(rC) binding protein 4 [Source:RGD Symbol;Acc:1307910]
684	ENSRNOG00000012840	1076	807	998	1207	1654	1725	1154	2011	1081.92	770.685	994.73	1160.65	1671.6	1814.8	1110.37	2040.62	1330.67	-0.72768	0.225505	-3.22689	0.00125142	0.0238227	Sparc	secreted protein acidic and cysteine rich [Source:RGD Symbol;Acc:3742]
685	ENSRNOG00000059073	1	4	1	6	23	14	5	22	1.0055	3.82	0.996724	5.7696	23.2448	14.7288	4.81095	22.3241	9.58755	-2.47867	0.768044	-3.22725	0.00124984	0.0238227	Slamf1	signaling lymphocytic activation molecule family member 1 [Source:RGD Symbol;Acc:1560634]
686	ENSRNOG00000004084	2	5	5	4	5	11	32	28	2.011	4.775	4.98362	3.8464	5.05321	11.5726	30.7901	28.4124	11.4305	-2.27985	0.70739	-3.2229	0.00126898	0.0240867	Fam84a	family with sequence similarity 84, member A [Source:RGD Symbol;Acc:1305779]
687	ENSRNOG00000016566	82	75	64	87	45	40	44	46	82.4511	71.625	63.7903	83.6592	45.4789	42.0822	42.3364	46.6776	59.7626	0.772138	0.239576	3.22294	0.00126883	0.0240867	Arhgap39	Rho GTPase activating protein 39 [Source:RGD Symbol;Acc:1593158]
688	ENSRNOG00000013703	278	300	306	356	725	448	318	835	279.53	286.5	304.997	342.33	732.716	471.321	305.977	847.299	446.334	-0.957977	0.297628	-3.21871	0.00128769	0.0244038	Siah2	siah E3 ubiquitin protein ligase 2 [Source:RGD Symbol;Acc:620778]
689	ENSRNOG00000049132	66	58	62	59	345	31	104	332	66.3631	55.39	61.7969	56.7344	348.672	32.6137	100.068	336.89	132.316	-1.76796	0.54941	-3.21792	0.00129125	0.0244038	Map2k3	mitogen activated protein kinase kinase 3 [Source:RGD Symbol;Acc:1306620]
690	ENSRNOG00000060707	646	866	790	680	1155	936	937	1161	649.554	827.03	787.412	653.888	1167.29	984.725	901.573	1178.1	893.697	-0.536196	0.166629	-3.21791	0.0012913	0.0244038	Atg2a	autophagy related 2A [Source:RGD Symbol;Acc:1589890]
691	ENSRNOG00000019549	44	153	104	117	206	241	147	286	44.2421	146.115	103.659	112.507	208.192	253.546	141.442	290.213	162.49	-1.13483	0.353095	-3.21396	0.00130917	0.0247057	Akap12	A-kinase anchoring protein 12 [Source:RGD Symbol;Acc:70988]
692	ENSRNOG00000061216	934	786	883	571	371	383	637	454	939.139	750.63	880.107	549.074	374.948	402.938	612.916	460.687	621.305	0.751943	0.233996	3.21348	0.00131137	0.0247113	Tubb5	tubulin, beta 5 class I [Source:RGD Symbol;Acc:628596]
693	ENSRNOG00000006759	1	29	34	3	0	0	3	1	1.0055	27.695	33.8886	2.8848	0	0	2.88657	1.01473	8.6719	4.04432	1.25971	3.21051	0.00132498	0.0249319	Ankrd24	ankyrin repeat domain 24 [Source:RGD Symbol;Acc:1311385]
694	ENSRNOG00000003650	36	34	44	48	17	13	27	15	36.1981	32.47	43.8558	46.1568	17.1809	13.6767	25.9792	15.2209	28.8423	1.13407	0.353547	3.2077	0.00133803	0.0250329	Nt5c	5', 3'-nucleotidase, cytosolic [Source:RGD Symbol;Acc:2321875]
695	ENSRNOG00000012778	126	153	199	195	238	234	262	296	126.693	146.115	198.348	187.512	240.533	246.181	252.094	300.36	212.23	-0.657692	0.205011	-3.20808	0.00133624	0.0250329	Magoh	mago homolog, exon junction complex subunit [Source:RGD Symbol;Acc:1305174]
696	ENSRNOG00000036682	21	14	28	28	5	8	10	7	21.1155	13.37	27.9083	26.9248	5.05321	8.41645	9.62191	7.10311	14.9392	1.56226	0.486883	3.20869	0.0013334	0.0250329	Pycr1	pyrroline-5-carboxylate reductase 1 [Source:RGD Symbol;Acc:1307863]
697	ENSRNOG00000054016	10	69	7	93	4	10	5	12	10.055	65.895	6.97707	89.4288	4.04257	10.5206	4.81095	12.1768	25.4883	2.45334	0.764699	3.20825	0.00133545	0.0250329	AABR07030091.1
698	ENSRNOG00000003794	134	132	98	108	80	48	81	46	134.737	126.06	97.6789	103.853	80.8514	50.4987	77.9375	46.6776	89.7868	0.851303	0.265489	3.20655	0.00134335	0.025052	Nmral1	NmrA like redox sensor 1 [Source:RGD Symbol;Acc:1311451]
699	ENSRNOG00000008830	1065	1286	761	798	1765	1494	1183	2043	1070.86	1228.13	758.507	767.357	1783.78	1571.77	1138.27	2073.09	1298.97	-0.779731	0.243135	-3.20699	0.00134134	0.025052	Nfe2l1	nuclear factor, erythroid 2-like 1 [Source:RGD Symbol;Acc:1311972]
700	ENSRNOG00000014857	79	102	93	81	121	130	166	125	79.4346	97.41	92.6953	77.8896	122.288	136.767	159.724	126.841	111.631	-0.651554	0.203247	-3.20572	0.00134725	0.025052	RGD1560065	similar to RIKEN cDNA 2410004B18 [Source:RGD Symbol;Acc:1560065]
701	ENSRNOG00000058132	3	22	21	15	62	26	31	79	3.01651	21.01	20.9312	14.424	62.6598	27.3535	29.8279	80.1637	32.4233	-1.75002	0.545958	-3.20542	0.00134866	0.025052	RF00070	predicted gene, 22744 [Source:MGI Symbol;Acc:MGI:5452521]
702	ENSRNOG00000061656	8	9	10	18	26	15	52	37	8.04401	8.595	9.96724	17.3088	26.2767	15.7808	50.0339	37.545	21.6939	-1.56258	0.487372	-3.20614	0.00134528	0.025052	RF00016	small nucleolar RNA, C/D box 14D [Source:MGI Symbol;Acc:MGI:3851602]
703	ENSRNOG00000018164	1767	1584	2056	1957	940	746	1517	1211	1776.72	1512.72	2049.26	1881.85	950.004	784.834	1459.64	1228.84	1455.48	0.706771	0.220582	3.20412	0.00135478	0.02513	Spcs2	signal peptidase complex subunit 2 [Source:RGD Symbol;Acc:1311253]
704	ENSRNOG00000006345	1823	1281	1775	1573	643	578	1427	776	1833.03	1223.35	1769.18	1512.6	649.843	608.088	1373.05	787.43	1219.57	0.890467	0.278032	3.20275	0.0013612	0.0252132	Sec61b	Sec61 translocon beta subunit [Source:RGD Symbol;Acc:1304997]
705	ENSRNOG00000027921	163	279	181	130	562	267	233	474	163.897	266.445	180.407	125.008	567.981	280.899	224.19	480.982	286.226	-1.0785	0.336927	-3.20098	0.00136961	0.0253329	Rlf	rearranged L-myc fusion [Source:RGD Symbol;Acc:1305297]
706	ENSRNOG00000004807	77	127	103	97	162	149	147	159	77.4236	121.285	102.663	93.2752	163.724	156.756	141.442	161.342	127.239	-0.658171	0.205714	-3.19944	0.00137694	0.0253965	Arf2	ADP-ribosylation factor 2 [Source:RGD Symbol;Acc:621271]
707	ENSRNOG00000010492	78	105	71	110	174	123	131	159	78.4291	100.275	70.7674	105.776	175.852	129.403	126.047	161.342	118.486	-0.737217	0.230412	-3.19956	0.00137638	0.0253965	Sp2	Sp2 transcription factor [Source:RGD Symbol;Acc:1592078]
708	ENSRNOG00000030625	543000	549657	536551	501488	416135	388461	418858	423213	545987	524922	534793	482231	420564	408683	403021	429447	468706	0.329404	0.102982	3.19865	0.00138071	0.02543	Tf	transferrin [Source:RGD Symbol;Acc:3845]
709	ENSRNOG00000008694	212	213	152	180	293	351	280	237	213.166	203.415	151.502	173.088	296.118	369.272	269.413	240.491	239.558	-0.664701	0.207834	-3.19822	0.00138277	0.025432	Miox	myo-inositol oxygenase [Source:RGD Symbol;Acc:628739]
710	ENSRNOG00000016378	79	265	154	129	354	230	313	348	79.4346	253.075	153.495	124.046	357.767	241.973	301.166	353.126	233.01	-1.03907	0.324965	-3.19749	0.00138628	0.0254608	Map3k8	mitogen-activated protein kinase kinase kinase 8 [Source:RGD Symbol;Acc:620969]
711	ENSRNOG00000003599	160	152	214	173	247	228	301	252	160.88	145.16	213.299	166.357	249.629	239.869	289.619	255.712	215.066	-0.594559	0.185969	-3.19708	0.00138828	0.0254615	Utp3	UTP3, small subunit processome component [Source:RGD Symbol;Acc:1308540]
712	ENSRNOG00000018687	713	836	672	625	980	849	1004	955	716.923	798.38	669.798	601	990.429	893.196	966.04	969.067	825.604	-0.454881	0.142373	-3.19499	0.00139836	0.0256105	Fbxw2	F-box and WD repeat domain containing 2 [Source:RGD Symbol;Acc:1310460]
713	ENSRNOG00000000827	1137	2541	1643	2718	3424	3241	3140	3975	1143.26	2426.65	1637.62	2613.63	3460.44	3409.71	3021.28	4033.55	2718.27	-0.832139	0.260872	-3.18983	0.00142354	0.0258275	Ier3	immediate early response 3 [Source:RGD Symbol;Acc:1303321]
714	ENSRNOG00000008755	10516	9057	8835	6966	20671	13086	9504	18540	10573.9	8649.43	8806.06	6698.51	20891	13767.2	9144.66	18813.1	12168	-0.850437	0.266495	-3.1912	0.00141684	0.0258275	Acox1	acyl-CoA oxidase 1 [Source:RGD Symbol;Acc:619757]
715	ENSRNOG00000010897	195	315	354	727	141	223	191	120	196.073	300.825	352.84	699.084	142.501	234.609	183.778	121.768	278.935	1.18228	0.370554	3.19056	0.00141995	0.0258275	Nek6	NIMA-related kinase 6 [Source:RGD Symbol;Acc:727779]
716	ENSRNOG00000026239	170	282	231	223	558	327	277	397	170.935	269.31	230.243	214.437	563.938	344.022	266.527	402.848	307.783	-0.833468	0.261264	-3.19013	0.00142209	0.0258275	Arid4a	AT-rich interaction domain 4A [Source:RGD Symbol;Acc:1307442]
717	ENSRNOG00000049517	730	2095	1294	1772	2679	2973	2036	3312	734.016	2000.72	1289.76	1703.96	2707.51	3127.76	1959.02	3360.79	2110.44	-0.961372	0.301434	-3.18932	0.00142606	0.0258275	Tnfaip3	TNF alpha induced protein 3 [Source:RGD Symbol;Acc:1589275]
718	ENSRNOG00000051578	22	19	19	24	6	10	8	2	22.121	18.145	18.9378	23.0784	6.06385	10.5206	7.69753	2.02946	13.5742	1.6471	0.51629	3.19026	0.00142145	0.0258275	Zfp54	zinc finger protein 54 [Source:RGD Symbol;Acc:1307738]
719	ENSRNOG00000052444	29	66	64	24	102	124	85	85	29.1596	63.03	63.7903	23.0784	103.086	130.455	81.7862	86.252	72.5796	-1.16446	0.364944	-3.19078	0.0014189	0.0258275	Samd9	sterile alpha motif domain containing 9 [Source:RGD Symbol;Acc:1563091]
720	ENSRNOG00000058388	7718	9677	7646	9410	10446	14294	10982	12778	7760.46	9241.53	7620.95	9048.66	10557.2	15038.1	10566.8	12966.2	10350	-0.544992	0.170859	-3.18971	0.00142416	0.0258275	Zfp36	zinc finger protein 36 [Source:RGD Symbol;Acc:620722]
721	ENSRNOG00000018378	28	19	36	44	10	15	13	10	28.1541	18.145	35.8821	42.3104	10.1064	15.7808	12.5085	10.1473	21.6293	1.35989	0.426457	3.18881	0.0014286	0.0258376	Cacnb2	calcium voltage-gated channel auxiliary subunit beta 2 [Source:RGD Symbol;Acc:67385]
722	ENSRNOG00000052017	11	17	9	16	32	29	52	20	11.0605	16.235	8.97051	15.3856	32.3406	30.5096	50.0339	20.2946	23.1038	-1.36594	0.428493	-3.18777	0.00143373	0.0258946	Dio3	iodothyronine deiodinase 3 [Source:RGD Symbol;Acc:68420]
723	ENSRNOG00000036813	21	30	16	27	11	6	9	7	21.1155	28.65	15.9476	25.9632	11.1171	6.31234	8.65972	7.10311	15.6086	1.46499	0.459753	3.18648	0.00144016	0.0259746	Ndrg3	N-myc downstream regulated gene 3 [Source:MGI Symbol;Acc:MGI:1352499]
724	ENSRNOG00000014165	1650	1451	2032	1890	801	840	1504	1049	1659.08	1385.7	2025.34	1817.42	809.524	883.727	1447.14	1064.45	1386.55	0.711738	0.22344	3.18537	0.00144571	0.0260388	Ssr1	signal sequence receptor subunit 1 [Source:RGD Symbol;Acc:1310961]
725	ENSRNOG00000019968	429	591	423	342	649	603	700	674	431.36	564.405	421.614	328.867	655.907	634.39	673.534	683.928	549.251	-0.600465	0.188662	-3.18276	0.00145878	0.0261658	Trim8	tripartite motif-containing 8 [Source:RGD Symbol;Acc:1585223]
726	ENSRNOG00000026143	0	3	5	0	14	5	11	33	0	2.865	4.98362	0	14.149	5.26028	10.5841	33.4861	8.91601	-3.01725	0.947968	-3.18286	0.00145827	0.0261658	Ckap2l	cytoskeleton associated protein 2-like [Source:RGD Symbol;Acc:1590645]
727	ENSRNOG00000047447	4	12	9	5	19	25	24	18	4.02201	11.46	8.97051	4.808	19.2022	26.3014	23.0926	18.2651	14.5152	-1.56656	0.492097	-3.18344	0.00145538	0.0261658	AC115420.2
728	ENSRNOG00000007743	27048	24914	27370	32137	17569	17027	24317	17908	27196.8	23792.9	27280.3	30903	17756	17913.4	23397.6	18171.8	23301.5	0.499209	0.15698	3.18008	0.00147232	0.0263723	Mgst1	microsomal glutathione S-transferase 1 [Source:RGD Symbol;Acc:70927]
729	ENSRNOG00000003019	539	888	457	542	1638	813	719	1524	541.965	848.04	455.503	521.187	1655.43	855.322	691.815	1546.45	889.464	-1.00463	0.316568	-3.1735	0.00150611	0.0269036	Ubn1	ubinuclein 1 [Source:RGD Symbol;Acc:1311582]
730	ENSRNOG00000020542	796	671	953	840	398	351	714	438	800.379	640.805	949.878	807.744	402.236	369.272	687.004	444.452	637.721	0.748782	0.235921	3.17387	0.00150423	0.0269036	Krtcap2	keratinocyte associated protein 2 [Source:RGD Symbol;Acc:1308413]
731	ENSRNOG00000001296	290	414	261	473	182	160	241	241	291.596	395.37	260.145	454.837	183.937	168.329	231.888	244.55	278.831	0.758436	0.239122	3.17175	0.00151525	0.0270275	P2rx7	purinergic receptor P2X 7 [Source:RGD Symbol;Acc:3241]
732	ENSRNOG00000061587	104	62	61	125	39	36	54	41	104.572	59.21	60.8002	120.2	39.415	37.874	51.9583	41.6039	64.4542	1.01165	0.318994	3.17138	0.00151719	0.0270275	Metap1d	methionyl aminopeptidase type 1D (mitochondrial) [Source:RGD Symbol;Acc:1307413]
733	ENSRNOG00000018456	909	990	862	845	1146	1130	1165	1542	914.001	945.45	859.176	812.552	1158.2	1188.82	1120.95	1564.71	1070.48	-0.511134	0.161194	-3.17092	0.00151958	0.0270331	LOC100911664	uncharacterized LOC100911664 [Source:RGD Symbol;Acc:6491729]
734	ENSRNOG00000012207	1792	1978	1358	1619	2878	2248	1992	3020	1801.86	1888.99	1353.55	1556.83	2908.63	2365.02	1916.68	3064.48	2107.01	-0.635441	0.200474	-3.16969	0.00152602	0.0271108	Dst	dystonin [Source:RGD Symbol;Acc:1306566]
735	ENSRNOG00000000768	613	981	407	317	281	147	316	297	616.373	936.855	405.667	304.827	283.99	154.652	304.052	301.375	413.474	1.11626	0.352265	3.1688	0.00153069	0.0271568	Ubd	ubiquitin D [Source:RGD Symbol;Acc:69418]
736	ENSRNOG00000019873	202	283	249	312	354	350	402	366	203.111	270.265	248.184	300.019	357.767	368.22	386.801	371.391	313.22	-0.538432	0.169981	-3.1676	0.00153704	0.0272323	Eml3	echinoderm microtubule associated protein like 3 [Source:RGD Symbol;Acc:7630023]
737	ENSRNOG00000042630	100	105	83	34	12	10	51	30	100.55	100.275	82.7281	32.6944	12.1277	10.5206	49.0717	30.4419	52.3012	1.62638	0.513882	3.16488	0.00155147	0.0274508	Asb5	ankyrin repeat and SOCS box-containing 5 [Source:RGD Symbol;Acc:1565973]
738	ENSRNOG00000020179	346	223	422	392	207	158	247	175	347.904	212.965	420.617	376.947	209.203	166.225	237.661	177.578	268.638	0.780066	0.246584	3.16349	0.00155892	0.0275452	Nt5c2	5'-nucleotidase, cytosolic II [Source:RGD Symbol;Acc:2323387]
739	ENSRNOG00000051258	5	7	10	12	31	20	16	27	5.02751	6.685	9.96724	11.5392	31.3299	21.0411	15.3951	27.3977	16.0478	-1.51582	0.479459	-3.16152	0.00156949	0.0276943	Taf9	TATA-box binding protein associated factor 9 [Source:RGD Symbol;Acc:727861]
740	ENSRNOG00000018325	887	993	635	563	1526	1111	967	1562	891.88	948.315	632.92	541.381	1542.24	1168.83	930.439	1585.01	1030.13	-0.793892	0.251149	-3.16103	0.0015721	0.027703	Cnppd1	cyclin Pas1/PHO80 domain containing 1 [Source:RGD Symbol;Acc:735175]
741	ENSRNOG00000011015	75	144	92	74	240	161	103	338	75.4126	137.52	91.6986	71.1584	242.554	169.381	99.1057	342.979	153.726	-1.18374	0.374664	-3.15947	0.00158058	0.0277773	Hivep2	human immunodeficiency virus type I enhancer binding protein 2 [Source:RGD Symbol;Acc:61988]
742	ENSRNOG00000053410	40	24	59	15	157	48	88	501	40.2201	22.92	58.8067	14.424	158.671	50.4987	84.6728	508.38	117.324	-2.55704	0.80926	-3.15973	0.00157917	0.0277773	Adcy10	adenylate cyclase 10 [Source:RGD Symbol;Acc:708450]
743	ENSRNOG00000012414	543	486	382	500	256	298	394	240	545.987	464.13	380.749	480.8	258.724	313.513	379.103	243.535	383.318	0.6471	0.204963	3.15716	0.00159314	0.0279227	Rhobtb3	Rho-related BTB domain containing 3 [Source:RGD Symbol;Acc:1311683]
744	ENSRNOG00000049918	92	43	58	42	177	76	169	94	92.5062	41.065	57.81	40.3872	178.884	79.9563	162.61	95.3846	93.5754	-1.15898	0.367094	-3.15717	0.00159309	0.0279227	Lrg1	leucine-rich alpha-2-glycoprotein 1 [Source:RGD Symbol;Acc:1359464]
745	ENSRNOG00000011162	428	354	270	443	200	229	279	207	430.355	338.07	269.115	425.989	202.128	240.921	268.451	210.049	298.135	0.66711	0.211344	3.1565	0.00159672	0.027948	Smco4	single-pass membrane protein with coiled-coil domains 4 [Source:RGD Symbol;Acc:1309410]
746	ENSRNOG00000005496	51	64	44	52	79	76	85	112	51.2806	61.12	43.8558	50.0032	79.8407	79.9563	81.7862	113.65	70.1866	-0.783492	0.248566	-3.15205	0.00162131	0.0283403	Ing3	inhibitor of growth family, member 3 [Source:RGD Symbol;Acc:1310556]
747	ENSRNOG00000030154	666	2603	791	6095	23831	25165	5796	7956	669.664	2485.86	788.409	5860.95	24084.6	26475	5576.86	8073.19	9251.82	-2.7112	0.86039	-3.15113	0.00162642	0.0283916	Cyp4a2	cytochrome P450, family 4, subfamily a, polypeptide 2 [Source:RGD Symbol;Acc:2479]
748	ENSRNOG00000038047	1949	1918	871	973	3064	2545	2294	2465	1959.72	1831.69	868.146	935.637	3096.61	2677.48	2207.27	2501.31	2009.73	-0.905737	0.287484	-3.15057	0.00162953	0.0284078	Mt1	metallothionein 1 [Source:RGD Symbol;Acc:3117]
749	ENSRNOG00000022657	929	768	1494	1227	277	374	869	558	934.111	733.44	1489.11	1179.88	279.948	393.469	836.144	566.219	801.54	1.06262	0.337904	3.14472	0.00166244	0.0289429	Tmem97	transmembrane protein 97 [Source:RGD Symbol;Acc:1307423]
750	ENSRNOG00000000024	1450	1000	1341	1222	750	822	982	637	1457.98	955	1336.61	1175.08	757.982	864.79	944.871	646.383	1017.34	0.615467	0.195817	3.14307	0.00167188	0.0290479	Hebp1	heme binding protein 1 [Source:RGD Symbol;Acc:1304581]
751	ENSRNOG00000015480	271	190	185	160	97	93	159	100	272.491	181.45	184.394	153.856	98.0323	97.8412	152.988	101.473	155.316	0.8133	0.258775	3.14288	0.00167293	0.0290479	Prkcz	protein kinase C, zeta [Source:RGD Symbol;Acc:3399]
752	ENSRNOG00000008167	708	483	543	505	372	289	359	402	711.895	461.265	541.221	485.608	375.959	304.044	345.427	407.921	454.168	0.617759	0.196644	3.14151	0.00168077	0.0291027	Abhd6	abhydrolase domain containing 6 [Source:RGD Symbol;Acc:1359323]
753	ENSRNOG00000038074	579	438	532	634	251	342	421	344	582.186	418.29	530.257	609.655	253.671	359.803	405.082	349.067	438.501	0.645944	0.205638	3.14116	0.00168278	0.0291027	LOC498555	similar to 60S acidic ribosomal protein P2 [Source:RGD Symbol;Acc:1590791]
754	ENSRNOG00000060449	1793	1340	1631	1350	897	989	1242	821	1802.86	1279.7	1625.66	1298.16	906.546	1040.48	1195.04	833.093	1247.69	0.595304	0.1895	3.14145	0.00168114	0.0291027	Rps21	ribosomal protein S21 [Source:RGD Symbol;Acc:621038]
755	ENSRNOG00000007853	82	89	55	91	47	46	44	33	82.4511	84.995	54.8198	87.5056	47.5002	48.3946	42.3364	33.4861	60.1861	0.852293	0.27166	3.13735	0.00170483	0.029445	Prdm10	PR/SET domain 10 [Source:RGD Symbol;Acc:1560384]
756	ENSRNOG00000059197	28	15	19	27	7	1	12	2	28.1541	14.325	18.9378	25.9632	7.0745	1.05206	11.5463	2.02946	13.6353	1.99591	0.636277	3.13685	0.00170772	0.0294559	RF00026
757	ENSRNOG00000000506	114	182	145	141	229	216	186	251	114.627	173.81	144.525	135.586	231.437	227.244	178.968	254.697	182.612	-0.649318	0.207216	-3.13353	0.00172718	0.0296496	Tead3	TEA domain transcription factor 3 [Source:RGD Symbol;Acc:1311583]
758	ENSRNOG00000009820	829	802	752	590	1020	942	1060	1068	833.561	765.91	749.536	567.344	1030.86	991.037	1019.92	1083.73	880.237	-0.500572	0.159711	-3.13423	0.00172304	0.0296496	Bnip3l	BCL2 interacting protein 3 like [Source:RGD Symbol;Acc:621354]
759	ENSRNOG00000017294	333	361	428	234	884	353	493	1003	334.832	344.755	426.598	225.015	893.408	371.376	474.36	1017.77	511.015	-1.05044	0.335225	-3.13353	0.00172717	0.0296496	Zranb1	zinc finger RANBP2-type containing 1 [Source:RGD Symbol;Acc:2321751]
760	ENSRNOG00000039207	17	30	31	17	52	50	44	43	17.0935	28.65	30.8984	16.3472	52.5534	52.6028	42.3364	43.6334	35.5144	-1.03843	0.33141	-3.13338	0.00172804	0.0296496	Ccdc71l	coiled-coil domain containing 71 like [Source:MGI Symbol;Acc:MGI:1919373]
761	ENSRNOG00000011561	1206	1182	1329	1001	692	656	978	820	1212.64	1128.81	1324.65	962.562	699.364	690.149	941.023	832.078	973.908	0.549178	0.175321	3.13241	0.00173378	0.02967	Nln	neurolysin [Source:RGD Symbol;Acc:621518]
762	ENSRNOG00000028341	1019	1626	1129	1111	2744	1802	1349	2278	1024.61	1552.83	1125.3	1068.34	2773.2	1895.81	1298	2311.55	1631.2	-0.794972	0.253782	-3.1325	0.00173322	0.02967	Alkbh5	alkB homolog 5, RNA demethylase [Source:RGD Symbol;Acc:1309496]
763	ENSRNOG00000029886	174	282	238	346	370	482	499	339	174.957	269.31	237.22	332.714	373.938	507.091	480.133	343.993	339.92	-0.74913	0.239404	-3.12914	0.00175318	0.0299488	Hba-a2	hemoglobin alpha, adult chain 2 [Source:RGD Symbol;Acc:1359364]
764	ENSRNOG00000055466	1065	1155	1076	1267	670	648	979	825	1070.86	1103.02	1072.47	1218.35	677.13	681.732	941.985	837.152	950.338	0.508492	0.162515	3.12889	0.00175467	0.0299488	Derl2	derlin 2 [Source:RGD Symbol;Acc:6496100]
765	ENSRNOG00000025781	50	46	33	60	20	12	33	17	50.2751	43.93	32.8919	57.696	20.2128	12.6247	31.7523	17.2504	33.3292	1.17028	0.37416	3.12776	0.00176143	0.0300249	Sec31b	SEC31 homolog B, COPII coat complex component [Source:RGD Symbol;Acc:1598329]
766	ENSRNOG00000015631	93	113	104	116	265	128	136	225	93.5117	107.915	103.659	111.546	267.82	134.663	130.858	228.314	147.286	-0.870042	0.278293	-3.12635	0.00176989	0.0301298	Ippk	inositol-pentakisphosphate 2-kinase [Source:RGD Symbol;Acc:1311271]
767	ENSRNOG00000002125	928	1050	709	669	1333	1267	1075	1294	933.106	1002.75	706.677	643.311	1347.19	1332.96	1034.36	1313.06	1039.18	-0.613501	0.19627	-3.1258	0.00177319	0.0301466	Ccni	cyclin I [Source:RGD Symbol;Acc:1309209]
768	ENSRNOG00000007319	158	330	147	182	679	232	338	447	158.869	315.15	146.518	175.011	686.226	244.077	325.221	453.584	313.082	-1.10293	0.352979	-3.12464	0.0017802	0.0302264	Trib3	tribbles pseudokinase 3 [Source:RGD Symbol;Acc:708432]
769	ENSRNOG00000013057	4	12	12	7	15	40	16	41	4.02201	11.46	11.9607	6.7312	15.1596	42.0822	15.3951	41.6039	18.5518	-1.73753	0.556269	-3.12355	0.00178684	0.0302385	Prc1	protein regulator of cytokinesis 1 [Source:RGD Symbol;Acc:1311754]
770	ENSRNOG00000018854	1	4	4	4	4	10	19	36	1.0055	3.82	3.9869	3.8464	4.04257	10.5206	18.2816	36.5303	10.2542	-2.45141	0.784858	-3.12338	0.00178787	0.0302385	Nppc	natriuretic peptide C [Source:RGD Symbol;Acc:620850]
771	ENSRNOG00000029844	1019	171	1112	173	93	196	92	91	1024.61	163.305	1108.36	166.357	93.9897	206.203	88.5216	92.3404	367.96	2.35608	0.754236	3.1238	0.0017853	0.0302385	Akr1c2	aldo-keto reductase family 1, member C2 [Source:RGD Symbol;Acc:1311841]
772	ENSRNOG00000005250	142	146	246	45	436	357	132	816	142.781	139.43	245.194	43.272	440.64	375.584	127.009	828.02	292.741	-1.63416	0.523579	-3.12114	0.00180152	0.0303905	Abcg5	ATP binding cassette subfamily G member 5 [Source:RGD Symbol;Acc:620298]
773	ENSRNOG00000014361	7	16	20	27	35	67	63	24	7.03851	15.28	19.9345	25.9632	35.3725	70.4878	60.618	24.3535	32.381	-1.48222	0.474861	-3.12139	0.0018	0.0303905	Edn1	endothelin 1 [Source:RGD Symbol;Acc:2532]
774	ENSRNOG00000018606	179	375	177	552	92	122	219	89	179.985	358.125	176.42	530.803	92.9791	128.351	210.72	90.311	220.962	1.25312	0.401633	3.12006	0.00180813	0.0304626	Olr59	olfactory receptor 59 [Source:RGD Symbol;Acc:628858]
775	ENSRNOG00000026211	309	268	354	378	239	166	237	196	310.7	255.94	352.84	363.485	241.543	174.641	228.039	198.887	265.76	0.605056	0.194046	3.11811	0.00182015	0.030586	Mri1	methylthioribose-1-phosphate isomerase 1 [Source:RGD Symbol;Acc:1307789]
776	ENSRNOG00000050761	42	31	63	50	1258	43	486	36	42.2311	29.605	62.7936	48.08	1271.39	45.2384	467.625	36.5303	250.436	-3.31704	1.06372	-3.11833	0.00181878	0.030586	LOC100909524	protein Z-dependent protease inhibitor-like [Source:RGD Symbol;Acc:6503444]
777	ENSRNOG00000008676	202	661	520	354	1627	838	337	1764	203.111	631.255	518.296	340.407	1644.31	881.623	324.258	1789.98	791.656	-1.45442	0.466535	-3.1175	0.00182391	0.0306098	Emp1	epithelial membrane protein 1 [Source:RGD Symbol;Acc:2552]
778	ENSRNOG00000011504	213	296	289	458	614	535	363	737	214.172	282.68	288.053	440.413	620.534	562.85	349.275	747.856	438.229	-0.895829	0.287428	-3.11671	0.00182881	0.0306135	Akap2	A-kinase anchoring protein 2 [Source:RGD Symbol;Acc:1305135]
779	ENSRNOG00000036604	150	256	121	200	282	370	339	240	150.825	244.48	120.604	192.32	285.001	389.261	326.183	243.535	244.026	-0.811925	0.260507	-3.11671	0.00182883	0.0306135	Ifit2	interferon-induced protein with tetratricopeptide repeats 2 [Source:RGD Symbol;Acc:1307804]
780	ENSRNOG00000012004	416	610	384	342	797	580	592	812	418.289	582.55	382.742	328.867	805.482	610.193	569.617	823.961	565.213	-0.713962	0.229105	-3.11631	0.00183132	0.0306159	Ubap1	ubiquitin-associated protein 1 [Source:RGD Symbol;Acc:1305186]
781	ENSRNOG00000005067	29	57	24	60	55	71	121	137	29.1596	54.435	23.9214	57.696	55.5853	74.696	116.425	139.018	68.867	-1.22204	0.392486	-3.11358	0.00184831	0.0308605	Zfp36l2	zinc finger protein 36, C3H type-like 2 [Source:RGD Symbol;Acc:1308913]
782	ENSRNOG00000003150	1945	1578	2025	1366	2829	2209	2294	3124	1955.7	1506.99	2018.37	1313.55	2859.11	2323.99	2207.27	3170.02	2169.37	-0.636261	0.204436	-3.11228	0.00185648	0.0309572	Mpc2	mitochondrial pyruvate carrier 2 [Source:RGD Symbol;Acc:1563422]
783	ENSRNOG00000007576	35	55	47	36	122	55	63	105	35.1926	52.525	46.846	34.6176	123.298	57.8631	60.618	106.547	64.6884	-1.0414	0.334845	-3.11011	0.00187019	0.031146	Zfp597	zinc finger protein 597 [Source:RGD Symbol;Acc:628674]
784	ENSRNOG00000058105	54	138	110	135	187	191	304	153	54.2971	131.79	109.64	129.816	188.99	200.943	292.506	155.254	157.904	-0.976757	0.314114	-3.10956	0.00187366	0.0311639	Hbb	hemoglobin subunit beta [Source:RGD Symbol;Acc:2783]
785	ENSRNOG00000015597	316	373	336	396	204	228	297	166	317.739	356.215	334.899	380.794	206.171	239.869	285.771	168.445	286.238	0.625991	0.20134	3.10913	0.00187638	0.0311694	LOC100125364	hypothetical protein LOC100125364 [Source:RGD Symbol;Acc:1642424]
786	ENSRNOG00000001517	1381	668	1069	712	425	454	665	538	1388.6	637.94	1065.5	684.66	429.523	477.634	639.857	545.925	733.704	0.851314	0.273875	3.1084	0.00188101	0.0311861	Pdk1	pyruvate dehydrogenase kinase 1 [Source:RGD Symbol;Acc:69427]
787	ENSRNOG00000019485	380	420	440	413	200	308	316	230	382.091	401.1	438.558	397.141	202.128	324.033	304.052	233.388	335.312	0.606089	0.194995	3.10822	0.00188217	0.0311861	Bckdk	branched chain ketoacid dehydrogenase kinase [Source:RGD Symbol;Acc:2198]
788	ENSRNOG00000008031	89	76	59	109	35	30	62	40	89.4897	72.58	58.8067	104.814	35.3725	31.5617	59.6558	40.5892	61.6088	0.959613	0.308942	3.10612	0.00189557	0.0313684	Cacna2d4	calcium voltage-gated channel auxiliary subunit alpha2delta 4 [Source:RGD Symbol;Acc:1562038]
789	ENSRNOG00000007235	3393	1979	3843	2270	1060	1369	2325	1156	3411.67	1889.94	3830.41	2182.83	1071.28	1440.26	2237.09	1173.03	2154.57	0.934034	0.300754	3.10564	0.0018987	0.0313803	Atp5mc1	ATP synthase membrane subunit c locus 1 [Source:RGD Symbol;Acc:61933]
790	ENSRNOG00000042237	648	481	871	571	412	362	402	399	651.565	459.355	868.146	549.074	416.385	380.844	386.801	404.877	514.631	0.669825	0.215764	3.10444	0.00190641	0.0314678	Tm6sf2	transmembrane 6 superfamily member 2 [Source:RGD Symbol;Acc:1597457]
791	ENSRNOG00000002128	557	1319	494	707	2754	1034	805	2839	560.065	1259.64	492.382	679.852	2783.31	1087.83	774.564	2880.82	1314.81	-1.33081	0.428735	-3.10404	0.00190899	0.0314705	Ppat	phosphoribosyl pyrophosphate amidotransferase [Source:RGD Symbol;Acc:620237]
792	ENSRNOG00000007128	168	252	367	323	608	323	422	816	168.924	240.66	365.798	310.597	614.47	339.814	406.045	828.02	409.291	-1.01081	0.325876	-3.10181	0.00192338	0.0316279	Nop56	NOP56 ribonucleoprotein [Source:RGD Symbol;Acc:1308892]
793	ENSRNOG00000010852	172	148	248	221	120	120	119	116	172.946	141.34	247.188	212.514	121.277	126.247	114.501	117.709	156.715	0.690061	0.222463	3.10191	0.00192275	0.0316279	Nup205	nucleoporin 205 [Source:RGD Symbol;Acc:1309413]
794	ENSRNOG00000010017	155	186	211	48	661	134	330	531	155.853	177.63	210.309	46.1568	668.035	140.976	317.523	538.822	281.913	-1.4974	0.483422	-3.0975	0.0019516	0.0319794	Wee1	WEE1 G2 checkpoint kinase [Source:RGD Symbol;Acc:1307895]
795	ENSRNOG00000010616	127	215	162	186	88	96	122	111	127.699	205.325	161.469	178.858	88.9365	100.997	117.387	112.635	136.663	0.681267	0.219946	3.09742	0.00195212	0.0319794	Ndor1	NADPH dependent diflavin oxidoreductase 1 [Source:RGD Symbol;Acc:1308479]
796	ENSRNOG00000034190	43	51	49	81	180	76	73	140	43.2366	48.705	48.8395	77.8896	181.916	79.9563	70.2399	142.062	86.6056	-1.11585	0.360218	-3.09771	0.00195021	0.0319794	AABR07065625.1
797	ENSRNOG00000002074	186	217	141	179	411	266	199	359	187.023	207.235	140.538	172.126	415.374	279.847	191.476	364.288	244.738	-0.823006	0.265751	-3.09691	0.00195551	0.0319948	Rest	RE1-silencing transcription factor [Source:RGD Symbol;Acc:621069]
798	ENSRNOG00000012360	298	377	326	337	680	459	353	755	299.64	360.035	324.932	324.059	687.237	482.894	339.653	766.121	448.071	-0.798118	0.258034	-3.09307	0.00198098	0.0323649	Gtf2h1	general transcription factor IIH subunit 1 [Source:RGD Symbol;Acc:1308225]
799	ENSRNOG00000013953	2	6	9	3	34	17	12	13	2.011	5.73	8.97051	2.8848	34.3618	17.885	11.5463	13.1915	12.0726	-1.97344	0.638085	-3.09275	0.00198309	0.0323649	Ntrk1	neurotrophic receptor tyrosine kinase 1 [Source:RGD Symbol;Acc:620144]
800	ENSRNOG00000021085	1418	1832	1590	1893	3800	1735	2289	3287	1425.8	1749.56	1584.79	1820.31	3840.44	1825.32	2202.45	3335.42	2223.01	-0.767684	0.248348	-3.09116	0.00199376	0.0324983	Sf1	splicing factor 1 [Source:RGD Symbol;Acc:620645]
801	ENSRNOG00000003745	3346	3981	4435	3702	6944	9213	3885	6225	3364.41	3801.85	4420.47	3559.84	7017.9	9692.59	3738.11	6316.69	5238.98	-0.821341	0.265993	-3.08783	0.00201621	0.0326845	Atf3	activating transcription factor 3 [Source:RGD Symbol;Acc:2165]
802	ENSRNOG00000012394	158	240	158	188	770	290	167	443	158.869	229.2	157.482	180.781	778.195	305.096	160.686	449.525	302.479	-1.22104	0.395334	-3.08864	0.00201074	0.0326845	Bcl2l13	BCL2 like 13 [Source:RGD Symbol;Acc:1306985]
803	ENSRNOG00000015160	38	94	124	86	115	151	234	203	38.2091	89.77	123.594	82.6976	116.224	158.86	225.153	205.99	130.062	-1.07915	0.349551	-3.08724	0.00202023	0.0326845	Gem	GTP binding protein overexpressed in skeletal muscle [Source:RGD Symbol;Acc:1307386]
804	ENSRNOG00000016356	2461	1785	3051	2907	2907	3749	6595	4452	2474.54	1704.67	3041	2795.37	2937.94	3944.16	6345.65	4517.58	3470.11	-0.82524	0.26723	-3.08813	0.00201422	0.0326845	Got1	glutamic-oxaloacetic transaminase 1 [Source:RGD Symbol;Acc:2721]
805	ENSRNOG00000020793	223	176	232	235	128	123	169	139	224.227	168.08	231.24	225.976	129.362	129.403	162.61	141.047	176.493	0.593894	0.192309	3.08823	0.0020135	0.0326845	Ruvbl2	RuvB-like AAA ATPase 2 [Source:RGD Symbol;Acc:1306509]
806	ENSRNOG00000025889	4	8	10	4	24	10	24	23	4.02201	7.64	9.96724	3.8464	24.2554	10.5206	23.0926	23.3388	13.3354	-1.67488	0.542496	-3.08737	0.00201939	0.0326845	Gnas	GNAS complex locus [Source:RGD Symbol;Acc:2716]
807	ENSRNOG00000049497	789	1036	937	909	1542	1035	1199	1338	793.341	989.38	933.93	874.095	1558.41	1088.88	1153.67	1357.71	1093.68	-0.522662	0.169332	-3.08661	0.0020245	0.0327132	Eif6	eukaryotic translation initiation factor 6 [Source:RGD Symbol;Acc:1305373]
808	ENSRNOG00000029956	86	119	82	79	252	107	113	278	86.4732	113.645	81.7314	75.9664	254.682	112.57	108.728	282.095	139.486	-1.08281	0.350957	-3.08532	0.00203332	0.032815	AABR07033023.1
809	ENSRNOG00000011830	139	158	173	130	209	185	227	244	139.765	150.89	172.433	125.008	211.224	194.63	218.417	247.594	182.495	-0.568532	0.184573	-3.08026	0.00206818	0.0332951	Plekha3	pleckstrin homology domain containing A3 [Source:RGD Symbol;Acc:1305244]
810	ENSRNOG00000023021	199	302	198	205	453	295	275	489	200.095	288.41	197.351	197.128	457.821	310.357	264.602	496.203	301.496	-0.791736	0.257016	-3.08049	0.00206662	0.0332951	Msl2	MSL complex subunit 2 [Source:RGD Symbol;Acc:1310355]
811	ENSRNOG00000003329	77	90	86	75	128	107	120	128	77.4236	85.95	85.7182	72.12	129.362	112.57	115.463	129.885	101.062	-0.60129	0.195256	-3.07949	0.00207356	0.0333406	Ppm1d	protein phosphatase, Mg2+/Mn2+ dependent, 1D [Source:RGD Symbol;Acc:1305460]
812	ENSRNOG00000039576	40	59	84	61	109	68	132	177	40.2201	56.345	83.7248	58.6576	110.16	71.5398	127.009	179.607	90.908	-1.03162	0.335162	-3.07796	0.00208422	0.0334706	Suv39h1l1	suppressor of variegation 3-9 homolog 1 (Drosophila)-like 1 [Source:RGD Symbol;Acc:1565028]
813	ENSRNOG00000006589	43	21	51	17	11	592	1555	20	43.2366	20.055	50.8329	16.3472	11.1171	622.817	1496.21	20.2946	285.113	-4.04308	1.31424	-3.07636	0.00209546	0.0335363	Mif	macrophage migration inhibitory factor [Source:RGD Symbol;Acc:621163]
814	ENSRNOG00000009323	201	318	241	220	334	395	323	397	202.106	303.69	240.21	211.552	337.555	415.562	310.788	402.848	303.039	-0.614517	0.199727	-3.07678	0.00209251	0.0335363	Fam214b	family with sequence similarity 214, member B [Source:RGD Symbol;Acc:1311249]
815	ENSRNOG00000019946	1037	863	1243	1102	435	489	958	529	1042.71	824.165	1238.93	1059.68	439.629	514.455	921.779	536.792	822.267	0.787513	0.255995	3.07628	0.00209602	0.0335363	Gmppa	GDP-mannose pyrophosphorylase A [Source:RGD Symbol;Acc:1560644]
816	ENSRNOG00000055408	1264	991	962	1111	543	669	816	805	1270.95	946.405	958.848	1068.34	548.779	703.826	785.148	816.858	887.394	0.572182	0.186026	3.07582	0.00209928	0.0335473	Gcat	glycine C-acetyltransferase [Source:RGD Symbol;Acc:1307291]
817	ENSRNOG00000002671	2948	2513	3419	2336	1522	1620	2387	1534	2964.22	2399.91	3407.8	2246.3	1538.2	1704.33	2296.75	1556.6	2264.26	0.634719	0.206441	3.07459	0.00210795	0.0336036	Nme2	NME/NM23 nucleoside diphosphate kinase 2 [Source:RGD Symbol;Acc:619877]
818	ENSRNOG00000016940	244	213	206	237	398	263	287	436	245.342	203.415	205.325	227.899	402.236	276.691	276.149	442.422	284.935	-0.664071	0.215981	-3.07467	0.00210735	0.0336036	Ppp2r2d	protein phosphatase 2, regulatory subunit B, delta [Source:RGD Symbol;Acc:708356]
819	ENSRNOG00000007237	1359	3109	1539	2485	3791	3671	3132	3532	1366.48	2969.09	1533.96	2389.58	3831.34	3862.1	3013.58	3584.03	2818.77	-0.790963	0.25738	-3.07313	0.00211823	0.0337262	Id2	inhibitor of DNA binding 2 [Source:RGD Symbol;Acc:2859]
820	ENSRNOG00000004091	134	167	137	142	328	152	199	343	134.737	159.485	136.551	136.547	331.491	159.913	191.476	348.052	199.782	-0.861602	0.280556	-3.07105	0.00213305	0.0338996	Cwc25	CWC25 spliceosome-associated protein homolog [Source:RGD Symbol;Acc:1305258]
821	ENSRNOG00000016339	13556	11471	12801	24768	9407	7360	11035	6704	13630.6	10954.8	12759.1	23816.9	9507.11	7743.13	10617.8	6802.75	11979	0.818894	0.266696	3.07051	0.00213692	0.0338996	Uox	urate oxidase [Source:RGD Symbol;Acc:621369]
822	ENSRNOG00000032152	211	202	176	165	127	113	126	132	212.161	192.91	175.423	158.664	128.352	118.882	121.236	133.944	155.197	0.556701	0.181292	3.07074	0.00213529	0.0338996	Rab11fip3	RAB11 family interacting protein 3 [Source:RGD Symbol;Acc:1308952]
823	ENSRNOG00000061868	17	16	14	15	4	3	8	3	17.0935	15.28	13.9541	14.424	4.04257	3.15617	7.69753	3.04419	9.83652	1.74951	0.570289	3.06777	0.00215664	0.0341709	AC119580.1	kelch repeat and BTB domain containing 12 [Source:NCBI gene;Acc:502859]
824	ENSRNOG00000010558	921	829	1338	892	1355	1248	1791	1669	926.067	791.695	1333.62	857.748	1369.42	1312.97	1723.28	1693.58	1251.05	-0.641955	0.209355	-3.06634	0.00216694	0.0342507	Ppif	peptidylprolyl isomerase F [Source:RGD Symbol;Acc:628670]
825	ENSRNOG00000014090	6260	11393	4303	6629	30971	20413	5290	13551	6294.44	10880.3	4288.9	6374.45	31300.6	21475.6	5089.99	13750.6	12431.9	-1.36323	0.444559	-3.06647	0.00216603	0.0342507	Retsat	retinol saturase [Source:RGD Symbol;Acc:628802]
826	ENSRNOG00000007346	16	20	14	7	36	35	38	23	16.088	19.1	13.9541	6.7312	36.3831	36.822	36.5633	23.3388	23.6226	-1.25308	0.408909	-3.06444	0.00218077	0.0344277	Grasp	general receptor for phosphoinositides 1 associated scaffold protein [Source:RGD Symbol;Acc:70554]
827	ENSRNOG00000007443	46	34	26	40	52	79	72	61	46.2531	32.47	25.9148	38.464	52.5534	83.1124	69.2777	61.8985	51.243	-0.898811	0.293837	-3.05887	0.00222171	0.0349049	Jag1	jagged 1 [Source:RGD Symbol;Acc:2937]
828	ENSRNOG00000018367	2201	1391	2402	1323	681	1020	1320	989	2213.11	1328.4	2394.13	1272.2	688.247	1073.1	1270.09	1003.57	1405.36	0.836883	0.273564	3.05918	0.00221942	0.0349049	Taldo1	transaldolase 1 [Source:RGD Symbol;Acc:620674]
829	ENSRNOG00000020480	6415	8614	13490	8418	2111	1684	5569	6260	6450.29	8226.37	13445.8	8094.75	2133.47	1771.66	5358.44	6352.21	6479.12	1.21365	0.396637	3.05984	0.00221455	0.0349049	Fads1	fatty acid desaturase 1 [Source:RGD Symbol;Acc:621678]
830	ENSRNOG00000060479	188	229	172	154	352	239	240	306	189.034	218.695	171.436	148.086	355.746	251.441	230.926	310.507	234.484	-0.659168	0.215471	-3.0592	0.00221927	0.0349049	Sp3	Sp3 transcription factor [Source:RGD Symbol;Acc:1583765]
831	ENSRNOG00000011474	3450	2196	2164	2187	922	1664	1829	966	3468.98	2097.18	2156.91	2103.02	931.812	1750.62	1759.85	980.229	1906.08	0.857616	0.280592	3.05646	0.00223971	0.03514	Ppp1r3b	protein phosphatase 1, regulatory subunit 3B [Source:RGD Symbol;Acc:621600]
832	ENSRNOG00000048951	55	71	63	38	103	375	71	85	55.3026	67.805	62.7936	36.5408	104.096	394.521	68.3156	86.252	109.453	-1.55336	0.508275	-3.05614	0.00224206	0.03514	LOC100364500	RT1 class I, locus CE11-like [Source:RGD Symbol;Acc:2320860]
833	ENSRNOG00000010574	114	224	117	136	405	181	192	389	114.627	213.92	116.617	130.778	409.31	190.422	184.741	394.73	219.393	-1.03334	0.338528	-3.05246	0.00226977	0.0353618	Ptpn1	protein tyrosine phosphatase, non-receptor type 1 [Source:RGD Symbol;Acc:61965]
834	ENSRNOG00000018397	263	122	275	136	71	99	119	100	264.447	116.51	274.099	130.778	71.7556	104.154	114.501	101.473	147.215	1.00304	0.328509	3.0533	0.00226342	0.0353618	Dnph1	2'-deoxynucleoside 5'-phosphate N-hydrolase 1 [Source:RGD Symbol;Acc:620382]
835	ENSRNOG00000020594	128	273	148	139	584	218	182	605	128.704	260.715	147.515	133.662	590.215	229.348	175.119	613.912	284.899	-1.26198	0.413409	-3.05263	0.00226848	0.0353618	Rhbdf1	rhomboid 5 homolog 1 [Source:RGD Symbol;Acc:1305075]
836	ENSRNOG00000020737	81	77	108	64	134	118	121	175	81.4456	73.535	107.646	61.5424	135.426	124.143	116.425	177.578	109.718	-0.772679	0.25309	-3.05297	0.00226585	0.0353618	Cdc25a	cell division cycle 25A [Source:RGD Symbol;Acc:621498]
837	ENSRNOG00000032605	71	58	71	42	23	29	43	19	71.3906	55.39	70.7674	40.3872	23.2448	30.5096	41.3742	19.2799	44.043	1.05337	0.344989	3.05334	0.00226306	0.0353618	Rpl32	ribosomal protein L32 [Source:RGD Symbol;Acc:621203]
838	ENSRNOG00000013945	186	389	272	406	805	492	375	617	187.023	371.495	271.109	390.41	813.567	517.612	360.822	626.088	442.266	-0.925613	0.303288	-3.05192	0.00227379	0.0353822	Itpkc	inositol-trisphosphate 3-kinase C [Source:RGD Symbol;Acc:631336]
839	ENSRNOG00000007591	176	160	187	194	45	145	79	73	176.968	152.8	186.387	186.55	45.4789	152.548	76.0131	74.0753	131.353	1.01468	0.332659	3.0502	0.00228687	0.0354568	Slc45a3	solute carrier family 45, member 3 [Source:RGD Symbol;Acc:1309764]
840	ENSRNOG00000019772	1188	1150	1107	1063	667	727	1011	701	1194.54	1098.25	1103.37	1022.18	674.098	764.845	972.775	711.326	942.673	0.500273	0.164031	3.04986	0.00228946	0.0354568	Dnpep	aspartyl aminopeptidase [Source:RGD Symbol;Acc:1583848]
841	ENSRNOG00000021230	78	65	73	90	53	41	44	34	78.4291	62.075	72.7608	86.544	53.564	43.1343	42.3364	34.5008	59.1681	0.788652	0.258496	3.05092	0.00228142	0.0354568	Ubox5	U-box domain containing 5 [Source:RGD Symbol;Acc:1305440]
842	ENSRNOG00000059578	1	5	7	1	24	7	12	22	1.0055	4.775	6.97707	0.9616	24.2554	7.36439	11.5463	22.3241	9.90117	-2.2559	0.739514	-3.05052	0.00228445	0.0354568	AC094636.1
843	ENSRNOG00000047280	49	30	31	166	25	18	27	10	49.2696	28.65	30.8984	159.626	25.2661	18.937	25.9792	10.1473	43.5967	1.74009	0.570621	3.04947	0.00229243	0.0354607	Cttn	cortactin [Source:RGD Symbol;Acc:619839]
844	ENSRNOG00000019740	11	13	9	16	23	46	22	28	11.0605	12.415	8.97051	15.3856	23.2448	48.3946	21.1682	28.4124	21.1315	-1.33692	0.438494	-3.04888	0.00229696	0.0354886	Hdgfl3	HDGF like 3 [Source:RGD Symbol;Acc:628773]
845	ENSRNOG00000015059	2858	2968	4025	3796	1896	2122	2797	2211	2873.72	2834.44	4011.81	3650.24	1916.18	2232.46	2691.25	2243.57	2806.71	0.557655	0.182938	3.04833	0.0023012	0.035512	Mcfd2	multiple coagulation factor deficiency 2 [Source:RGD Symbol;Acc:628690]
846	ENSRNOG00000000033	20	29	40	50	55	41	100	135	20.11	27.695	39.869	48.08	55.5853	43.1343	96.2191	136.989	58.4602	-1.28991	0.423458	-3.04614	0.00231798	0.0357286	Tmcc2	transmembrane and coiled-coil domain family 2 [Source:RGD Symbol;Acc:1311960]
847	ENSRNOG00000000157	452	481	440	421	633	512	568	652	454.487	459.355	438.558	404.834	639.737	538.653	546.524	661.604	517.969	-0.441631	0.145059	-3.04449	0.00233079	0.0358837	Atg12	autophagy related 12 [Source:RGD Symbol;Acc:1306306]
848	ENSRNOG00000000451	49	32	23	34	43	232	59	65	49.2696	30.56	22.9246	32.6944	43.4576	244.077	56.7693	65.9574	68.2138	-1.59809	0.52517	-3.043	0.00234233	0.0360189	RT1-Ba	RT1 class II, locus Ba [Source:RGD Symbol;Acc:1595867]
849	ENSRNOG00000018304	708	735	730	709	505	462	568	588	711.895	701.925	727.608	681.775	510.374	486.05	546.524	596.661	620.352	0.399764	0.13141	3.04212	0.00234921	0.0360822	Lars	leucyl-tRNA synthetase [Source:RGD Symbol;Acc:1304962]
850	ENSRNOG00000023376	1106	1706	1461	1509	3248	1623	1776	3150	1112.09	1629.23	1456.21	1451.06	3282.57	1707.49	1708.85	3196.4	1942.99	-0.808812	0.265962	-3.04108	0.00235731	0.0361638	Riok3	RIO kinase 3 [Source:RGD Symbol;Acc:1310833]
851	ENSRNOG00000042960	10	6	11	10	13	32	24	29	10.055	5.73	10.964	9.616	13.1383	33.6658	23.0926	29.4272	16.9611	-1.45038	0.477011	-3.04056	0.00236142	0.0361844	Rgcc	regulator of cell cycle [Source:RGD Symbol;Acc:619721]
852	ENSRNOG00000055525	345	418	344	524	813	455	543	900	346.898	399.19	342.873	503.879	821.652	478.686	522.47	913.257	541.113	-0.780348	0.256773	-3.03906	0.00237319	0.036322	Kmt2b	lysine methyltransferase 2B [Source:RGD Symbol;Acc:7678027]
853	ENSRNOG00000004090	33	48	49	48	83	66	91	60	33.1816	45.84	48.8395	46.1568	83.8833	69.4357	87.5594	60.8838	59.4725	-0.794348	0.261554	-3.03703	0.00238925	0.036525	LOC100361025	protein arginine methyltransferase 1-like [Source:RGD Symbol;Acc:2320935]
854	ENSRNOG00000002644	74	93	104	130	155	157	133	204	74.4071	88.815	103.659	125.008	156.65	165.173	127.971	207.005	131.086	-0.744042	0.245021	-3.03664	0.00239229	0.0365265	Utp18	UTP18 small subunit processome component [Source:RGD Symbol;Acc:1309957]
855	ENSRNOG00000004417	127	125	109	101	291	108	171	351	127.699	119.375	108.643	97.1216	294.097	113.622	164.535	356.17	172.658	-1.03596	0.341231	-3.03595	0.00239775	0.0365265	Fam117a	family with sequence similarity 117, member A [Source:RGD Symbol;Acc:1561062]
856	ENSRNOG00000052205	19	22	12	13	32	23	37	72	19.1045	21.01	11.9607	12.5008	32.3406	24.1973	35.6011	73.0606	28.7219	-1.35517	0.446323	-3.0363	0.00239502	0.0365265	Fgf23	fibroblast growth factor 23 [Source:RGD Symbol;Acc:620178]
857	ENSRNOG00000017856	2	2	0	4	15	10	7	10	2.011	1.91	0	3.8464	15.1596	10.5206	6.73534	10.1473	6.29128	-2.44523	0.805666	-3.03504	0.00240501	0.0365943	Fev	FEV, ETS transcription factor [Source:RGD Symbol;Acc:628860]
858	ENSRNOG00000028255	243	278	214	356	825	320	308	708	244.337	265.49	213.299	342.33	833.78	336.658	296.355	718.429	406.335	-1.03614	0.341575	-3.03341	0.00241808	0.0367502	Usp36	ubiquitin specific peptidase 36 [Source:RGD Symbol;Acc:1309937]
859	ENSRNOG00000011781	1719	1510	1562	1153	2266	2435	1785	2213	1728.46	1442.05	1556.88	1108.73	2290.12	2561.76	1717.51	2245.6	1831.39	-0.594941	0.196189	-3.0325	0.0024254	0.0368186	Oplah	5-oxoprolinase (ATP-hydrolysing) [Source:RGD Symbol;Acc:620956]
860	ENSRNOG00000031612	3792	3592	4394	3667	6597	6334	5156	4276	3812.86	3430.36	4379.6	3526.19	6667.21	6663.72	4961.06	4338.98	4722.5	-0.579069	0.191047	-3.03103	0.00243724	0.0369554	Gls2	glutaminase 2 [Source:RGD Symbol;Acc:620359]
861	ENSRNOG00000001383	280	337	218	179	353	506	396	377	281.541	321.835	217.286	172.126	356.757	532.34	381.028	382.553	330.683	-0.734996	0.242573	-3.02999	0.00244559	0.0370388	Slc8b1	solute carrier family 8 member B1 [Source:RGD Symbol;Acc:1565818]
862	ENSRNOG00000030445	416	394	320	345	508	464	478	646	418.289	376.27	318.952	331.752	513.406	488.154	459.927	655.515	445.283	-0.55068	0.181887	-3.0276	0.00246503	0.03729	Ormdl3	ORMDL sphingolipid biosynthesis regulator 3 [Source:RGD Symbol;Acc:1560577]
863	ENSRNOG00000042499	278	284	263	217	328	463	367	357	279.53	271.22	262.138	208.667	331.491	487.102	353.124	362.259	319.441	-0.586296	0.193708	-3.02669	0.00247247	0.0373418	LOC100364435	thymosin, beta 10-like [Source:RGD Symbol;Acc:2321025]
864	ENSRNOG00000045738	1035	1255	961	1078	766	679	644	876	1040.69	1198.52	957.852	1036.61	774.152	714.346	619.651	888.903	903.841	0.498564	0.164734	3.02648	0.00247418	0.0373418	Ak4	adenylate kinase 4 [Source:RGD Symbol;Acc:2078]
865	ENSRNOG00000021051	307	349	350	266	511	355	442	558	308.689	333.295	348.853	255.786	516.438	373.48	425.288	566.219	391.006	-0.593966	0.196288	-3.02599	0.00247818	0.037359	Cyth2	cytohesin 2 [Source:RGD Symbol;Acc:620398]
866	ENSRNOG00000057470	230	291	214	319	667	541	261	414	231.265	277.905	213.299	306.751	674.098	569.162	251.132	420.098	367.964	-0.894953	0.295806	-3.02547	0.00248243	0.0373798	Pla2g12a	phospholipase A2, group XIIA [Source:RGD Symbol;Acc:1304662]
867	ENSRNOG00000018052	211	424	243	293	933	433	353	523	212.161	404.92	242.204	281.749	942.929	455.54	339.653	530.704	426.233	-0.991302	0.328065	-3.02166	0.00251391	0.0377666	Cnksr3	Cnksr family member 3 [Source:RGD Symbol;Acc:1307544]
868	ENSRNOG00000060693	41	31	37	65	12	13	32	11	41.2256	29.605	36.8788	62.504	12.1277	13.6767	30.7901	11.162	29.7462	1.32395	0.438122	3.02188	0.00251209	0.0377666	Catsperg	cation channel sperm associated auxiliary subunit gamma [Source:RGD Symbol;Acc:1310942]
869	ENSRNOG00000001388	2123	2700	3456	4709	4508	6463	8969	3923	2134.68	2578.5	3444.68	4528.18	4555.98	6799.44	8629.89	3980.79	4581.52	-0.917751	0.303765	-3.02125	0.00251733	0.0377745	Sds	serine dehydratase [Source:RGD Symbol;Acc:67376]
870	ENSRNOG00000010626	19	44	33	28	50	50	59	83	19.1045	42.02	32.8919	26.9248	50.5321	52.6028	56.7693	84.2226	45.6335	-1.01176	0.335031	-3.01989	0.00252863	0.0379003	Sphk1	sphingosine kinase 1 [Source:RGD Symbol;Acc:620048]
871	ENSRNOG00000013313	476	388	179	222	894	407	402	1184	478.619	370.54	178.414	213.475	903.514	428.187	386.801	1201.44	520.124	-1.23441	0.408957	-3.01843	0.00254089	0.0379532	Nceh1	neutral cholesterol ester hydrolase 1 [Source:RGD Symbol;Acc:1311104]
872	ENSRNOG00000017752	1672	1471	1399	1486	1067	1030	1287	1041	1681.2	1404.8	1394.42	1428.94	1078.36	1083.62	1238.34	1056.33	1295.75	0.406857	0.134773	3.01882	0.00253761	0.0379532	Mccc2	methylcrotonoyl-CoA carboxylase 2 [Source:RGD Symbol;Acc:1310279]
873	ENSRNOG00000059900	2695	2005	3161	2479	1469	1870	1831	1536	2709.83	1914.77	3150.64	2383.81	1484.63	1967.35	1761.77	1558.63	2116.43	0.585007	0.1938	3.01862	0.0025393	0.0379532	Bst2	bone marrow stromal cell antigen 2 [Source:RGD Symbol;Acc:727849]
874	ENSRNOG00000014847	3	7	0	0	9	9	27	17	3.01651	6.685	0	0	9.09578	9.46851	25.9792	17.2504	8.93692	-2.66729	0.884024	-3.01722	0.00255107	0.0380618	Rassf10	Ras association domain family member 10 [Source:RGD Symbol;Acc:1309847]
875	ENSRNOG00000023465	1316	839	1590	1291	689	409	1051	438	1323.24	801.245	1584.79	1241.43	696.333	430.291	1011.26	444.452	941.63	0.938654	0.31125	3.01576	0.00256337	0.0382015	Depp1	DEPP1, autophagy regulator [Source:RGD Symbol;Acc:1565700]
876	ENSRNOG00000002050	818	711	873	1009	1248	1202	1006	1339	822.5	679.005	870.14	970.255	1261.28	1264.57	967.964	1358.72	1024.31	-0.537982	0.17844	-3.01492	0.00257051	0.0382642	Igfbp7	insulin-like growth factor binding protein 7 [Source:RGD Symbol;Acc:1306201]
877	ENSRNOG00000010161	341	432	401	329	809	506	403	751	342.876	412.56	399.686	316.367	817.61	532.34	387.763	762.062	496.408	-0.764385	0.253715	-3.01277	0.00258874	0.0382734	Myo10	myosin X [Source:RGD Symbol;Acc:1307193]
878	ENSRNOG00000016894	4	6	12	11	11	24	25	42	4.02201	5.73	11.9607	10.5776	11.1171	25.2493	24.0548	42.6187	16.9163	-1.67334	0.555295	-3.01343	0.00258317	0.0382734	Dnd1	DND microRNA-mediated repression inhibitor 1 [Source:RGD Symbol;Acc:1583648]
879	ENSRNOG00000038044	649	1041	693	611	2875	1040	701	1805	652.571	994.155	690.73	587.538	2905.6	1094.14	674.496	1831.59	1178.85	-1.15324	0.382645	-3.01386	0.00257945	0.0382734	Tsc22d2	TSC22 domain family, member 2 [Source:RGD Symbol;Acc:1593169]
880	ENSRNOG00000042078	9	18	23	7	29	45	34	31	9.04952	17.19	22.9246	6.7312	29.3086	47.3425	32.7145	31.4566	24.5897	-1.3327	0.442318	-3.013	0.0025868	0.0382734	Icam4	intercellular adhesion molecule 4, Landsteiner-Wiener blood group [Source:RGD Symbol;Acc:1308971]
881	ENSRNOG00000053201	144	188	160	328	391	281	298	542	144.792	179.54	159.476	315.405	395.161	295.628	286.733	549.984	290.84	-0.934121	0.31002	-3.0131	0.00258594	0.0382734	Gpcpd1	glycerophosphocholine phosphodiesterase 1 [Source:RGD Symbol;Acc:735140]
882	ENSRNOG00000059801	987	876	663	934	396	469	771	396	992.43	836.58	660.828	898.135	400.214	493.414	741.849	401.833	678.16	0.733457	0.243341	3.01411	0.00257733	0.0382734	Lima1	LIM domain and actin binding 1 [Source:RGD Symbol;Acc:1564050]
883	ENSRNOG00000043465	14	29	34	16	24	67	153	39	14.077	27.695	33.8886	15.3856	24.2554	70.4878	147.215	39.5745	46.5724	-1.62963	0.541078	-3.01181	0.00259691	0.0383508	Arc	activity-regulated cytoskeleton-associated protein [Source:RGD Symbol;Acc:62037]
884	ENSRNOG00000020770	56	98	65	28	70	105	475	114	56.3081	93.59	64.787	26.9248	70.745	110.466	457.041	115.679	124.443	-1.64227	0.545652	-3.00973	0.0026148	0.0385713	Arl4d	ADP-ribosylation factor like GTPase 4D [Source:RGD Symbol;Acc:1306875]
885	ENSRNOG00000014479	53	48	59	72	127	75	79	123	53.2916	45.84	58.8067	69.2352	128.352	78.9042	76.0131	124.812	79.4068	-0.844849	0.280831	-3.00839	0.00262638	0.0386983	Cttnbp2nl	CTTNBP2 N-terminal like [Source:RGD Symbol;Acc:1310822]
886	ENSRNOG00000002218	2162	1572	1787	1758	1366	994	1441	980	2173.89	1501.26	1781.15	1690.49	1380.54	1045.74	1386.52	994.435	1494.25	0.571912	0.190177	3.00726	0.00263617	0.0387549	Stbd1	starch binding domain 1 [Source:RGD Symbol;Acc:1311800]
887	ENSRNOG00000054896	814	1036	696	823	1356	1109	992	1335	818.478	989.38	693.72	791.397	1370.43	1166.73	954.493	1354.66	1017.41	-0.55732	0.185309	-3.00752	0.00263393	0.0387549	Pex13	peroxisomal biogenesis factor 13 [Source:RGD Symbol;Acc:1310682]
888	ENSRNOG00000010099	419	483	472	560	303	321	410	299	421.305	461.265	470.454	538.496	306.225	337.71	394.498	303.404	404.17	0.495128	0.16469	3.00642	0.00264346	0.0388184	Asb8	ankyrin repeat and SOCS box-containing 8 [Source:RGD Symbol;Acc:1309246]
889	ENSRNOG00000013977	1091	1518	1374	1176	2151	1564	1561	2143	1097	1449.69	1369.5	1130.84	2173.89	1645.42	1501.98	2174.57	1567.86	-0.570597	0.189885	-3.00496	0.00265617	0.0388995	Bzw1	basic leucine zipper and W2 domains 1 [Source:RGD Symbol;Acc:735129]
890	ENSRNOG00000017158	5087	5870	5268	5766	8774	7065	5967	8654	5114.99	5605.85	5250.74	5544.59	8867.37	7432.78	5741.39	8781.47	6542.4	-0.51856	0.172633	-3.00384	0.00266599	0.0388995	Eif4g2	eukaryotic translation initiation factor 4, gamma 2 [Source:RGD Symbol;Acc:1305294]
891	ENSRNOG00000040297	360	345	374	384	259	249	254	288	361.981	329.475	372.775	369.255	261.756	261.962	244.396	292.242	311.73	0.435101	0.144807	3.0047	0.00265846	0.0388995	Ttc37	tetratricopeptide repeat domain 37 [Source:RGD Symbol;Acc:1306062]
892	ENSRNOG00000042253	145	211	200	213	101	116	131	139	145.798	201.505	199.345	204.821	102.075	122.039	126.047	141.047	155.335	0.613718	0.204318	3.00373	0.00266688	0.0388995	Ecd	ecdysoneless cell cycle regulator [Source:RGD Symbol;Acc:1565023]
893	ENSRNOG00000055300	156	125	110	117	86	61	81	82	156.858	119.375	109.64	112.507	86.9152	64.1754	77.9375	83.2078	101.327	0.67351	0.224132	3.00497	0.00265603	0.0388995	Ncapd2	non-SMC condensin I complex, subunit D2 [Source:RGD Symbol;Acc:1562596]
894	ENSRNOG00000060936	89	154	102	142	76	63	76	71	89.4897	147.07	101.666	136.547	76.8088	66.2795	73.1265	72.0458	95.3792	0.720527	0.239863	3.0039	0.00266539	0.0388995	Ikbkg	inhibitor of nuclear factor kappa B kinase subunit gamma [Source:RGD Symbol;Acc:735223]
895	ENSRNOG00000000956	19	37	39	29	64	142	108	22	19.1045	35.335	38.8722	27.8864	64.6811	149.392	103.917	22.3241	57.689	-1.48881	0.495834	-3.00264	0.00267647	0.0389958	Rasl11a	RAS-like family 11 member A [Source:RGD Symbol;Acc:1303231]
896	ENSRNOG00000018988	126	121	97	115	149	160	176	164	126.693	115.555	96.6822	110.584	150.586	168.329	169.346	166.416	138.024	-0.542494	0.180738	-3.00155	0.00268612	0.0390583	Ing5	inhibitor of growth family, member 5 [Source:RGD Symbol;Acc:1307908]
897	ENSRNOG00000019859	192	252	187	217	341	199	490	379	193.056	240.66	186.387	208.667	344.629	209.359	471.474	384.583	279.852	-0.76703	0.25558	-3.00114	0.00268975	0.0390583	Pla2g15	phospholipase A2, group XV [Source:RGD Symbol;Acc:1302982]
898	ENSRNOG00000045524	425	455	389	426	318	310	325	293	427.338	434.525	387.726	409.642	321.384	326.137	312.712	297.316	364.598	0.40007	0.133296	3.00135	0.00268781	0.0390583	Slc39a3	solute carrier family 39 member 3 [Source:RGD Symbol;Acc:1310863]
899	ENSRNOG00000005279	127	108	138	118	71	76	93	67	127.699	103.14	137.548	113.469	71.7556	79.9563	89.4838	67.9869	98.8797	0.638826	0.212966	2.99966	0.0027028	0.0392042	Ndufaf7	NADH:ubiquinone oxidoreductase complex assembly factor 7 [Source:RGD Symbol;Acc:1311578]
900	ENSRNOG00000008047	9745	6022	8339	5996	3667	3793	6235	4230	9798.62	5751.01	8311.68	5765.76	3706.03	3990.45	5999.26	4292.31	5951.89	0.71983	0.240146	2.99747	0.00272234	0.0394108	Khk	ketohexokinase [Source:RGD Symbol;Acc:2966]
901	ENSRNOG00000010386	91	148	131	144	175	133	405	282	91.5007	141.34	130.571	138.47	176.862	139.923	389.687	286.154	186.814	-0.984239	0.328403	-2.99704	0.00272612	0.0394108	H2afx	H2A histone family, member X [Source:RGD Symbol;Acc:1566119]
902	ENSRNOG00000017525	617	695	691	731	476	517	537	511	620.395	663.725	688.736	702.93	481.066	543.913	516.696	518.527	591.998	0.377351	0.125907	2.99707	0.00272592	0.0394108	Epha1	Eph receptor A1 [Source:RGD Symbol;Acc:1304680]
903	ENSRNOG00000041870	13	34	7	13	42	35	39	49	13.0715	32.47	6.97707	12.5008	42.447	36.822	37.5254	49.7218	28.9419	-1.35303	0.451763	-2.995	0.00274441	0.0396314	Mir1893	microRNA 1893 [Source:MGI Symbol;Acc:MGI:3811424]
904	ENSRNOG00000056343	245	352	240	283	863	355	295	632	246.348	336.16	239.214	272.133	872.184	373.48	283.846	641.309	408.084	-0.98862	0.330233	-2.9937	0.00275616	0.039757	Lats2	large tumor suppressor kinase 2 [Source:RGD Symbol;Acc:1305906]
905	ENSRNOG00000020194	1727	2376	1609	4314	1135	815	1891	1039	1736.5	2269.08	1603.73	4148.34	1147.08	857.426	1819.5	1054.3	1829.5	1.00009	0.334367	2.99098	0.00278084	0.0400687	Hes6	hes family bHLH transcription factor 6 [Source:RGD Symbol;Acc:1312047]
906	ENSRNOG00000033299	151	121	123	187	342	401	443	94	151.831	115.555	122.597	179.819	345.64	421.875	426.251	95.3846	232.369	-1.17792	0.393869	-2.99063	0.00278403	0.0400704	Mt-atp8	mitochondrially encoded ATP synthase 8 [Source:RGD Symbol;Acc:621240]
907	ENSRNOG00000005982	222	208	238	270	141	122	204	123	223.221	198.64	237.22	259.632	142.501	128.351	196.287	124.812	188.833	0.632901	0.211734	2.98913	0.0027977	0.0402201	C1d	C1D nuclear receptor co-repressor [Source:RGD Symbol;Acc:1560600]
908	ENSRNOG00000009156	191	215	372	348	496	337	477	649	192.051	205.325	370.781	334.637	501.279	354.543	458.965	658.56	384.518	-0.839556	0.280986	-2.98789	0.00280907	0.0402201	Tra2a	transformer 2 alpha homolog [Source:RGD Symbol;Acc:1562563]
909	ENSRNOG00000030058	49	91	72	21	102	127	155	113	49.2696	86.905	71.7641	20.1936	103.086	133.611	149.14	114.664	91.0791	-1.13363	0.379315	-2.98863	0.00280231	0.0402201	LOC100359600	karyopherin alpha 2-like [Source:RGD Symbol;Acc:2325125]
910	ENSRNOG00000033217	52	33	26	65	115	59	69	129	52.2861	31.515	25.9148	62.504	116.224	62.0713	66.3912	130.9	68.4758	-1.12467	0.376354	-2.98834	0.002805	0.0402201	Esam	endothelial cell adhesion molecule [Source:RGD Symbol;Acc:1303286]
911	ENSRNOG00000050946	29	29	26	18	71	53	47	33	29.1596	27.695	25.9148	17.3088	71.7556	55.759	45.223	33.4861	38.2877	-1.04345	0.349236	-2.98781	0.00280986	0.0402201	Fam110a	family with sequence similarity 110, member A [Source:RGD Symbol;Acc:1308904]
912	ENSRNOG00000030183	15	49	27	52	71	83	45	158	15.0825	46.795	26.9115	50.0032	71.7556	87.3207	43.2986	160.327	62.6868	-1.38363	0.463568	-2.98473	0.00283829	0.0405826	Plod2	procollagen lysine, 2-oxoglutarate 5-dioxygenase 2 [Source:RGD Symbol;Acc:3353]
913	ENSRNOG00000020696	669	316	722	470	191	212	421	279	672.681	301.78	719.635	451.952	193.033	223.036	405.082	283.11	406.289	0.958026	0.321415	2.98065	0.00287634	0.0410816	Pmvk	phosphomevalonate kinase [Source:RGD Symbol;Acc:1310812]
914	ENSRNOG00000047969	17	14	5	11	3	2	2	3	17.0935	13.37	4.98362	10.5776	3.03193	2.10411	1.92438	3.04419	7.01617	2.18863	0.735017	2.97766	0.00290461	0.0414399	Prss21	serine protease 21 [Source:RGD Symbol;Acc:727870]
915	ENSRNOG00000029456	16	27	24	17	39	35	41	45	16.088	25.785	23.9214	16.3472	39.415	36.822	39.4498	45.6628	30.4364	-0.973365	0.326944	-2.97716	0.00290928	0.0414612	Rp9	RP9, pre-mRNA splicing factor [Source:RGD Symbol;Acc:1559759]
916	ENSRNOG00000001607	371	437	480	389	558	895	849	437	373.041	417.335	478.427	374.063	563.938	941.59	816.9	443.437	551.091	-0.751499	0.252661	-2.97434	0.00293617	0.0417608	Adamts1	ADAM metallopeptidase with thrombospondin type 1 motif, 1 [Source:RGD Symbol;Acc:621241]
917	ENSRNOG00000006508	695	569	559	634	380	356	546	322	698.824	543.395	557.169	609.655	384.044	374.532	525.356	326.743	502.465	0.580264	0.195093	2.97429	0.00293671	0.0417608	Thnsl2	threonine synthase-like 2 [Source:RGD Symbol;Acc:1309144]
918	ENSRNOG00000046667	1991	4995	4851	2309	5868	11590	5163	6096	2001.95	4770.22	4835.11	2220.34	5930.45	12193.3	4967.79	6185.79	5388.12	-1.08221	0.363909	-2.97384	0.00294094	0.0417755	Fosb	FosB proto-oncogene, AP-1 transcription factor subunit [Source:RGD Symbol;Acc:1308198]
919	ENSRNOG00000024104	125	159	118	174	249	185	187	237	125.688	151.845	117.613	167.318	251.65	194.63	179.93	240.491	178.646	-0.622942	0.209516	-2.97324	0.00294673	0.0418122	Mbd1	methyl-CpG binding domain protein 1 [Source:RGD Symbol;Acc:1305980]
920	ENSRNOG00000004282	161	298	240	158	440	244	323	525	161.886	284.59	239.214	151.933	444.683	256.702	310.788	532.733	297.816	-0.88303	0.29709	-2.97226	0.00295613	0.041826	Arl4a	ADP-ribosylation factor like GTPase 4A [Source:RGD Symbol;Acc:2152]
921	ENSRNOG00000011794	379	321	259	373	156	164	299	146	381.085	306.555	258.151	358.677	157.66	172.537	287.695	148.151	258.814	0.767106	0.258099	2.97214	0.00295733	0.041826	Tcea3	transcription elongation factor A3 [Source:RGD Symbol;Acc:1311369]
922	ENSRNOG00000021237	332	352	277	628	168	281	184	202	333.827	336.16	276.093	603.885	169.788	295.628	177.043	204.975	299.675	0.871728	0.293253	2.97262	0.0029527	0.041826	RGD1565616	RGD1565616 [Source:RGD Symbol;Acc:1565616]
923	ENSRNOG00000018715	13	7	6	10	2	1	2	1	13.0715	6.685	5.98034	9.616	2.02128	1.05206	1.92438	1.01473	5.17067	2.5481	0.857583	2.97126	0.00296583	0.0419008	Clec10a	C-type lectin domain containing 10A [Source:RGD Symbol;Acc:621158]
924	ENSRNOG00000005801	195	188	151	154	127	91	117	109	196.073	179.54	150.505	148.086	128.352	95.7371	112.576	110.606	140.184	0.591356	0.199155	2.96933	0.00298451	0.042119	Stx17	syntaxin 17 [Source:RGD Symbol;Acc:708499]
925	ENSRNOG00000001733	321	478	494	512	708	544	620	1152	322.766	456.49	492.382	492.339	715.535	572.319	596.558	1168.97	602.17	-0.791464	0.266672	-2.96793	0.00299815	0.0421987	Ppp1r2	protein phosphatase 1, regulatory (inhibitor) subunit 2 [Source:RGD Symbol;Acc:621099]
926	ENSRNOG00000009945	778	789	960	685	464	350	623	590	782.28	753.495	956.855	658.696	468.938	368.22	599.445	598.691	648.327	0.630329	0.212349	2.96836	0.00299394	0.0421987	Pls1	plastin 1 [Source:RGD Symbol;Acc:1307142]
927	ENSRNOG00000011964	60	72	72	85	38	46	47	36	60.3301	68.76	71.7641	81.736	38.4044	48.3946	45.223	36.5303	56.3928	0.746283	0.251466	2.96773	0.00300006	0.0421987	Abcd4	ATP binding cassette subfamily D member 4 [Source:RGD Symbol;Acc:1307273]
928	ENSRNOG00000015552	113	181	145	180	377	210	165	374	113.622	172.855	144.525	173.088	381.012	220.932	158.761	379.509	218.038	-0.915937	0.308675	-2.96732	0.00300409	0.0421987	Ppil4	peptidylprolyl isomerase like 4 [Source:RGD Symbol;Acc:1311051]
929	ENSRNOG00000020451	9342	9165	6076	10103	4795	5763	6457	5779	9393.4	8752.57	6056.09	9715.05	4846.03	6063	6212.87	5864.12	7112.89	0.561261	0.189162	2.96709	0.00300633	0.0421987	Cd81	Cd81 molecule [Source:RGD Symbol;Acc:2315]
930	ENSRNOG00000011066	1296	1231	1239	885	1812	1974	1342	1764	1303.13	1175.6	1234.94	851.016	1831.28	2076.76	1291.26	1789.98	1444.25	-0.614592	0.207225	-2.96582	0.00301878	0.0422524	2022-03-06	membrane associated ring-CH-type finger 6 [Source:RGD Symbol;Acc:1565757]
931	ENSRNOG00000022043	372	376	351	509	176	197	346	246	374.047	359.08	349.85	489.455	177.873	207.255	332.918	249.624	317.513	0.699845	0.235971	2.96581	0.00301885	0.0422524	Yipf2	Yip1 domain family, member 2 [Source:RGD Symbol;Acc:1307512]
932	ENSRNOG00000056246	60	89	80	106	163	134	91	240	60.3301	84.995	79.7379	101.93	164.735	140.976	87.5594	243.535	120.475	-0.960609	0.323906	-2.96571	0.00301988	0.0422524	Gls	glutaminase [Source:RGD Symbol;Acc:2707]
933	ENSRNOG00000018648	260	258	268	281	194	178	216	168	261.43	246.39	267.122	270.21	196.065	187.266	207.833	170.475	225.849	0.456011	0.153843	2.96413	0.00303542	0.0423336	Mppe1	metallophosphoesterase 1 [Source:RGD Symbol;Acc:1309184]
934	ENSRNOG00000020347	914	1233	899	949	1612	1453	1277	1191	919.029	1177.51	896.055	912.559	1629.16	1528.64	1228.72	1208.54	1187.53	-0.518605	0.174925	-2.96472	0.00302959	0.0423336	Nup98	nucleoporin 98 [Source:RGD Symbol;Acc:71033]
935	ENSRNOG00000055078	96	42	59	59	154	97	190	78	96.5282	40.11	58.8067	56.7344	155.639	102.049	182.816	79.1489	96.4791	-1.04491	0.352486	-2.9644	0.0030327	0.0423336	Cyp4b1	cytochrome P450, family 4, subfamily b, polypeptide 1 [Source:RGD Symbol;Acc:2480]
936	ENSRNOG00000015206	2966	2542	2791	2885	1703	1590	2539	1872	2982.32	2427.61	2781.86	2774.22	1721.12	1672.77	2443	1899.57	2337.81	0.503142	0.169814	2.9629	0.00304753	0.0424117	Alad	aminolevulinate dehydratase [Source:RGD Symbol;Acc:2083]
937	ENSRNOG00000058539	2	1	0	0	5	14	3	10	2.011	0.955	0	0	5.05321	14.7288	2.88657	10.1473	4.47273	-3.47339	1.17225	-2.963	0.00304653	0.0424117	Ccnb1	cyclin B1 [Source:RGD Symbol;Acc:2291]
938	ENSRNOG00000019069	566	747	821	969	1369	864	1074	1614	569.114	713.385	818.31	931.791	1383.57	908.977	1033.39	1637.77	999.539	-0.710806	0.240143	-2.95993	0.00307705	0.0427769	Nxf1	nuclear RNA export factor 1 [Source:RGD Symbol;Acc:62014]
939	ENSRNOG00000051458	11	36	18	18	67	25	30	122	11.0605	34.38	17.941	17.3088	67.713	26.3014	28.8657	123.797	40.9209	-1.61033	0.544368	-2.95817	0.00309468	0.0429761	Hic2	HIC ZBTB transcriptional repressor 2 [Source:RGD Symbol;Acc:1305338]
940	ENSRNOG00000000831	221	205	223	215	146	162	155	124	222.216	195.775	222.269	206.744	147.554	170.433	149.14	125.827	179.995	0.514605	0.174035	2.95691	0.00310738	0.0431066	Gtf2h4	general transcription factor 2H subunit 4 [Source:RGD Symbol;Acc:1303309]
941	ENSRNOG00000055973	100	81	60	100	34	44	66	29	100.55	77.355	59.8034	96.16	34.3618	46.2905	63.5046	29.4272	63.4316	0.941963	0.31874	2.95527	0.00312391	0.043244	AABR07058498.1
942	ENSRNOG00000061128	321	477	376	336	703	420	492	824	322.766	455.535	374.768	323.098	710.481	441.864	473.398	836.137	492.256	-0.737789	0.24964	-2.95541	0.00312252	0.043244	Pelo	pelota mRNA surveillance and ribosome rescue factor [Source:RGD Symbol;Acc:1359591]
943	ENSRNOG00000045999	167	321	123	268	79	92	151	118	167.919	306.555	122.597	257.709	79.8407	96.7892	145.291	119.738	162.055	0.952449	0.322358	2.95463	0.00313047	0.0432888	Tnfaip8l1	TNF alpha induced protein 8 like 1 [Source:RGD Symbol;Acc:1588574]
944	ENSRNOG00000009000	178	211	148	176	283	239	212	332	178.979	201.505	147.515	169.242	286.012	251.441	203.984	336.89	221.946	-0.628505	0.212812	-2.95333	0.00314362	0.0433786	Foxj2	forkhead box J2 [Source:RGD Symbol;Acc:1565101]
945	ENSRNOG00000025946	3	2	0	1	5	8	9	15	3.01651	1.91	0	0.9616	5.05321	8.41645	8.65972	15.2209	5.4048	-2.66709	0.903033	-2.95348	0.00314216	0.0433786	Igf2bp2	insulin-like growth factor 2 mRNA binding protein 2 [Source:RGD Symbol;Acc:1305614]
946	ENSRNOG00000048747	780	547	839	676	415	342	613	374	784.291	522.385	836.251	650.042	419.417	359.803	589.823	379.509	567.69	0.675091	0.228693	2.95195	0.00315775	0.0435275	Cdk5rap3	CDK5 regulatory subunit associated protein 3 [Source:RGD Symbol;Acc:620002]
947	ENSRNOG00000007446	97	68	104	105	44	49	73	40	97.5337	64.94	103.659	100.968	44.4683	51.5508	70.2399	40.5892	71.7436	0.825468	0.279699	2.95127	0.00316471	0.0435774	Apip	APAF1 interacting protein [Source:RGD Symbol;Acc:1564562]
948	ENSRNOG00000000512	257	277	202	318	405	525	387	306	258.414	264.535	201.338	305.789	409.31	552.33	372.368	310.507	334.324	-0.674384	0.228596	-2.95011	0.00317663	0.0436579	Slc26a8	solute carrier family 26 member 8 [Source:RGD Symbol;Acc:1308898]
949	ENSRNOG00000022303	340	320	342	321	242	224	263	234	341.871	305.6	340.88	308.674	244.575	235.661	253.056	237.447	283.47	0.417525	0.141532	2.95005	0.00317725	0.0436579	Pdf	peptide deformylase (mitochondrial) [Source:RGD Symbol;Acc:1582894]
950	ENSRNOG00000059956	351	325	244	347	126	171	265	190	352.931	310.375	243.201	333.675	127.341	179.902	254.981	192.799	249.4	0.715367	0.242547	2.9494	0.00318396	0.043704	Bcl6b	B-cell CLL/lymphoma 6B [Source:RGD Symbol;Acc:1563179]
951	ENSRNOG00000014618	123	103	140	130	57	55	109	56	123.677	98.365	139.541	125.008	57.6066	57.8631	104.879	56.8249	95.4706	0.809376	0.274563	2.94787	0.00319971	0.043828	Med31	mediator complex subunit 31 [Source:RGD Symbol;Acc:1309457]
952	ENSRNOG00000051915	9	15	7	6	19	29	19	26	9.04952	14.325	6.97707	5.7696	19.2022	30.5096	18.2816	26.383	16.3122	-1.38162	0.46865	-2.94809	0.00319745	0.043828	Spred3	sprouty-related, EVH1 domain containing 3 [Source:RGD Symbol;Acc:1311713]
953	ENSRNOG00000017737	979	1425	1149	1419	796	905	927	830	984.386	1360.87	1145.24	1364.51	804.471	952.111	891.951	842.226	1043.22	0.476107	0.161544	2.94724	0.00320628	0.0438718	Dgkz	diacylglycerol kinase zeta [Source:RGD Symbol;Acc:70929]
954	ENSRNOG00000003822	160	189	148	184	228	226	225	237	160.88	180.495	147.515	176.934	230.426	237.765	216.493	240.491	198.875	-0.473788	0.160962	-2.94347	0.00324556	0.0443164	Slu7	SLU7 homolog, splicing factor [Source:RGD Symbol;Acc:631432]
955	ENSRNOG00000023577	380	369	361	501	183	268	312	128	382.091	352.395	359.817	481.762	184.948	281.951	300.204	129.885	309.132	0.81305	0.276214	2.94355	0.00324474	0.0443164	AABR07068272.1	GRB10 interacting GYF protein 2 [Source:NCBI gene;Acc:100362458]
956	ENSRNOG00000017405	1385	1583	1383	1388	3555	1667	1626	2629	1392.62	1511.76	1378.47	1334.7	3592.83	1753.78	1564.52	2667.72	1899.55	-0.769891	0.26164	-2.94256	0.00325509	0.0443295	Raly	RALY heterogeneous nuclear ribonucleoprotein [Source:RGD Symbol;Acc:1307228]
957	ENSRNOG00000019014	1476	1480	1092	1881	921	707	1037	1111	1484.12	1413.4	1088.42	1808.77	930.802	743.804	997.792	1127.36	1199.31	0.608776	0.206897	2.94241	0.00325673	0.0443295	Ndst1	N-deacetylase and N-sulfotransferase 1 [Source:RGD Symbol;Acc:69303]
958	ENSRNOG00000051480	376	456	399	323	727	460	480	659	378.069	435.48	397.693	310.597	734.737	483.946	461.852	668.707	483.885	-0.626335	0.212846	-2.94267	0.00325391	0.0443295	Fxr1	FMR1 autosomal homolog 1 [Source:RGD Symbol;Acc:1311733]
959	ENSRNOG00000020139	227	368	303	240	645	311	360	742	228.249	351.44	302.007	230.784	651.864	327.189	346.389	752.93	398.857	-0.901559	0.306855	-2.93806	0.00330269	0.0449083	Khdc4	KH domain containing 4, pre-mRNA splicing factor [Source:RGD Symbol;Acc:1565775]
960	ENSRNOG00000060129	28	66	33	46	120	86	45	111	28.1541	63.03	32.8919	44.2336	121.277	90.4768	43.2986	112.635	66.9996	-1.12512	0.38301	-2.93758	0.00330788	0.044932	Zfp655	zinc finger protein 655 [Source:RGD Symbol;Acc:1309158]
961	ENSRNOG00000022054	1238	1796	725	388	2595	1537	1789	3256	1244.81	1715.18	722.625	373.101	2622.62	1617.01	1721.36	3303.96	1665.08	-1.19181	0.406021	-2.93535	0.00333175	0.0452092	Paqr7	progestin and adipoQ receptor family member 7 [Source:RGD Symbol;Acc:1563621]
962	ENSRNOG00000019831	277	424	286	329	751	375	402	679	278.524	404.92	285.063	316.367	758.992	394.521	386.801	689.002	439.274	-0.794758	0.271059	-2.93205	0.00336728	0.0455965	Samd4b	sterile alpha motif domain containing 4B [Source:RGD Symbol;Acc:1305597]
963	ENSRNOG00000020463	261	279	301	340	510	296	437	514	262.436	266.445	300.014	326.944	515.428	311.409	420.477	521.571	365.59	-0.614014	0.209405	-2.93219	0.00336584	0.0455965	Eif1ad	eukaryotic translation initiation factor 1A domain containing [Source:RGD Symbol;Acc:1304686]
964	ENSRNOG00000003267	88	103	136	96	58	71	68	52	88.4842	98.365	135.554	92.3136	58.6172	74.696	65.429	52.766	83.2782	0.721695	0.246457	2.92828	0.00340848	0.0457269	Pycr2	pyrroline-5-carboxylate reductase 2 [Source:RGD Symbol;Acc:1310074]
965	ENSRNOG00000006004	326	410	309	342	748	367	431	756	327.794	391.55	307.988	328.867	755.96	386.105	414.704	767.136	460.013	-0.776881	0.265251	-2.92886	0.00340212	0.0457269	Phc2	polyhomeotic homolog 2 [Source:RGD Symbol;Acc:1307912]
966	ENSRNOG00000009658	702	1138	723	706	1545	1059	1040	1318	705.862	1086.79	720.631	678.89	1561.44	1114.13	1000.68	1337.41	1025.73	-0.651189	0.222249	-2.93	0.00338966	0.0457269	Rnf19a	ring finger protein 19A, RBR E3 ubiquitin protein ligase [Source:RGD Symbol;Acc:1307807]
967	ENSRNOG00000013339	95	169	83	103	268	149	144	251	95.5227	161.395	82.7281	99.0448	270.852	156.756	138.555	254.697	157.444	-0.903182	0.308172	-2.93077	0.00338122	0.0457269	Gmeb2	glucocorticoid modulatory element binding protein 2 [Source:RGD Symbol;Acc:620481]
968	ENSRNOG00000019622	38	87	70	79	108	129	93	155	38.2091	83.085	69.7707	75.9664	109.149	135.715	89.4838	157.283	94.8328	-0.878781	0.300084	-2.92845	0.00340653	0.0457269	Ackr3	atypical chemokine receptor 3 [Source:RGD Symbol;Acc:620601]
969	ENSRNOG00000039567	164	161	225	217	264	238	285	396	164.902	153.755	224.263	208.667	266.81	250.389	274.224	401.833	243.105	-0.667022	0.227699	-2.9294	0.00339616	0.0457269	Trmt10c	tRNA methyltransferase 10C, mitochondrial RNase P subunit [Source:RGD Symbol;Acc:1306333]
970	ENSRNOG00000042163	43	58	82	90	130	57	169	256	43.2366	55.39	81.7314	86.544	131.383	59.9672	162.61	259.771	110.079	-1.20146	0.41027	-2.92848	0.00340628	0.0457269	Btbd19	BTB domain containing 19 [Source:RGD Symbol;Acc:2320529]
971	ENSRNOG00000048580	109	103	87	97	168	148	151	116	109.6	98.365	86.715	93.2752	169.788	155.704	145.291	117.709	122.056	-0.601161	0.205269	-2.92865	0.00340436	0.0457269	Trip6	thyroid hormone receptor interactor 6 [Source:RGD Symbol;Acc:1583180]
972	ENSRNOG00000060105	3	3	3	5	15	8	14	12	3.01651	2.865	2.99017	4.808	15.1596	8.41645	13.4707	12.1768	7.8629	-1.84731	0.63037	-2.93052	0.00338396	0.0457269	Astn2	astrotactin 2 [Source:RGD Symbol;Acc:2320342]
973	ENSRNOG00000046007	1571	2224	1388	2083	1153	1189	1361	753	1579.64	2123.92	1383.45	2003.01	1165.27	1250.89	1309.54	764.092	1447.48	0.659168	0.225182	2.92727	0.0034195	0.0458276	Cldn3	claudin 3 [Source:RGD Symbol;Acc:68425]
974	ENSRNOG00000060753	360	434	388	365	651	375	580	683	361.981	414.47	386.729	350.984	657.928	394.521	558.071	693.06	477.218	-0.60548	0.206922	-2.92612	0.00343213	0.0459497	Esyt1	extended synaptotagmin 1 [Source:RGD Symbol;Acc:3053]
975	ENSRNOG00000013135	578	728	546	589	923	763	726	865	581.18	695.24	544.211	566.383	932.823	802.719	698.551	877.741	712.356	-0.47218	0.161388	-2.92574	0.00343642	0.04596	Ptpn12	protein tyrosine phosphatase, non-receptor type 12 [Source:RGD Symbol;Acc:620894]
976	ENSRNOG00000005371	17	20	45	36	85	66	29	108	17.0935	19.1	44.8526	34.6176	85.9046	69.4357	27.9035	109.591	51.0623	-1.33959	0.458002	-2.92487	0.00344603	0.0460019	Klhl29	kelch-like family member 29 [Source:RGD Symbol;Acc:1311076]
977	ENSRNOG00000054770	741	504	1035	687	256	268	575	460	745.077	481.32	1031.61	660.62	258.724	281.951	553.26	466.776	559.917	0.902679	0.308628	2.92481	0.00344662	0.0460019	Rdh11	retinol dehydrogenase 11 [Source:RGD Symbol;Acc:1312001]
978	ENSRNOG00000016831	350	252	401	332	485	451	445	582	351.926	240.66	399.686	319.251	490.161	474.477	428.175	590.573	411.864	-0.596963	0.204133	-2.92438	0.00345142	0.046019	Serpinh1	serpin family H member 1 [Source:RGD Symbol;Acc:69302]
979	ENSRNOG00000009090	1417	1173	1599	1358	647	711	1228	887	1424.8	1120.21	1593.76	1305.85	653.886	748.012	1181.57	900.065	1116.02	0.644026	0.220322	2.92311	0.00346557	0.0461604	Dad1	defender against cell death 1 [Source:RGD Symbol;Acc:621028]
980	ENSRNOG00000004172	3081	2633	2317	3119	1413	1715	2504	1380	3097.95	2514.51	2309.41	2999.23	1428.04	1804.28	2409.33	1400.33	2245.38	0.632986	0.216578	2.92267	0.00347044	0.0461781	Pdk2	pyruvate dehydrogenase kinase 2 [Source:RGD Symbol;Acc:69428]
981	ENSRNOG00000011700	103	156	115	148	68	62	73	103	103.567	148.98	114.623	142.317	68.7237	65.2275	70.2399	104.517	102.274	0.723408	0.24764	2.92121	0.00348676	0.0463008	Ptprm	protein tyrosine phosphatase, receptor type, M [Source:RGD Symbol;Acc:620776]
982	ENSRNOG00000015003	499	310	478	203	516	752	473	1628	501.745	296.05	476.434	195.205	521.491	791.146	455.116	1651.98	611.146	-1.21873	0.417187	-2.92129	0.00348583	0.0463008	Pex11a	peroxisomal biogenesis factor 11 alpha [Source:RGD Symbol;Acc:619842]
983	ENSRNOG00000000795	215	435	329	197	107	15	194	93	216.183	415.425	327.922	189.435	108.139	15.7808	186.665	94.3699	194.24	1.5035	0.51489	2.92003	0.00349992	0.0463433	RT1-N3	RT1 class Ib, locus N3 [Source:RGD Symbol;Acc:1598370]
984	ENSRNOG00000009819	243	323	197	169	505	322	282	465	244.337	308.465	196.355	162.51	510.374	338.762	271.338	471.849	312.999	-0.804341	0.275426	-2.92036	0.00349631	0.0463433	Vezf1	vascular endothelial zinc finger 1 [Source:RGD Symbol;Acc:1308058]
985	ENSRNOG00000014254	4297	5003	4122	634	9240	5674	8345	11996	4320.64	4777.86	4108.5	609.655	9338.33	5969.37	8029.48	12172.7	6165.82	-1.36182	0.466381	-2.91997	0.00350063	0.0463433	Cpt1a	carnitine palmitoyltransferase 1A [Source:RGD Symbol;Acc:2396]
986	ENSRNOG00000053438	3	7	3	3	17	10	7	27	3.01651	6.685	2.99017	2.8848	17.1809	10.5206	6.73534	27.3977	9.67638	-1.98394	0.679543	-2.91953	0.00350565	0.0463627	RF00409	small nucleolar RNA, H/ACA box 7A [Source:MGI Symbol;Acc:MGI:3819512]
987	ENSRNOG00000008765	158	146	114	200	83	95	112	86	158.869	139.43	113.627	192.32	83.8833	99.9453	107.765	87.2668	122.888	0.673414	0.230784	2.91794	0.0035235	0.0465516	Zfhx4	zinc finger homeobox 4 [Source:RGD Symbol;Acc:1563022]
988	ENSRNOG00000005904	179	258	214	229	324	297	296	278	179.985	246.39	213.299	220.207	327.448	312.461	284.808	282.095	258.337	-0.488304	0.1674	-2.917	0.00353419	0.0466455	Cdc27	cell division cycle 27 [Source:RGD Symbol;Acc:1304921]
989	ENSRNOG00000001242	1305	1931	1745	670	557	318	1074	662	1312.18	1844.1	1739.28	644.272	562.928	334.554	1033.39	671.751	1017.81	1.08967	0.373857	2.91466	0.00356071	0.0469481	Gstt3	glutathione S-transferase, theta 3 [Source:RGD Symbol;Acc:1562732]
990	ENSRNOG00000007218	1249	746	1062	1396	157	334	1011	253	1255.87	712.43	1058.52	1342.39	158.671	351.387	972.775	256.727	763.597	1.32835	0.456033	2.91284	0.00358153	0.0471643	Leap2	liver-expressed antimicrobial peptide 2 [Source:RGD Symbol;Acc:1561235]
991	ENSRNOG00000026564	85	49	113	88	52	36	37	46	85.4677	46.795	112.63	84.6208	52.5534	37.874	35.6011	46.6776	62.7774	0.931506	0.319854	2.91228	0.00358796	0.0471643	Ptpdc1	protein tyrosine phosphatase domain containing 1 [Source:RGD Symbol;Acc:1307698]
992	ENSRNOG00000039593	5	2	1	3	25	3	11	16	5.02751	1.91	0.996724	2.8848	25.2661	3.15617	10.5841	16.2357	8.25763	-2.35625	0.809028	-2.91244	0.00358613	0.0471643	Ecscr	endothelial cell surface expressed chemotaxis and apoptosis regulator [Source:RGD Symbol;Acc:1594804]
993	ENSRNOG00000003256	282	355	290	305	538	388	356	468	283.552	339.025	289.05	293.288	543.726	408.198	342.54	474.894	371.784	-0.553939	0.190403	-2.90929	0.00362248	0.0475066	Ccng1	cyclin G1 [Source:RGD Symbol;Acc:2295]
994	ENSRNOG00000004624	581	876	570	1205	2196	975	963	2075	584.197	836.58	568.133	1158.73	2219.37	1025.75	926.59	2105.56	1178.11	-0.995768	0.342296	-2.90908	0.00362493	0.0475066	Rnd3	Rho family GTPase 3 [Source:RGD Symbol;Acc:1359690]
995	ENSRNOG00000011668	1709	1315	2117	1700	3524	3563	1578	3092	1718.4	1255.82	2110.06	1634.72	3561.5	3748.48	1518.34	3137.54	2335.61	-0.832581	0.286171	-2.90939	0.00362137	0.0475066	Nfil3	nuclear factor, interleukin 3 regulated [Source:RGD Symbol;Acc:620972]
996	ENSRNOG00000050997	2683	5115	4721	3507	10241	6163	3792	9424	2697.76	4884.82	4705.53	3372.33	10350	6483.82	3648.63	9562.81	5713.21	-0.939993	0.323234	-2.90809	0.00363643	0.0475617	Ifrd1	interferon-related developmental regulator 1 [Source:RGD Symbol;Acc:2867]
997	ENSRNOG00000061613	25	23	10	40	9	10	3	8	25.1375	21.965	9.96724	38.464	9.09578	10.5206	2.88657	8.11784	15.7693	1.64869	0.566873	2.9084	0.00363286	0.0475617	AABR07060341.3
998	ENSRNOG00000030888	654	1056	758	814	2153	1230	839	1406	657.598	1008.48	755.517	782.743	2175.91	1294.03	807.278	1426.71	1113.53	-0.831808	0.286077	-2.90764	0.00364169	0.0475829	Rela	RELA proto-oncogene, NF-kB subunit [Source:RGD Symbol;Acc:727889]
999	ENSRNOG00000032437	926	1073	691	926	647	617	680	539	931.095	1024.71	688.736	890.442	653.886	649.119	654.29	546.939	754.903	0.497407	0.171103	2.90706	0.00364847	0.0476236	Pard3	par-3 family cell polarity regulator [Source:RGD Symbol;Acc:620374]
1000	ENSRNOG00000021611	36	56	39	37	101	75	39	139	36.1981	53.48	38.8722	35.5792	102.075	78.9042	37.5254	141.047	65.4602	-1.1301	0.388993	-2.9052	0.00367017	0.0478591	Clip2	CAP-GLY domain containing linker protein 2 [Source:RGD Symbol;Acc:62019]
1001	ENSRNOG00000029543	917	994	634	1732	2467	952	2024	3266	922.045	949.27	631.923	1665.49	2493.25	1001.56	1947.47	3314.11	1615.64	-1.0707	0.36861	-2.90469	0.00367617	0.0478893	Cish	cytokine inducible SH2-containing protein [Source:RGD Symbol;Acc:69261]
1002	ENSRNOG00000023473	32	65	72	69	82	133	94	117	32.1761	62.075	71.7641	66.3504	82.8727	139.923	90.4459	118.723	83.0414	-0.892962	0.307512	-2.90383	0.00368632	0.0479736	AABR07026112.1
1003	ENSRNOG00000008048	32	18	29	12	83	34	28	91	32.1761	17.19	28.905	11.5392	83.8833	35.7699	26.9413	92.3404	41.0932	-1.41336	0.486884	-2.90287	0.00369762	0.048039	Plscr1	phospholipid scramblase 1 [Source:RGD Symbol;Acc:620521]
1004	ENSRNOG00000015189	139	125	97	117	86	70	76	68	139.765	119.375	96.6822	112.507	86.9152	73.6439	73.1265	69.0016	96.3771	0.629553	0.21688	2.90278	0.00369871	0.048039	Bbs9	Bardet-Biedl syndrome 9 [Source:RGD Symbol;Acc:1308472]
1005	ENSRNOG00000016544	6	6	12	14	2	2	2	1	6.03301	5.73	11.9607	13.4624	2.02128	2.10411	1.92438	1.01473	5.53133	2.3967	0.826301	2.90052	0.00372547	0.0482904	Arhgef28	Rho guanine nucleotide exchange factor 28 [Source:RGD Symbol;Acc:1307061]
1006	ENSRNOG00000024635	96	149	122	126	175	144	192	227	96.5282	142.295	121.6	121.162	176.862	151.496	184.741	230.344	153.128	-0.626094	0.215839	-2.90074	0.00372279	0.0482904	Cramp1	cramped chromatin regulator homolog 1 [Source:RGD Symbol;Acc:1311948]
1007	ENSRNOG00000046700	212	146	189	154	100	111	124	111	213.166	139.43	188.381	148.086	101.064	116.778	119.312	112.635	142.357	0.614533	0.211917	2.89988	0.00373308	0.048341	Mettl27	methyltransferase like 27 [Source:RGD Symbol;Acc:1588881]
1008	ENSRNOG00000015925	153	225	165	151	306	198	233	380	153.842	214.875	164.459	145.202	309.257	208.307	224.19	385.597	225.716	-0.732527	0.252973	-2.89568	0.00378342	0.0489443	Zfp131	zinc finger protein 131 [Source:RGD Symbol;Acc:1307638]
1009	ENSRNOG00000018184	1057	998	1169	1311	915	718	842	775	1062.82	953.09	1165.17	1260.66	924.738	755.376	810.165	786.416	964.804	0.438814	0.15156	2.89531	0.00378789	0.0489535	Tpm1	tropomyosin 1 [Source:RGD Symbol;Acc:3898]
1010	ENSRNOG00000010515	1	5	6	5	10	13	22	13	1.0055	4.775	5.98034	4.808	10.1064	13.6767	21.1682	13.1915	9.33896	-1.80975	0.625329	-2.89408	0.00380275	0.0490968	Trim59	tripartite motif-containing 59 [Source:RGD Symbol;Acc:1311956]
1011	ENSRNOG00000003816	114	173	129	145	209	172	195	339	114.627	165.215	128.577	139.432	211.224	180.954	187.627	343.993	183.956	-0.753317	0.2604	-2.89293	0.00381672	0.0491722	Tada1	transcriptional adaptor 1 [Source:RGD Symbol;Acc:1306774]
1012	ENSRNOG00000019729	438	430	365	383	281	257	340	278	440.41	410.65	363.804	368.293	283.99	270.378	327.145	282.095	343.346	0.443633	0.153381	2.89235	0.00382366	0.0491722	Jmjd8	jumonji domain containing 8 [Source:RGD Symbol;Acc:1307381]
1013	ENSRNOG00000020465	21	17	27	20	56	27	35	57	21.1155	16.235	26.9115	19.232	56.596	28.4055	33.6767	57.8396	32.5015	-1.08162	0.373868	-2.89306	0.00381503	0.0491722	Ripk3	receptor-interacting serine-threonine kinase 3 [Source:RGD Symbol;Acc:628899]
1014	ENSRNOG00000022268	598	206	2731	2093	80	17	380	227	601.29	196.73	2722.05	2012.63	80.8514	17.885	365.633	230.344	778.427	2.99331	1.03489	2.89241	0.00382299	0.0491722	Pnpla3	patatin-like phospholipase domain containing 3 [Source:RGD Symbol;Acc:1595843]
1015	ENSRNOG00000002635	364	502	447	321	474	568	691	636	366.003	479.41	445.536	308.674	479.044	597.568	664.874	645.368	498.31	-0.577438	0.199707	-2.89143	0.00383498	0.0492407	Dexi	Dexi homolog [Source:RGD Symbol;Acc:1564938]
1016	ENSRNOG00000006983	172	170	155	173	191	248	230	258	172.946	162.35	154.492	166.357	193.033	260.91	221.304	261.8	199.149	-0.513724	0.177687	-2.89118	0.00383799	0.0492407	Nr2c1	nuclear receptor subfamily 2, group C, member 1 [Source:RGD Symbol;Acc:3200]
1017	ENSRNOG00000054315	3	6	8	2	10	7	23	35	3.01651	5.73	7.97379	1.9232	10.1064	7.36439	22.1304	35.5155	11.72	-2.01309	0.696332	-2.89099	0.00384032	0.0492407	RF00086
1018	ENSRNOG00000026985	65	93	91	90	156	97	120	165	65.3576	88.815	90.7019	86.544	157.66	102.049	115.463	167.43	109.253	-0.710875	0.246096	-2.88861	0.00386952	0.0495663	Phldb1	pleckstrin homology-like domain, family B, member 1 [Source:RGD Symbol;Acc:620878]
1019	ENSRNOG00000005589	255	294	317	359	211	175	249	200	256.403	280.77	315.961	345.215	213.246	184.11	239.586	202.946	254.779	0.512276	0.177531	2.88556	0.00390714	0.0498304	Dhrs7	dehydrogenase/reductase 7 [Source:RGD Symbol;Acc:1565002]
1020	ENSRNOG00000006980	446	642	465	402	1023	748	546	741	448.454	613.11	463.477	386.563	1033.89	786.938	525.356	751.915	626.212	-0.696387	0.241301	-2.88597	0.00390213	0.0498304	Vcpip1	valosin containing protein interacting protein 1 [Source:RGD Symbol;Acc:708520]
1021	ENSRNOG00000012434	1003	1197	1191	1410	1742	1410	1567	1531	1008.52	1143.13	1187.1	1355.86	1760.54	1483.4	1507.75	1553.55	1374.98	-0.425469	0.147397	-2.88655	0.00389486	0.0498304	Zfp598	zinc finger protein 598 [Source:RGD Symbol;Acc:1304900]
1022	ENSRNOG00000019202	233	671	460	364	1499	322	629	1775	234.282	640.805	458.493	350.023	1514.95	338.762	605.218	1801.15	742.96	-1.33925	0.464024	-2.88617	0.00389961	0.0498304	PVR	poliovirus receptor [Source:RGD Symbol;Acc:3813]
1023	ENSRNOG00000058424	3	4	10	3	73	1	6	49	3.01651	3.82	9.96724	2.8848	73.7769	1.05206	5.77315	49.7218	18.7515	-2.72824	0.945533	-2.88539	0.00390924	0.0498304	AABR07057150.1
1024	ENSRNOG00000008781	1538	816	874	756	434	363	693	671	1546.46	779.28	871.137	726.97	438.619	381.896	666.798	680.884	761.506	0.855499	0.29663	2.88407	0.00392577	0.0499922	Erg28	ergosterol biosynthesis 28 homolog [Source:RGD Symbol;Acc:1310769]

## Sheet: 5-ALA_high
GroupID	Category	Term	Description	LogP	Log(q-value)	InTerm_InList	Genes	Symbols
1_Summary	GO Biological Processes	GO:0019752	carboxylic acid metabolic process	-10.3986	-6.15157	40/795	24159,24267,24311,24383,24385,24552,24651,25011,25257,25274,29603,60581,83512,84575,94340,116719,117548,246074,246117,287877,288912,289950,291283,291624,295037,295961,297332,299196,299857,306804,308129,311569,313977,361602,361884,362972,363285,364064,366959,498226,24377,25035,64191,81727,83791,309262,310645,29743,404280	Acly,Comt,Ddc,Gapdh,Gck,Me1,Pklr,Cyp2c12,Gamt,Tst,Bckdk,Acaca,Fads2,Fads1,Acsl5,Acacb,Kif1b,Scd,Mcfd2,Pycr1,Mri1,Pdhb,Akr1c2,Lars1,Mgst2,Apip,Thnsl2,Abcd4,Shmt2,Iars1,Iyd,Acss2,Lpin1,Me3,Mccc2,Pnpla3,Scly,Pycr2,Gcat,Pm20d1,G6pd,Cyb5r3,Dhcr7,Mvk,Fdps,Nsdhl,Pmvk,Slc25a1,Mid1ip1
1_Member	GO Biological Processes	GO:0019752	carboxylic acid metabolic process	-10.3986	-6.15157	40/795	24159,24267,24311,24383,24385,24552,24651,25011,25257,25274,29603,60581,83512,84575,94340,116719,117548,246074,246117,287877,288912,289950,291283,291624,295037,295961,297332,299196,299857,306804,308129,311569,313977,361602,361884,362972,363285,364064,366959,498226	Acly,Comt,Ddc,Gapdh,Gck,Me1,Pklr,Cyp2c12,Gamt,Tst,Bckdk,Acaca,Fads2,Fads1,Acsl5,Acacb,Kif1b,Scd,Mcfd2,Pycr1,Mri1,Pdhb,Akr1c2,Lars1,Mgst2,Apip,Thnsl2,Abcd4,Shmt2,Iars1,Iyd,Acss2,Lpin1,Me3,Mccc2,Pnpla3,Scly,Pycr2,Gcat,Pm20d1
1_Member	GO Biological Processes	GO:0044283	small molecule biosynthetic process	-7.78582	-4.61798	24/401	24159,24377,24383,24651,25035,25257,60581,64191,81727,83512,83791,84575,116719,246074,287877,288912,295037,295961,297332,299857,309262,310645,311569,364064	Acly,G6pd,Gapdh,Pklr,Cyb5r3,Gamt,Acaca,Dhcr7,Mvk,Fads2,Fdps,Fads1,Acacb,Scd,Pycr1,Mri1,Mgst2,Apip,Thnsl2,Shmt2,Nsdhl,Pmvk,Acss2,Pycr2
1_Member	GO Biological Processes	GO:0046394	carboxylic acid biosynthetic process	-5.95168	-3.19093	16/241	24159,24651,25257,60581,83512,84575,116719,246074,287877,288912,295037,295961,297332,299857,311569,364064	Acly,Pklr,Gamt,Acaca,Fads2,Fads1,Acacb,Scd,Pycr1,Mri1,Mgst2,Apip,Thnsl2,Shmt2,Acss2,Pycr2
1_Member	GO Biological Processes	GO:0016053	organic acid biosynthetic process	-5.90435	-3.17067	16/243	24159,24651,25257,60581,83512,84575,116719,246074,287877,288912,295037,295961,297332,299857,311569,364064	Acly,Pklr,Gamt,Acaca,Fads2,Fads1,Acacb,Scd,Pycr1,Mri1,Mgst2,Apip,Thnsl2,Shmt2,Acss2,Pycr2
1_Member	GO Biological Processes	GO:0032787	monocarboxylic acid metabolic process	-4.8769	-2.39912	22/506	24159,24383,24385,24552,24651,25011,25257,60581,83512,84575,94340,116719,117548,246074,289950,291283,297332,299196,311569,313977,361602,362972	Acly,Gapdh,Gck,Me1,Pklr,Cyp2c12,Gamt,Acaca,Fads2,Fads1,Acsl5,Acacb,Kif1b,Scd,Pdhb,Akr1c2,Thnsl2,Abcd4,Acss2,Lpin1,Me3,Pnpla3
1_Member	GO Biological Processes	GO:0072330	monocarboxylic acid biosynthetic process	-3.9423	-1.69092	10/150	24159,24651,25257,60581,83512,84575,116719,246074,297332,311569	Acly,Pklr,Gamt,Acaca,Fads2,Fads1,Acacb,Scd,Thnsl2,Acss2
1_Member	GO Biological Processes	GO:0006633	fatty acid biosynthetic process	-3.46118	-1.30546	8/112	24159,60581,83512,84575,116719,246074,297332,311569	Acly,Acaca,Fads2,Fads1,Acacb,Scd,Thnsl2,Acss2
1_Member	GO Biological Processes	GO:0006631	fatty acid metabolic process	-2.96958	-0.970146	14/348	24159,25011,60581,83512,84575,94340,116719,246074,291283,297332,299196,311569,313977,362972	Acly,Cyp2c12,Acaca,Fads2,Fads1,Acsl5,Acacb,Scd,Akr1c2,Thnsl2,Abcd4,Acss2,Lpin1,Pnpla3
1_Member	Reactome Gene Sets	R-RNO-75105	Fatty acyl-CoA biosynthesis	-2.95534	-0.970146	4/30	24159,29743,60581,94340	Acly,Slc25a1,Acaca,Acsl5
1_Member	KEGG Pathway	rno01212	Fatty acid metabolism	-2.60538	-0.687835	5/61	60581,83512,84575,94340,246074	Acaca,Fads2,Fads1,Acsl5,Scd
1_Member	Reactome Gene Sets	R-RNO-8978868	Fatty acid metabolism	-2.23234	-0.410225	7/139	24159,29743,60581,83512,84575,94340,404280	Acly,Slc25a1,Acaca,Fads2,Fads1,Acsl5,Mid1ip1
2_Summary	GO Biological Processes	GO:0019693	ribose phosphate metabolic process	-9.93032	-5.98433	24/313	24159,24377,24383,24385,24651,29223,29754,58964,60581,64035,64524,81727,83782,94340,114768,116719,191575,289950,310645,311569,361274,361884,100360582,100363253,24267,25257,171047,299857,171129,25596,29633,64701,192275,287983,295243,303100,306549,311637,313648,361344,500972,81821,83688,83791,89841,117548,305795,313977,362434,362972,368088,24326,25274,25458,171341,288912,292710,295037,295961,311799…	Acly,G6pd,Gapdh,Gck,Pklr,Ak4,Atp5mc1,Nme6,Acaca,Pygl,Tkt,Mvk,Nme2,Acsl5,Uox,Acacb,Nme1,Pdhb,Pmvk,Acss2,Nudt5,Mccc2,Nt5c,Nt5c2,Comt,Gamt,Dnph1,Shmt2,Uggt1,Rpn1,Ndst1,Rpn2,Dad1,Alg3,Krtcap2,Mgat4b,Pomk,Slc35c2,Ddost,Mppe1,Stt3a,Dgkz,Taldo1,Fdps,Pcyt2,Kif1b,Abhd6,Lpin1,Lpcat3,Pnpla3,Dgkd,Ednra,Tst,Gss,Mgst1,Mri1,Ethe1,Mgst2,Apip,Ndor1,Gstt3,Ddc,Alad,Srebf1,Rpa1,Pycr1,Gtf2h4,Tcea3,Pycr2,Med24,Rpl32,P…
2_Member	GO Biological Processes	GO:0019693	ribose phosphate metabolic process	-9.93032	-5.98433	24/313	24159,24377,24383,24385,24651,29223,29754,58964,60581,64035,64524,81727,83782,94340,114768,116719,191575,289950,310645,311569,361274,361884,100360582,100363253	Acly,G6pd,Gapdh,Gck,Pklr,Ak4,Atp5mc1,Nme6,Acaca,Pygl,Tkt,Mvk,Nme2,Acsl5,Uox,Acacb,Nme1,Pdhb,Pmvk,Acss2,Nudt5,Mccc2,Nt5c,Nt5c2
2_Member	GO Biological Processes	GO:0072521	purine-containing compound metabolic process	-9.62231	-5.85241	24/324	24159,24267,24383,24385,24651,25257,29223,29754,58964,60581,81727,83782,94340,114768,116719,171047,191575,289950,299857,310645,311569,361884,100360582,100363253	Acly,Comt,Gapdh,Gck,Pklr,Gamt,Ak4,Atp5mc1,Nme6,Acaca,Mvk,Nme2,Acsl5,Uox,Acacb,Dnph1,Nme1,Pdhb,Shmt2,Pmvk,Acss2,Mccc2,Nt5c,Nt5c2
2_Member	GO Biological Processes	GO:0055086	nucleobase-containing small molecule metabolic process	-8.93807	-5.39002	27/440	24159,24267,24377,24383,24385,24651,25257,29223,29754,58964,60581,81727,83782,94340,114768,116719,171047,171129,191575,289950,299857,310645,311569,361274,361884,100360582,100363253	Acly,Comt,G6pd,Gapdh,Gck,Pklr,Gamt,Ak4,Atp5mc1,Nme6,Acaca,Mvk,Nme2,Acsl5,Uox,Acacb,Dnph1,Uggt1,Nme1,Pdhb,Shmt2,Pmvk,Acss2,Nudt5,Mccc2,Nt5c,Nt5c2
2_Member	GO Biological Processes	GO:1901137	carbohydrate derivative biosynthetic process	-8.64097	-5.1721	28/486	24159,24377,24651,25596,29223,29633,29754,58964,60581,64035,64524,64701,83782,94340,116719,171129,191575,192275,287983,289950,295243,303100,306549,311569,311637,313648,361344,500972	Acly,G6pd,Pklr,Rpn1,Ak4,Ndst1,Atp5mc1,Nme6,Acaca,Pygl,Tkt,Rpn2,Nme2,Acsl5,Acacb,Uggt1,Nme1,Dad1,Alg3,Pdhb,Krtcap2,Mgat4b,Pomk,Acss2,Slc35c2,Ddost,Mppe1,Stt3a
2_Member	GO Biological Processes	GO:0019637	organophosphate metabolic process	-8.52193	-5.14412	36/770	24159,24377,24383,24385,24651,29223,29754,58964,60581,64035,64524,81727,81821,83688,83782,83791,89841,94340,114768,116719,117548,171047,191575,289950,305795,310645,311569,313977,361274,361344,361884,362434,362972,368088,100360582,100363253	Acly,G6pd,Gapdh,Gck,Pklr,Ak4,Atp5mc1,Nme6,Acaca,Pygl,Tkt,Mvk,Dgkz,Taldo1,Nme2,Fdps,Pcyt2,Acsl5,Uox,Acacb,Kif1b,Dnph1,Nme1,Pdhb,Abhd6,Pmvk,Acss2,Lpin1,Nudt5,Mppe1,Mccc2,Lpcat3,Pnpla3,Dgkd,Nt5c,Nt5c2
2_Member	GO Biological Processes	GO:0006790	sulfur compound metabolic process	-8.48805	-5.14412	22/311	24159,24267,24326,24377,25257,25274,25458,29633,60581,81727,94340,116719,171341,288912,289950,292710,295037,295961,310645,311569,311799,499422	Acly,Comt,Ednra,G6pd,Gamt,Tst,Gss,Ndst1,Acaca,Mvk,Acsl5,Acacb,Mgst1,Mri1,Pdhb,Ethe1,Mgst2,Apip,Pmvk,Acss2,Ndor1,Gstt3
2_Member	GO Biological Processes	GO:0006163	purine nucleotide metabolic process	-8.09586	-4.80309	21/298	24159,24383,24385,24651,29223,29754,58964,60581,81727,83782,94340,114768,116719,171047,191575,289950,310645,311569,361884,100360582,100363253	Acly,Gapdh,Gck,Pklr,Ak4,Atp5mc1,Nme6,Acaca,Mvk,Nme2,Acsl5,Uox,Acacb,Dnph1,Nme1,Pdhb,Pmvk,Acss2,Mccc2,Nt5c,Nt5c2
2_Member	GO Biological Processes	GO:0046390	ribose phosphate biosynthetic process	-7.89765	-4.65445	15/151	24159,24377,24651,29223,29754,58964,60581,64035,64524,83782,94340,116719,191575,289950,311569	Acly,G6pd,Pklr,Ak4,Atp5mc1,Nme6,Acaca,Pygl,Tkt,Nme2,Acsl5,Acacb,Nme1,Pdhb,Acss2
2_Member	GO Biological Processes	GO:0090407	organophosphate biosynthetic process	-7.86007	-4.65445	25/429	24159,24377,24651,29223,29754,58964,60581,64035,64524,81727,81821,83782,83791,89841,94340,116719,191575,289950,310645,311569,313977,361344,362434,362972,368088	Acly,G6pd,Pklr,Ak4,Atp5mc1,Nme6,Acaca,Pygl,Tkt,Mvk,Dgkz,Nme2,Fdps,Pcyt2,Acsl5,Acacb,Nme1,Pdhb,Pmvk,Acss2,Lpin1,Mppe1,Lpcat3,Pnpla3,Dgkd
2_Member	GO Biological Processes	GO:0009150	purine ribonucleotide metabolic process	-7.73008	-4.59701	20/284	24159,24383,24385,24651,29223,29754,58964,60581,81727,83782,94340,114768,116719,191575,289950,310645,311569,361884,100360582,100363253	Acly,Gapdh,Gck,Pklr,Ak4,Atp5mc1,Nme6,Acaca,Mvk,Nme2,Acsl5,Uox,Acacb,Nme1,Pdhb,Pmvk,Acss2,Mccc2,Nt5c,Nt5c2
2_Member	GO Biological Processes	GO:0006753	nucleoside phosphate metabolic process	-7.52936	-4.48647	23/382	24159,24377,24383,24385,24651,29223,29754,58964,60581,81727,83782,94340,114768,116719,171047,191575,289950,310645,311569,361274,361884,100360582,100363253	Acly,G6pd,Gapdh,Gck,Pklr,Ak4,Atp5mc1,Nme6,Acaca,Mvk,Nme2,Acsl5,Uox,Acacb,Dnph1,Nme1,Pdhb,Pmvk,Acss2,Nudt5,Mccc2,Nt5c,Nt5c2
2_Member	GO Biological Processes	GO:0009259	ribonucleotide metabolic process	-7.26239	-4.24582	20/303	24159,24383,24385,24651,29223,29754,58964,60581,81727,83782,94340,114768,116719,191575,289950,310645,311569,361884,100360582,100363253	Acly,Gapdh,Gck,Pklr,Ak4,Atp5mc1,Nme6,Acaca,Mvk,Nme2,Acsl5,Uox,Acacb,Nme1,Pdhb,Pmvk,Acss2,Mccc2,Nt5c,Nt5c2
2_Member	GO Biological Processes	GO:0009117	nucleotide metabolic process	-7.06646	-4.0982	22/373	24159,24377,24383,24385,24651,29223,29754,58964,60581,81727,83782,94340,114768,116719,171047,191575,289950,310645,311569,361884,100360582,100363253	Acly,G6pd,Gapdh,Gck,Pklr,Ak4,Atp5mc1,Nme6,Acaca,Mvk,Nme2,Acsl5,Uox,Acacb,Dnph1,Nme1,Pdhb,Pmvk,Acss2,Mccc2,Nt5c,Nt5c2
2_Member	GO Biological Processes	GO:0044272	sulfur compound biosynthetic process	-6.4352	-3.5684	11/99	24159,25458,29633,60581,94340,116719,288912,289950,295037,295961,311569	Acly,Gss,Ndst1,Acaca,Acsl5,Acacb,Mri1,Pdhb,Mgst2,Apip,Acss2
2_Member	GO Biological Processes	GO:0072522	purine-containing compound biosynthetic process	-6.39814	-3.54906	13/145	24159,24651,29223,29754,58964,60581,83782,94340,116719,191575,289950,299857,311569	Acly,Pklr,Ak4,Atp5mc1,Nme6,Acaca,Nme2,Acsl5,Acacb,Nme1,Pdhb,Shmt2,Acss2
2_Member	GO Biological Processes	GO:0006084	acetyl-CoA metabolic process	-6.13833	-3.32268	7/34	24159,60581,81727,116719,289950,310645,311569	Acly,Acaca,Mvk,Acacb,Pdhb,Pmvk,Acss2
2_Member	GO Biological Processes	GO:0009152	purine ribonucleotide biosynthetic process	-6.08525	-3.30064	12/130	24159,24651,29223,29754,58964,60581,83782,94340,116719,191575,289950,311569	Acly,Pklr,Ak4,Atp5mc1,Nme6,Acaca,Nme2,Acsl5,Acacb,Nme1,Pdhb,Acss2
2_Member	GO Biological Processes	GO:0006164	purine nucleotide biosynthetic process	-5.80792	-3.1291	12/138	24159,24651,29223,29754,58964,60581,83782,94340,116719,191575,289950,311569	Acly,Pklr,Ak4,Atp5mc1,Nme6,Acaca,Nme2,Acsl5,Acacb,Nme1,Pdhb,Acss2
2_Member	GO Biological Processes	GO:0009260	ribonucleotide biosynthetic process	-5.61254	-2.96758	12/144	24159,24651,29223,29754,58964,60581,83782,94340,116719,191575,289950,311569	Acly,Pklr,Ak4,Atp5mc1,Nme6,Acaca,Nme2,Acsl5,Acacb,Nme1,Pdhb,Acss2
2_Member	GO Biological Processes	GO:0035384	thioester biosynthetic process	-5.34611	-2.74255	6/29	24159,60581,94340,116719,289950,311569	Acly,Acaca,Acsl5,Acacb,Pdhb,Acss2
2_Member	GO Biological Processes	GO:0071616	acyl-CoA biosynthetic process	-5.34611	-2.74255	6/29	24159,60581,94340,116719,289950,311569	Acly,Acaca,Acsl5,Acacb,Pdhb,Acss2
2_Member	GO Biological Processes	GO:0009165	nucleotide biosynthetic process	-5.05677	-2.50872	13/191	24159,24377,24651,29223,29754,58964,60581,83782,94340,116719,191575,289950,311569	Acly,G6pd,Pklr,Ak4,Atp5mc1,Nme6,Acaca,Nme2,Acsl5,Acacb,Nme1,Pdhb,Acss2
2_Member	GO Biological Processes	GO:1901293	nucleoside phosphate biosynthetic process	-4.98373	-2.4623	13/194	24159,24377,24651,29223,29754,58964,60581,83782,94340,116719,191575,289950,311569	Acly,G6pd,Pklr,Ak4,Atp5mc1,Nme6,Acaca,Nme2,Acsl5,Acacb,Nme1,Pdhb,Acss2
2_Member	GO Biological Processes	GO:0033866	nucleoside bisphosphate biosynthetic process	-4.5005	-2.12468	6/40	24159,60581,94340,116719,289950,311569	Acly,Acaca,Acsl5,Acacb,Pdhb,Acss2
2_Member	GO Biological Processes	GO:0034030	ribonucleoside bisphosphate biosynthetic process	-4.5005	-2.12468	6/40	24159,60581,94340,116719,289950,311569	Acly,Acaca,Acsl5,Acacb,Pdhb,Acss2
2_Member	GO Biological Processes	GO:0034033	purine nucleoside bisphosphate biosynthetic process	-4.5005	-2.12468	6/40	24159,60581,94340,116719,289950,311569	Acly,Acaca,Acsl5,Acacb,Pdhb,Acss2
2_Member	GO Biological Processes	GO:0033865	nucleoside bisphosphate metabolic process	-4.44455	-2.10602	9/105	24159,60581,81727,94340,116719,289950,310645,311569,361884	Acly,Acaca,Mvk,Acsl5,Acacb,Pdhb,Pmvk,Acss2,Mccc2
2_Member	GO Biological Processes	GO:0033875	ribonucleoside bisphosphate metabolic process	-4.44455	-2.10602	9/105	24159,60581,81727,94340,116719,289950,310645,311569,361884	Acly,Acaca,Mvk,Acsl5,Acacb,Pdhb,Pmvk,Acss2,Mccc2
2_Member	GO Biological Processes	GO:0034032	purine nucleoside bisphosphate metabolic process	-4.44455	-2.10602	9/105	24159,60581,81727,94340,116719,289950,310645,311569,361884	Acly,Acaca,Mvk,Acsl5,Acacb,Pdhb,Pmvk,Acss2,Mccc2
2_Member	GO Biological Processes	GO:0006637	acyl-CoA metabolic process	-4.30062	-1.99809	8/85	24159,60581,81727,94340,116719,289950,310645,311569	Acly,Acaca,Mvk,Acsl5,Acacb,Pdhb,Pmvk,Acss2
2_Member	GO Biological Processes	GO:0035383	thioester metabolic process	-4.30062	-1.99809	8/85	24159,60581,81727,94340,116719,289950,310645,311569	Acly,Acaca,Mvk,Acsl5,Acacb,Pdhb,Pmvk,Acss2
2_Member	GO Biological Processes	GO:0018130	heterocycle biosynthetic process	-3.4707	-1.31004	23/675	24159,24311,24377,24651,25374,29223,29754,58964,60581,78968,83782,94340,116719,191575,287524,287877,289950,294236,298559,299857,311569,364064,619436	Acly,Ddc,G6pd,Pklr,Alad,Ak4,Atp5mc1,Nme6,Acaca,Srebf1,Nme2,Acsl5,Acacb,Nme1,Rpa1,Pycr1,Pdhb,Gtf2h4,Tcea3,Shmt2,Acss2,Pycr2,Med24
2_Member	GO Biological Processes	GO:0006085	acetyl-CoA biosynthetic process	-2.75601	-0.805662	3/16	24159,289950,311569	Acly,Pdhb,Acss2
2_Member	GO Biological Processes	GO:0019438	aromatic compound biosynthetic process	-2.65292	-0.726055	21/684	24159,24311,24377,24651,25374,29223,29754,58964,60581,78968,83782,94340,116719,191575,287524,289950,294236,298559,299857,311569,619436	Acly,Ddc,G6pd,Pklr,Alad,Ak4,Atp5mc1,Nme6,Acaca,Srebf1,Nme2,Acsl5,Acacb,Nme1,Rpa1,Pdhb,Gtf2h4,Tcea3,Shmt2,Acss2,Med24
2_Member	KEGG Pathway	rno00061	Fatty acid biosynthesis	-2.60241	-0.687835	3/18	60581,94340,116719	Acaca,Acsl5,Acacb
2_Member	GO Biological Processes	GO:0043604	amide biosynthetic process	-2.52886	-0.637995	18/563	24159,25458,28298,29665,60581,81775,94340,116719,289950,291434,291624,295037,298559,306804,311569,498226,498555,690214	Acly,Gss,Rpl32,P2rx7,Acaca,Rps21,Acsl5,Acacb,Pdhb,Rpl17,Lars1,Mgst2,Tcea3,Iars1,Acss2,Pm20d1,LOC498555,Pdf
2_Member	GO Biological Processes	GO:0034654	nucleobase-containing compound biosynthetic process	-2.19373	-0.378081	18/607	24159,24377,24651,29223,29754,58964,60581,78968,83782,94340,116719,191575,287524,289950,294236,298559,311569,619436	Acly,G6pd,Pklr,Ak4,Atp5mc1,Nme6,Acaca,Srebf1,Nme2,Acsl5,Acacb,Nme1,Rpa1,Pdhb,Gtf2h4,Tcea3,Acss2,Med24
3_Summary	GO Biological Processes	GO:0062012	regulation of small molecule metabolic process	-9.06778	-5.42282	25/374	24267,24385,25317,25659,29223,29603,29665,64191,78968,81530,81727,83791,94340,116551,116719,117041,192280,300095,304785,306840,309513,360498,361643,362434,404280,24377,24383,114860,289950,298250,361274	Comt,Gck,Fgf1,Khk,Ak4,Bckdk,P2rx7,Dhcr7,Srebf1,Pdk2,Mvk,Fdps,Acsl5,Pdk1,Acacb,Nln,Ppp1r3b,Srebf2,Slc45a3,Sirt5,Ppp1r3c,Jmjd8,Lcmt1,Lpcat3,Mid1ip1,G6pd,Gapdh,Gale,Pdhb,Fggy,Nudt5
3_Member	GO Biological Processes	GO:0062012	regulation of small molecule metabolic process	-9.06778	-5.42282	25/374	24267,24385,25317,25659,29223,29603,29665,64191,78968,81530,81727,83791,94340,116551,116719,117041,192280,300095,304785,306840,309513,360498,361643,362434,404280	Comt,Gck,Fgf1,Khk,Ak4,Bckdk,P2rx7,Dhcr7,Srebf1,Pdk2,Mvk,Fdps,Acsl5,Pdk1,Acacb,Nln,Ppp1r3b,Srebf2,Slc45a3,Sirt5,Ppp1r3c,Jmjd8,Lcmt1,Lpcat3,Mid1ip1
3_Member	GO Biological Processes	GO:0010906	regulation of glucose metabolic process	-5.06686	-2.51004	11/136	24385,25659,29603,81530,116551,116719,117041,192280,304785,309513,361643	Gck,Khk,Bckdk,Pdk2,Pdk1,Acacb,Nln,Ppp1r3b,Slc45a3,Ppp1r3c,Lcmt1
3_Member	GO Biological Processes	GO:0006109	regulation of carbohydrate metabolic process	-4.68329	-2.25582	13/207	24385,25659,29603,29665,81530,116551,116719,117041,192280,304785,309513,360498,361643	Gck,Khk,Bckdk,P2rx7,Pdk2,Pdk1,Acacb,Nln,Ppp1r3b,Slc45a3,Ppp1r3c,Jmjd8,Lcmt1
3_Member	GO Biological Processes	GO:0010675	regulation of cellular carbohydrate metabolic process	-4.07338	-1.79015	11/174	24385,25659,29603,81530,116551,116719,117041,192280,304785,309513,361643	Gck,Khk,Bckdk,Pdk2,Pdk1,Acacb,Nln,Ppp1r3b,Slc45a3,Ppp1r3c,Lcmt1
3_Member	GO Biological Processes	GO:0005996	monosaccharide metabolic process	-3.89468	-1.65199	10/152	24377,24383,24385,25659,81530,114860,116551,289950,298250,361274	G6pd,Gapdh,Gck,Khk,Pdk2,Gale,Pdk1,Pdhb,Fggy,Nudt5
3_Member	GO Biological Processes	GO:0010565	regulation of cellular ketone metabolic process	-3.30707	-1.1934	9/148	24267,78968,81530,94340,116551,116719,304785,306840,404280	Comt,Srebf1,Pdk2,Acsl5,Pdk1,Acacb,Slc45a3,Sirt5,Mid1ip1
3_Member	GO Biological Processes	GO:0042762	regulation of sulfur metabolic process	-3.14193	-1.08804	3/12	24267,81530,116551	Comt,Pdk2,Pdk1
3_Member	GO Biological Processes	GO:0019318	hexose metabolic process	-2.98777	-0.9788	8/132	24377,24383,24385,25659,81530,114860,116551,289950	G6pd,Gapdh,Gck,Khk,Pdk2,Gale,Pdk1,Pdhb
3_Member	GO Biological Processes	GO:0019217	regulation of fatty acid metabolic process	-2.96483	-0.970146	7/103	78968,81530,94340,116551,116719,304785,404280	Srebf1,Pdk2,Acsl5,Pdk1,Acacb,Slc45a3,Mid1ip1
3_Member	GO Biological Processes	GO:1900542	regulation of purine nucleotide metabolic process	-2.59363	-0.681066	6/89	24385,29223,29665,81530,116551,360498	Gck,Ak4,P2rx7,Pdk2,Pdk1,Jmjd8
3_Member	GO Biological Processes	GO:0006140	regulation of nucleotide metabolic process	-2.5692	-0.662351	6/90	24385,29223,29665,81530,116551,360498	Gck,Ak4,P2rx7,Pdk2,Pdk1,Jmjd8
3_Member	GO Biological Processes	GO:0006006	glucose metabolic process	-2.32132	-0.477427	6/101	24377,24383,24385,81530,116551,289950	G6pd,Gapdh,Gck,Pdk2,Pdk1,Pdhb
4_Summary	GO Biological Processes	GO:0045540	regulation of cholesterol biosynthetic process	-7.56842	-4.4975	7/22	25317,64191,78968,81727,83791,300095,362434,24159,24377,25035,29665,60581,81821,83512,84575,89841,94340,116719,246074,297332,309262,310645,311569,313977,361344,362972,368088,29743,140940,294255,300108,301131,316130,404280,690610,300228,25621,81530,116551,304785,305795,689029,24267,291283,24385,24311,24326,298079,308129,361730,362757	Fgf1,Dhcr7,Srebf1,Mvk,Fdps,Srebf2,Lpcat3,Acly,G6pd,Cyb5r3,P2rx7,Acaca,Dgkz,Fads2,Fads1,Pcyt2,Acsl5,Acacb,Scd,Thnsl2,Nsdhl,Pmvk,Acss2,Lpin1,Mppe1,Pnpla3,Dgkd,Slc25a1,Arf3,Slc44a4,Pnpla5,Tnfaip8l1,Plin3,Mid1ip1,Tmem86b,Lima1,Cd81,Pdk2,Pdk1,Slc45a3,Abhd6,Tm6sf2,Comt,Akr1c2,Gck,Ddc,Ednra,Aldh1b1,Iyd,Tkfc,Rdh11
4_Member	GO Biological Processes	GO:0045540	regulation of cholesterol biosynthetic process	-7.56842	-4.4975	7/22	25317,64191,78968,81727,83791,300095,362434	Fgf1,Dhcr7,Srebf1,Mvk,Fdps,Srebf2,Lpcat3
4_Member	GO Biological Processes	GO:0106118	regulation of sterol biosynthetic process	-7.56842	-4.4975	7/22	25317,64191,78968,81727,83791,300095,362434	Fgf1,Dhcr7,Srebf1,Mvk,Fdps,Srebf2,Lpcat3
4_Member	GO Biological Processes	GO:0008610	lipid biosynthetic process	-7.07079	-4.0982	26/505	24159,24377,25035,29665,60581,64191,78968,81727,81821,83512,83791,84575,89841,94340,116719,246074,297332,300095,309262,310645,311569,313977,361344,362434,362972,368088	Acly,G6pd,Cyb5r3,P2rx7,Acaca,Dhcr7,Srebf1,Mvk,Dgkz,Fads2,Fdps,Fads1,Pcyt2,Acsl5,Acacb,Scd,Thnsl2,Srebf2,Nsdhl,Pmvk,Acss2,Lpin1,Mppe1,Lpcat3,Pnpla3,Dgkd
4_Member	GO Biological Processes	GO:0006695	cholesterol biosynthetic process	-5.87362	-3.17067	7/37	24377,25035,64191,81727,83791,309262,310645	G6pd,Cyb5r3,Dhcr7,Mvk,Fdps,Nsdhl,Pmvk
4_Member	GO Biological Processes	GO:0090181	regulation of cholesterol metabolic process	-5.87362	-3.17067	7/37	25317,64191,78968,81727,83791,300095,362434	Fgf1,Dhcr7,Srebf1,Mvk,Fdps,Srebf2,Lpcat3
4_Member	GO Biological Processes	GO:1902653	secondary alcohol biosynthetic process	-5.87362	-3.17067	7/37	24377,25035,64191,81727,83791,309262,310645	G6pd,Cyb5r3,Dhcr7,Mvk,Fdps,Nsdhl,Pmvk
4_Member	GO Biological Processes	GO:0016126	sterol biosynthetic process	-5.55733	-2.9231	7/41	24377,25035,64191,81727,83791,309262,310645	G6pd,Cyb5r3,Dhcr7,Mvk,Fdps,Nsdhl,Pmvk
4_Member	Reactome Gene Sets	R-RNO-556833	Metabolism of lipids	-5.23767	-2.64387	23/517	24159,29743,60581,64191,78968,81727,83512,83791,84575,89841,94340,140940,294255,300095,300108,301131,309262,310645,316130,362434,362972,404280,690610	Acly,Slc25a1,Acaca,Dhcr7,Srebf1,Mvk,Fads2,Fdps,Fads1,Pcyt2,Acsl5,Arf3,Slc44a4,Srebf2,Pnpla5,Tnfaip8l1,Nsdhl,Pmvk,Plin3,Lpcat3,Pnpla3,Mid1ip1,Tmem86b
4_Member	GO Biological Processes	GO:0008203	cholesterol metabolic process	-5.00057	-2.46956	10/113	24377,25035,64191,78968,81727,83791,300095,300228,309262,310645	G6pd,Cyb5r3,Dhcr7,Srebf1,Mvk,Fdps,Srebf2,Lima1,Nsdhl,Pmvk
4_Member	GO Biological Processes	GO:0045542	positive regulation of cholesterol biosynthetic process	-4.77441	-2.31978	4/11	25317,78968,83791,300095	Fgf1,Srebf1,Fdps,Srebf2
4_Member	GO Biological Processes	GO:0106120	positive regulation of sterol biosynthetic process	-4.77441	-2.31978	4/11	25317,78968,83791,300095	Fgf1,Srebf1,Fdps,Srebf2
4_Member	Reactome Gene Sets	R-RNO-191273	Cholesterol biosynthesis	-4.74668	-2.30114	5/22	64191,81727,83791,309262,310645	Dhcr7,Mvk,Fdps,Nsdhl,Pmvk
4_Member	GO Biological Processes	GO:0016125	sterol metabolic process	-4.73834	-2.30114	10/121	24377,25035,64191,78968,81727,83791,300095,300228,309262,310645	G6pd,Cyb5r3,Dhcr7,Srebf1,Mvk,Fdps,Srebf2,Lima1,Nsdhl,Pmvk
4_Member	GO Biological Processes	GO:1902930	regulation of alcohol biosynthetic process	-4.73524	-2.30114	7/54	25317,64191,78968,81727,83791,300095,362434	Fgf1,Dhcr7,Srebf1,Mvk,Fdps,Srebf2,Lpcat3
4_Member	GO Biological Processes	GO:0090205	positive regulation of cholesterol metabolic process	-4.60361	-2.2017	4/12	25317,78968,83791,300095	Fgf1,Srebf1,Fdps,Srebf2
4_Member	GO Biological Processes	GO:0019216	regulation of lipid metabolic process	-4.5973	-2.20155	18/378	25317,25621,64191,78968,81530,81727,81821,83791,94340,116551,116719,300095,304785,305795,313977,362434,404280,689029	Fgf1,Cd81,Dhcr7,Srebf1,Pdk2,Mvk,Dgkz,Fdps,Acsl5,Pdk1,Acacb,Srebf2,Slc45a3,Abhd6,Lpin1,Lpcat3,Mid1ip1,Tm6sf2
4_Member	GO Biological Processes	GO:1902652	secondary alcohol metabolic process	-4.49663	-2.12468	10/129	24377,25035,64191,78968,81727,83791,300095,300228,309262,310645	G6pd,Cyb5r3,Dhcr7,Srebf1,Mvk,Fdps,Srebf2,Lima1,Nsdhl,Pmvk
4_Member	GO Biological Processes	GO:0046890	regulation of lipid biosynthetic process	-4.21563	-1.92286	12/198	25317,64191,78968,81727,83791,94340,300095,304785,305795,313977,362434,404280	Fgf1,Dhcr7,Srebf1,Mvk,Fdps,Acsl5,Srebf2,Slc45a3,Abhd6,Lpin1,Lpcat3,Mid1ip1
4_Member	GO Biological Processes	GO:0008202	steroid metabolic process	-3.80916	-1.57075	13/252	24267,24377,25035,64191,78968,81727,83791,246074,291283,300095,300228,309262,310645	Comt,G6pd,Cyb5r3,Dhcr7,Srebf1,Mvk,Fdps,Scd,Akr1c2,Srebf2,Lima1,Nsdhl,Pmvk
4_Member	GO Biological Processes	GO:0046889	positive regulation of lipid biosynthetic process	-3.71047	-1.48465	8/103	25317,78968,83791,94340,300095,304785,305795,404280	Fgf1,Srebf1,Fdps,Acsl5,Srebf2,Slc45a3,Abhd6,Mid1ip1
4_Member	GO Biological Processes	GO:0062013	positive regulation of small molecule metabolic process	-3.62498	-1.40735	10/164	24267,24385,25317,29665,78968,83791,94340,300095,304785,404280	Comt,Gck,Fgf1,P2rx7,Srebf1,Fdps,Acsl5,Srebf2,Slc45a3,Mid1ip1
4_Member	GO Biological Processes	GO:0050810	regulation of steroid biosynthetic process	-3.56287	-1.36319	7/82	25317,64191,78968,81727,83791,300095,362434	Fgf1,Dhcr7,Srebf1,Mvk,Fdps,Srebf2,Lpcat3
4_Member	GO Biological Processes	GO:1901615	organic hydroxy compound metabolic process	-3.52078	-1.33822	18/460	24267,24311,24326,24377,25035,64191,78968,81727,83791,291283,298079,300095,300228,308129,309262,310645,361730,362757	Comt,Ddc,Ednra,G6pd,Cyb5r3,Dhcr7,Srebf1,Mvk,Fdps,Akr1c2,Aldh1b1,Srebf2,Lima1,Iyd,Nsdhl,Pmvk,Tkfc,Rdh11
4_Member	GO Biological Processes	GO:0045834	positive regulation of lipid metabolic process	-3.45905	-1.30546	10/172	25317,25621,78968,81821,83791,94340,300095,304785,305795,404280	Fgf1,Cd81,Srebf1,Dgkz,Fdps,Acsl5,Srebf2,Slc45a3,Abhd6,Mid1ip1
4_Member	GO Biological Processes	GO:0006066	alcohol metabolic process	-3.43374	-1.29052	14/312	24377,25035,64191,78968,81727,83791,291283,298079,300095,300228,309262,310645,361730,362757	G6pd,Cyb5r3,Dhcr7,Srebf1,Mvk,Fdps,Akr1c2,Aldh1b1,Srebf2,Lima1,Nsdhl,Pmvk,Tkfc,Rdh11
4_Member	GO Biological Processes	GO:0046165	alcohol biosynthetic process	-3.11909	-1.07347	7/97	24377,25035,64191,81727,83791,309262,310645	G6pd,Cyb5r3,Dhcr7,Mvk,Fdps,Nsdhl,Pmvk
4_Member	GO Biological Processes	GO:0006694	steroid biosynthetic process	-3.09256	-1.05237	7/98	24377,25035,64191,81727,83791,309262,310645	G6pd,Cyb5r3,Dhcr7,Mvk,Fdps,Nsdhl,Pmvk
4_Member	Reactome Gene Sets	R-RNO-8957322	Metabolism of steroids	-3.06637	-1.03154	7/99	64191,78968,81727,83791,300095,309262,310645	Dhcr7,Srebf1,Mvk,Fdps,Srebf2,Nsdhl,Pmvk
4_Member	GO Biological Processes	GO:0010893	positive regulation of steroid biosynthetic process	-3.01223	-1.00075	4/29	25317,78968,83791,300095	Fgf1,Srebf1,Fdps,Srebf2
4_Member	GO Biological Processes	GO:1902932	positive regulation of alcohol biosynthetic process	-2.95534	-0.970146	4/30	25317,78968,83791,300095	Fgf1,Srebf1,Fdps,Srebf2
4_Member	GO Biological Processes	GO:0019218	regulation of steroid metabolic process	-2.68789	-0.745476	7/115	25317,64191,78968,81727,83791,300095,362434	Fgf1,Dhcr7,Srebf1,Mvk,Fdps,Srebf2,Lpcat3
4_Member	GO Biological Processes	GO:0045940	positive regulation of steroid metabolic process	-2.61002	-0.687835	4/37	25317,78968,83791,300095	Fgf1,Srebf1,Fdps,Srebf2
4_Member	GO Biological Processes	GO:1901617	organic hydroxy compound biosynthetic process	-2.36582	-0.513256	8/166	24311,24377,25035,64191,81727,83791,309262,310645	Ddc,G6pd,Cyb5r3,Dhcr7,Mvk,Fdps,Nsdhl,Pmvk
4_Member	KEGG Pathway	rno00900	Terpenoid backbone biosynthesis	-2.18691	-0.372863	3/25	81727,83791,310645	Mvk,Fdps,Pmvk
5_Summary	GO Biological Processes	GO:0006520	cellular amino acid metabolic process	-6.92396	-3.97797	18/259	24267,24311,25257,25274,29603,287877,288912,291624,295961,297332,299857,306804,308129,361884,363285,364064,366959,498226,24314,289950,292710,114768,114860,298079,299196,313977,361274,361730	Comt,Ddc,Gamt,Tst,Bckdk,Pycr1,Mri1,Lars1,Apip,Thnsl2,Shmt2,Iars1,Iyd,Mccc2,Scly,Pycr2,Gcat,Pm20d1,Nqo1,Pdhb,Ethe1,Uox,Gale,Aldh1b1,Abcd4,Lpin1,Nudt5,Tkfc
5_Member	GO Biological Processes	GO:0006520	cellular amino acid metabolic process	-6.92396	-3.97797	18/259	24267,24311,25257,25274,29603,287877,288912,291624,295961,297332,299857,306804,308129,361884,363285,364064,366959,498226	Comt,Ddc,Gamt,Tst,Bckdk,Pycr1,Mri1,Lars1,Apip,Thnsl2,Shmt2,Iars1,Iyd,Mccc2,Scly,Pycr2,Gcat,Pm20d1
5_Member	GO Biological Processes	GO:1901605	alpha-amino acid metabolic process	-5.94658	-3.19093	14/185	24267,25257,25274,29603,287877,288912,295961,297332,299857,308129,361884,363285,364064,366959	Comt,Gamt,Tst,Bckdk,Pycr1,Mri1,Apip,Thnsl2,Shmt2,Iyd,Mccc2,Scly,Pycr2,Gcat
5_Member	Reactome Gene Sets	R-RNO-71291	Metabolism of amino acids and derivatives	-3.27612	-1.17212	11/215	24311,24314,25274,29603,288912,289950,292710,308129,361884,363285,364064	Ddc,Nqo1,Tst,Bckdk,Mri1,Pdhb,Ethe1,Iyd,Mccc2,Scly,Pycr2
5_Member	GO Biological Processes	GO:0009071	serine family amino acid catabolic process	-3.03295	-1.01428	3/13	297332,299857,363285	Thnsl2,Shmt2,Scly
5_Member	GO Biological Processes	GO:0044282	small molecule catabolic process	-2.79672	-0.839734	13/323	29603,114768,114860,297332,298079,299196,299857,313977,361274,361730,361884,363285,366959	Bckdk,Uox,Gale,Thnsl2,Aldh1b1,Abcd4,Shmt2,Lpin1,Nudt5,Tkfc,Mccc2,Scly,Gcat
5_Member	GO Biological Processes	GO:1901606	alpha-amino acid catabolic process	-2.69489	-0.748902	6/85	29603,297332,299857,361884,363285,366959	Bckdk,Thnsl2,Shmt2,Mccc2,Scly,Gcat
5_Member	GO Biological Processes	GO:0009069	serine family amino acid metabolic process	-2.65447	-0.726055	4/36	25274,297332,299857,363285	Tst,Thnsl2,Shmt2,Scly
6_Summary	GO Biological Processes	GO:0044262	cellular carbohydrate metabolic process	-6.8522	-3.9274	14/156	24385,25659,29633,64035,117548,192280,288333,298250,305234,306549,309513,312272,312382,361730,24377,24383,24651,81530,83688,114860,116551,289950,361274,29743,64524,362335,25522,60581,78968,116719,311799,29223,29665,299857,360498	Gck,Khk,Ndst1,Pygl,Kif1b,Ppp1r3b,Gbe1,Fggy,Stbd1,Pomk,Ppp1r3c,Mgam,Abcg2,Tkfc,G6pd,Gapdh,Pklr,Pdk2,Taldo1,Gale,Pdk1,Pdhb,Nudt5,Slc25a1,Tkt,Nup205,Prkcz,Acaca,Srebf1,Acacb,Ndor1,Ak4,P2rx7,Shmt2,Jmjd8
6_Member	GO Biological Processes	GO:0044262	cellular carbohydrate metabolic process	-6.8522	-3.9274	14/156	24385,25659,29633,64035,117548,192280,288333,298250,305234,306549,309513,312272,312382,361730	Gck,Khk,Ndst1,Pygl,Kif1b,Ppp1r3b,Gbe1,Fggy,Stbd1,Pomk,Ppp1r3c,Mgam,Abcg2,Tkfc
6_Member	GO Biological Processes	GO:0005975	carbohydrate metabolic process	-6.74583	-3.84124	23/422	24377,24383,24385,24651,25659,29633,64035,81530,83688,114860,116551,117548,192280,288333,289950,298250,305234,306549,309513,312272,312382,361274,361730	G6pd,Gapdh,Gck,Pklr,Khk,Ndst1,Pygl,Pdk2,Taldo1,Gale,Pdk1,Kif1b,Ppp1r3b,Gbe1,Pdhb,Fggy,Stbd1,Pomk,Ppp1r3c,Mgam,Abcg2,Nudt5,Tkfc
6_Member	GO Biological Processes	GO:0016052	carbohydrate catabolic process	-5.81226	-3.1291	10/92	24383,24385,24651,25659,64035,114860,305234,312272,361274,361730	Gapdh,Gck,Pklr,Khk,Pygl,Gale,Stbd1,Mgam,Nudt5,Tkfc
6_Member	GO Biological Processes	GO:0044042	glucan metabolic process	-5.02091	-2.48147	7/49	24385,64035,192280,288333,305234,309513,312272	Gck,Pygl,Ppp1r3b,Gbe1,Stbd1,Ppp1r3c,Mgam
6_Member	GO Biological Processes	GO:0005976	polysaccharide metabolic process	-4.87528	-2.39912	8/71	24385,29633,64035,192280,288333,305234,309513,312272	Gck,Ndst1,Pygl,Ppp1r3b,Gbe1,Stbd1,Ppp1r3c,Mgam
6_Member	Reactome Gene Sets	R-RNO-71387	Metabolism of carbohydrates	-4.42701	-2.09381	13/219	24377,24383,24385,24651,25659,29633,29743,64035,64524,83688,309513,361730,362335	G6pd,Gapdh,Gck,Pklr,Khk,Ndst1,Slc25a1,Pygl,Tkt,Taldo1,Ppp1r3c,Tkfc,Nup205
6_Member	GO Biological Processes	GO:0005977	glycogen metabolic process	-4.04061	-1.77132	6/48	24385,64035,192280,288333,305234,309513	Gck,Pygl,Ppp1r3b,Gbe1,Stbd1,Ppp1r3c
6_Member	GO Biological Processes	GO:0006073	cellular glucan metabolic process	-4.04061	-1.77132	6/48	24385,64035,192280,288333,305234,309513	Gck,Pygl,Ppp1r3b,Gbe1,Stbd1,Ppp1r3c
6_Member	GO Biological Processes	GO:0044264	cellular polysaccharide metabolic process	-4.03598	-1.77124	7/69	24385,29633,64035,192280,288333,305234,309513	Gck,Ndst1,Pygl,Ppp1r3b,Gbe1,Stbd1,Ppp1r3c
6_Member	GO Biological Processes	GO:0006112	energy reserve metabolic process	-3.57826	-1.36466	6/58	24385,64035,192280,288333,305234,309513	Gck,Pygl,Ppp1r3b,Gbe1,Stbd1,Ppp1r3c
6_Member	KEGG Pathway	rno04910	Insulin signaling pathway	-3.5073	-1.32847	9/139	24385,24651,25522,60581,64035,78968,116719,192280,309513	Gck,Pklr,Prkcz,Acaca,Pygl,Srebf1,Acacb,Ppp1r3b,Ppp1r3c
6_Member	GO Biological Processes	GO:0006091	generation of precursor metabolites and energy	-3.24425	-1.16455	14/326	24377,24383,24385,24651,64035,64524,83688,117548,192280,288333,289950,305234,309513,311799	G6pd,Gapdh,Gck,Pklr,Pygl,Tkt,Taldo1,Kif1b,Ppp1r3b,Gbe1,Pdhb,Stbd1,Ppp1r3c,Ndor1
6_Member	KEGG Pathway	rno00500	Starch and sucrose metabolism	-2.84784	-0.879582	4/32	24385,64035,288333,312272	Gck,Pygl,Gbe1,Mgam
6_Member	GO Biological Processes	GO:0043467	regulation of generation of precursor metabolites and energy	-2.72712	-0.778955	8/145	24385,25659,29223,29665,192280,299857,309513,360498	Gck,Khk,Ak4,P2rx7,Ppp1r3b,Shmt2,Ppp1r3c,Jmjd8
6_Member	GO Biological Processes	GO:0070873	regulation of glycogen metabolic process	-2.56694	-0.662351	4/38	24385,25659,192280,309513	Gck,Khk,Ppp1r3b,Ppp1r3c
6_Member	GO Biological Processes	GO:0043470	regulation of carbohydrate catabolic process	-2.54378	-0.644237	5/63	24385,29665,192280,309513,360498	Gck,P2rx7,Ppp1r3b,Ppp1r3c,Jmjd8
6_Member	GO Biological Processes	GO:0005978	glycogen biosynthetic process	-2.53272	-0.639816	3/19	24385,288333,309513	Gck,Gbe1,Ppp1r3c
6_Member	GO Biological Processes	GO:0009250	glucan biosynthetic process	-2.53272	-0.639816	3/19	24385,288333,309513	Gck,Gbe1,Ppp1r3c
6_Member	GO Biological Processes	GO:0000271	polysaccharide biosynthetic process	-2.52518	-0.637995	4/39	24385,29633,288333,309513	Gck,Ndst1,Gbe1,Ppp1r3c
6_Member	GO Biological Processes	GO:0033692	cellular polysaccharide biosynthetic process	-2.52518	-0.637995	4/39	24385,29633,288333,309513	Gck,Ndst1,Gbe1,Ppp1r3c
6_Member	GO Biological Processes	GO:0016051	carbohydrate biosynthetic process	-2.3424	-0.495059	6/100	24377,24383,24385,29633,288333,309513	G6pd,Gapdh,Gck,Ndst1,Gbe1,Ppp1r3c
6_Member	GO Biological Processes	GO:0032881	regulation of polysaccharide metabolic process	-2.23073	-0.410225	4/47	24385,25659,192280,309513	Gck,Khk,Ppp1r3b,Ppp1r3c
6_Member	KEGG Pathway	rno04931	Insulin resistance	-2.14301	-0.335329	6/110	25522,64035,78968,116719,192280,309513	Prkcz,Pygl,Srebf1,Acacb,Ppp1r3b,Ppp1r3c
6_Member	GO Biological Processes	GO:0034637	cellular carbohydrate biosynthetic process	-2.10507	-0.308299	4/51	24385,29633,288333,309513	Gck,Ndst1,Gbe1,Ppp1r3c
7_Summary	KEGG Pathway	rno01200	Carbon metabolism	-6.50246	-3.61717	12/119	24377,24383,24385,24552,24651,64524,83688,289950,299857,311569,361602,361730,60581,116719,298079,29743,362335,29223,361274,25522,25559	G6pd,Gapdh,Gck,Me1,Pklr,Tkt,Taldo1,Pdhb,Shmt2,Acss2,Me3,Tkfc,Acaca,Acacb,Aldh1b1,Slc25a1,Nup205,Ak4,Nudt5,Prkcz,Abcc8
7_Member	KEGG Pathway	rno01200	Carbon metabolism	-6.50246	-3.61717	12/119	24377,24383,24385,24552,24651,64524,83688,289950,299857,311569,361602,361730	G6pd,Gapdh,Gck,Me1,Pklr,Tkt,Taldo1,Pdhb,Shmt2,Acss2,Me3,Tkfc
7_Member	KEGG Pathway	rno00620	Pyruvate metabolism	-6.34096	-3.50892	8/46	24552,24651,60581,116719,289950,298079,311569,361602	Me1,Pklr,Acaca,Acacb,Pdhb,Aldh1b1,Acss2,Me3
7_Member	GO Biological Processes	GO:0006090	pyruvate metabolic process	-3.20201	-1.13108	6/68	24383,24385,24552,24651,289950,361602	Gapdh,Gck,Me1,Pklr,Pdhb,Me3
7_Member	KEGG Pathway	rno00010	Glycolysis / Gluconeogenesis	-3.20201	-1.13108	6/68	24383,24385,24651,289950,298079,311569	Gapdh,Gck,Pklr,Pdhb,Aldh1b1,Acss2
7_Member	Reactome Gene Sets	R-RNO-70326	Glucose metabolism	-2.42741	-0.553305	5/67	24383,24385,24651,29743,362335	Gapdh,Gck,Pklr,Slc25a1,Nup205
7_Member	GO Biological Processes	GO:0009185	ribonucleoside diphosphate metabolic process	-2.39964	-0.543559	5/68	24383,24385,24651,29223,361274	Gapdh,Gck,Pklr,Ak4,Nudt5
7_Member	KEGG Pathway	rno04930	Type II diabetes mellitus	-2.16636	-0.357094	4/49	24385,24651,25522,25559	Gck,Pklr,Prkcz,Abcc8
7_Member	Reactome Gene Sets	R-RNO-70171	Glycolysis	-2.10507	-0.308299	4/51	24383,24385,24651,362335	Gapdh,Gck,Pklr,Nup205
7_Member	GO Biological Processes	GO:0046031	ADP metabolic process	-2.07549	-0.284845	4/52	24383,24385,24651,29223	Gapdh,Gck,Pklr,Ak4
8_Summary	KEGG Pathway	rno01240	Biosynthesis of cofactors	-6.09725	-3.30064	13/154	24314,25374,25458,29223,58964,83782,191575,298079,299857,309004,362757,501167,687861,78968,83791,170816,291283,363247,246074,24383,24385,24651,361274,29754,100360582,100363253,171341,295037,499422	Nqo1,Alad,Gss,Ak4,Nme6,Nme2,Nme1,Aldh1b1,Shmt2,Vkorc1,Rdh11,Gmppa,Mmab,Srebf1,Fdps,Olr59,Akr1c2,Xrcc5,Scd,Gapdh,Gck,Pklr,Nudt5,Atp5mc1,Nt5c,Nt5c2,Mgst1,Mgst2,Gstt3
8_Member	KEGG Pathway	rno01240	Biosynthesis of cofactors	-6.09725	-3.30064	13/154	24314,25374,25458,29223,58964,83782,191575,298079,299857,309004,362757,501167,687861	Nqo1,Alad,Gss,Ak4,Nme6,Nme2,Nme1,Aldh1b1,Shmt2,Vkorc1,Rdh11,Gmppa,Mmab
8_Member	GO Biological Processes	GO:0071398	cellular response to fatty acid	-4.84564	-2.37677	7/52	78968,83782,83791,170816,191575,291283,363247	Srebf1,Nme2,Fdps,Olr59,Nme1,Akr1c2,Xrcc5
8_Member	GO Biological Processes	GO:0070542	response to fatty acid	-4.64917	-2.22823	9/99	25374,78968,83782,83791,170816,191575,246074,291283,363247	Alad,Srebf1,Nme2,Fdps,Olr59,Nme1,Scd,Akr1c2,Xrcc5
8_Member	GO Biological Processes	GO:0006165	nucleoside diphosphate phosphorylation	-4.33731	-2.00937	7/62	24383,24385,24651,29223,58964,83782,191575	Gapdh,Gck,Pklr,Ak4,Nme6,Nme2,Nme1
8_Member	GO Biological Processes	GO:0009132	nucleoside diphosphate metabolic process	-4.22786	-1.93023	8/87	24383,24385,24651,29223,58964,83782,191575,361274	Gapdh,Gck,Pklr,Ak4,Nme6,Nme2,Nme1,Nudt5
8_Member	GO Biological Processes	GO:0046939	nucleotide phosphorylation	-4.20346	-1.91549	7/65	24383,24385,24651,29223,58964,83782,191575	Gapdh,Gck,Pklr,Ak4,Nme6,Nme2,Nme1
8_Member	GO Biological Processes	GO:0006228	UTP biosynthetic process	-3.54515	-1.35504	3/9	58964,83782,191575	Nme6,Nme2,Nme1
8_Member	GO Biological Processes	GO:0009205	purine ribonucleoside triphosphate metabolic process	-3.53727	-1.35095	6/59	24651,29223,29754,58964,83782,191575	Pklr,Ak4,Atp5mc1,Nme6,Nme2,Nme1
8_Member	GO Biological Processes	GO:0009142	nucleoside triphosphate biosynthetic process	-3.49709	-1.32263	6/60	24651,29223,29754,58964,83782,191575	Pklr,Ak4,Atp5mc1,Nme6,Nme2,Nme1
8_Member	GO Biological Processes	GO:0006183	GTP biosynthetic process	-3.39522	-1.2588	3/10	58964,83782,191575	Nme6,Nme2,Nme1
8_Member	GO Biological Processes	GO:0009206	purine ribonucleoside triphosphate biosynthetic process	-3.29862	-1.18833	5/43	24651,29754,58964,83782,191575	Pklr,Atp5mc1,Nme6,Nme2,Nme1
8_Member	GO Biological Processes	GO:0009199	ribonucleoside triphosphate metabolic process	-3.27172	-1.17084	6/66	24651,29223,29754,58964,83782,191575	Pklr,Ak4,Atp5mc1,Nme6,Nme2,Nme1
8_Member	GO Biological Processes	GO:0046051	UTP metabolic process	-3.2619	-1.17022	3/11	58964,83782,191575	Nme6,Nme2,Nme1
8_Member	GO Biological Processes	GO:0009145	purine nucleoside triphosphate biosynthetic process	-3.25169	-1.16878	5/44	24651,29754,58964,83782,191575	Pklr,Atp5mc1,Nme6,Nme2,Nme1
8_Member	GO Biological Processes	GO:0009144	purine nucleoside triphosphate metabolic process	-3.23655	-1.1598	6/67	24651,29223,29754,58964,83782,191575	Pklr,Ak4,Atp5mc1,Nme6,Nme2,Nme1
8_Member	GO Biological Processes	GO:0046039	GTP metabolic process	-3.1975	-1.12946	4/26	29223,58964,83782,191575	Ak4,Nme6,Nme2,Nme1
8_Member	GO Biological Processes	GO:0009201	ribonucleoside triphosphate biosynthetic process	-3.03441	-1.01428	5/49	24651,29754,58964,83782,191575	Pklr,Atp5mc1,Nme6,Nme2,Nme1
8_Member	GO Biological Processes	GO:0006241	CTP biosynthetic process	-3.03295	-1.01428	3/13	58964,83782,191575	Nme6,Nme2,Nme1
8_Member	GO Biological Processes	GO:0009218	pyrimidine ribonucleotide metabolic process	-3.01223	-1.00075	4/29	58964,83782,191575,100360582	Nme6,Nme2,Nme1,Nt5c
8_Member	GO Biological Processes	GO:0009209	pyrimidine ribonucleoside triphosphate biosynthetic process	-2.93318	-0.953339	3/14	58964,83782,191575	Nme6,Nme2,Nme1
8_Member	GO Biological Processes	GO:0046036	CTP metabolic process	-2.84123	-0.877518	3/15	58964,83782,191575	Nme6,Nme2,Nme1
8_Member	KEGG Pathway	rno00240	Pyrimidine metabolism	-2.8059	-0.846685	5/55	58964,83782,191575,100360582,100363253	Nme6,Nme2,Nme1,Nt5c,Nt5c2
8_Member	GO Biological Processes	GO:0009208	pyrimidine ribonucleoside triphosphate metabolic process	-2.67664	-0.737125	3/17	58964,83782,191575	Nme6,Nme2,Nme1
8_Member	GO Biological Processes	GO:0009148	pyrimidine nucleoside triphosphate biosynthetic process	-2.60241	-0.687835	3/18	58964,83782,191575	Nme6,Nme2,Nme1
8_Member	GO Biological Processes	GO:0009141	nucleoside triphosphate metabolic process	-2.5692	-0.662351	6/90	24651,29223,29754,58964,83782,191575	Pklr,Ak4,Atp5mc1,Nme6,Nme2,Nme1
8_Member	GO Biological Processes	GO:0006220	pyrimidine nucleotide metabolic process	-2.44528	-0.565623	4/41	58964,83782,191575,100360582	Nme6,Nme2,Nme1,Nt5c
8_Member	KEGG Pathway	rno00983	Drug metabolism - other enzymes	-2.4295	-0.553305	6/96	58964,83782,171341,191575,295037,499422	Nme6,Nme2,Mgst1,Nme1,Mgst2,Gstt3
8_Member	GO Biological Processes	GO:0009220	pyrimidine ribonucleotide biosynthetic process	-2.40507	-0.545449	3/21	58964,83782,191575	Nme6,Nme2,Nme1
8_Member	Reactome Gene Sets	R-RNO-499943	Interconversion of nucleotide di- and triphosphates	-2.40507	-0.545449	3/21	29223,83782,191575	Ak4,Nme2,Nme1
8_Member	GO Biological Processes	GO:0009147	pyrimidine nucleoside triphosphate metabolic process	-2.29057	-0.455175	3/23	58964,83782,191575	Nme6,Nme2,Nme1
8_Member	GO Biological Processes	GO:0006221	pyrimidine nucleotide biosynthetic process	-2.04804	-0.265087	3/28	58964,83782,191575	Nme6,Nme2,Nme1
9_Summary	KEGG Pathway	rno04141	Protein processing in endoplasmic reticulum	-5.66994	-3.00271	13/168	25596,64701,116666,117030,171129,192275,286906,298068,309433,313648,361233,500972,100910823,287983,303100,295243,306549,311637,29633	Rpn1,Rpn2,Lman1,Erp29,Uggt1,Dad1,Pdia6,Sec61b,Sec31b,Ddost,Ssr1,Stt3a,Derl2,Alg3,Mgat4b,Krtcap2,Pomk,Slc35c2,Ndst1
9_Member	KEGG Pathway	rno04141	Protein processing in endoplasmic reticulum	-5.66994	-3.00271	13/168	25596,64701,116666,117030,171129,192275,286906,298068,309433,313648,361233,500972,100910823	Rpn1,Rpn2,Lman1,Erp29,Uggt1,Dad1,Pdia6,Sec61b,Sec31b,Ddost,Ssr1,Stt3a,Derl2
9_Member	KEGG Pathway	rno00513	Various types of N-glycan biosynthesis	-5.63291	-2.97696	7/40	25596,64701,192275,287983,303100,313648,500972	Rpn1,Rpn2,Dad1,Alg3,Mgat4b,Ddost,Stt3a
9_Member	GO Biological Processes	GO:0006487	protein N-linked glycosylation	-5.16444	-2.58952	8/65	25596,64701,171129,192275,295243,303100,313648,500972	Rpn1,Rpn2,Uggt1,Dad1,Krtcap2,Mgat4b,Ddost,Stt3a
9_Member	KEGG Pathway	rno00510	N-Glycan biosynthesis	-4.96112	-2.4623	7/50	25596,64701,192275,287983,303100,313648,500972	Rpn1,Rpn2,Dad1,Alg3,Mgat4b,Ddost,Stt3a
9_Member	GO Biological Processes	GO:0018279	protein N-linked glycosylation via asparagine	-4.05932	-1.78079	4/16	25596,171129,313648,500972	Rpn1,Uggt1,Ddost,Stt3a
9_Member	GO Biological Processes	GO:0018196	peptidyl-asparagine modification	-3.9481	-1.69231	4/17	25596,171129,313648,500972	Rpn1,Uggt1,Ddost,Stt3a
9_Member	GO Biological Processes	GO:0006486	protein glycosylation	-3.56098	-1.36319	11/199	25596,64701,171129,192275,287983,295243,303100,306549,311637,313648,500972	Rpn1,Rpn2,Uggt1,Dad1,Alg3,Krtcap2,Mgat4b,Pomk,Slc35c2,Ddost,Stt3a
9_Member	GO Biological Processes	GO:0043413	macromolecule glycosylation	-3.56098	-1.36319	11/199	25596,64701,171129,192275,287983,295243,303100,306549,311637,313648,500972	Rpn1,Rpn2,Uggt1,Dad1,Alg3,Krtcap2,Mgat4b,Pomk,Slc35c2,Ddost,Stt3a
9_Member	GO Biological Processes	GO:0009101	glycoprotein biosynthetic process	-3.30687	-1.1934	12/248	25596,29633,64701,171129,192275,287983,295243,303100,306549,311637,313648,500972	Rpn1,Ndst1,Rpn2,Uggt1,Dad1,Alg3,Krtcap2,Mgat4b,Pomk,Slc35c2,Ddost,Stt3a
9_Member	GO Biological Processes	GO:0070085	glycosylation	-3.19297	-1.1278	11/220	25596,64701,171129,192275,287983,295243,303100,306549,311637,313648,500972	Rpn1,Rpn2,Uggt1,Dad1,Alg3,Krtcap2,Mgat4b,Pomk,Slc35c2,Ddost,Stt3a
9_Member	GO Biological Processes	GO:0009100	glycoprotein metabolic process	-2.51823	-0.632944	12/307	25596,29633,64701,171129,192275,287983,295243,303100,306549,311637,313648,500972	Rpn1,Ndst1,Rpn2,Uggt1,Dad1,Alg3,Krtcap2,Mgat4b,Pomk,Slc35c2,Ddost,Stt3a
10_Summary	GO Biological Processes	GO:0046055	dGMP catabolic process	-5.43191	-2.80814	4/8	114768,171047,100360582,100363253,24267,25257,291283,312382,29223,361274,58964,83782,191575,299857	Uox,Dnph1,Nt5c,Nt5c2,Comt,Gamt,Akr1c2,Abcg2,Ak4,Nudt5,Nme6,Nme2,Nme1,Shmt2
10_Member	GO Biological Processes	GO:0046055	dGMP catabolic process	-5.43191	-2.80814	4/8	114768,171047,100360582,100363253	Uox,Dnph1,Nt5c,Nt5c2
10_Member	GO Biological Processes	GO:0046054	dGMP metabolic process	-5.18194	-2.59769	4/9	114768,171047,100360582,100363253	Uox,Dnph1,Nt5c,Nt5c2
10_Member	GO Biological Processes	GO:0009172	purine deoxyribonucleoside monophosphate catabolic process	-4.9654	-2.4623	4/10	114768,171047,100360582,100363253	Uox,Dnph1,Nt5c,Nt5c2
10_Member	GO Biological Processes	GO:0000255	allantoin metabolic process	-4.44921	-2.10602	4/13	114768,171047,100360582,100363253	Uox,Dnph1,Nt5c,Nt5c2
10_Member	GO Biological Processes	GO:0009128	purine nucleoside monophosphate catabolic process	-4.30838	-1.99809	4/14	114768,171047,100360582,100363253	Uox,Dnph1,Nt5c,Nt5c2
10_Member	GO Biological Processes	GO:0009155	purine deoxyribonucleotide catabolic process	-4.30838	-1.99809	4/14	114768,171047,100360582,100363253	Uox,Dnph1,Nt5c,Nt5c2
10_Member	GO Biological Processes	GO:0009170	purine deoxyribonucleoside monophosphate metabolic process	-4.30838	-1.99809	4/14	114768,171047,100360582,100363253	Uox,Dnph1,Nt5c,Nt5c2
10_Member	GO Biological Processes	GO:0009159	deoxyribonucleoside monophosphate catabolic process	-3.9481	-1.69231	4/17	114768,171047,100360582,100363253	Uox,Dnph1,Nt5c,Nt5c2
10_Member	GO Biological Processes	GO:0006204	IMP catabolic process	-3.91539	-1.66837	3/7	114768,100360582,100363253	Uox,Nt5c,Nt5c2
10_Member	GO Biological Processes	GO:0009125	nucleoside monophosphate catabolic process	-3.48686	-1.32263	4/22	114768,171047,100360582,100363253	Uox,Dnph1,Nt5c,Nt5c2
10_Member	GO Biological Processes	GO:0009151	purine deoxyribonucleotide metabolic process	-3.48686	-1.32263	4/22	114768,171047,100360582,100363253	Uox,Dnph1,Nt5c,Nt5c2
10_Member	GO Biological Processes	GO:1901657	glycosyl compound metabolic process	-3.34432	-1.21458	7/89	24267,25257,114768,171047,291283,312382,100363253	Comt,Gamt,Uox,Dnph1,Akr1c2,Abcg2,Nt5c2
10_Member	GO Biological Processes	GO:0009264	deoxyribonucleotide catabolic process	-3.33524	-1.21208	4/24	114768,171047,100360582,100363253	Uox,Dnph1,Nt5c,Nt5c2
10_Member	GO Biological Processes	GO:0046386	deoxyribose phosphate catabolic process	-3.33524	-1.21208	4/24	114768,171047,100360582,100363253	Uox,Dnph1,Nt5c,Nt5c2
10_Member	GO Biological Processes	GO:0009126	purine nucleoside monophosphate metabolic process	-3.25169	-1.16878	5/44	29223,114768,171047,100360582,100363253	Ak4,Uox,Dnph1,Nt5c,Nt5c2
10_Member	GO Biological Processes	GO:0009162	deoxyribonucleoside monophosphate metabolic process	-3.13312	-1.08477	4/27	114768,171047,100360582,100363253	Uox,Dnph1,Nt5c,Nt5c2
10_Member	GO Biological Processes	GO:0009169	purine ribonucleoside monophosphate catabolic process	-3.03295	-1.01428	3/13	114768,100360582,100363253	Uox,Nt5c,Nt5c2
10_Member	Reactome Gene Sets	R-RNO-74259	Purine catabolism	-3.03295	-1.01428	3/13	171047,361274,100363253	Dnph1,Nudt5,Nt5c2
10_Member	KEGG Pathway	rno00230	Purine metabolism	-3.03085	-1.01428	8/130	29223,58964,83782,114768,191575,361274,100360582,100363253	Ak4,Nme6,Nme2,Uox,Nme1,Nudt5,Nt5c,Nt5c2
10_Member	Reactome Gene Sets	R-RNO-15869	Metabolism of nucleotides	-2.97622	-0.970146	6/75	29223,83782,171047,191575,361274,100363253	Ak4,Nme2,Dnph1,Nme1,Nudt5,Nt5c2
10_Member	GO Biological Processes	GO:0046128	purine ribonucleoside metabolic process	-2.95534	-0.970146	4/30	24267,25257,114768,100363253	Comt,Gamt,Uox,Nt5c2
10_Member	GO Biological Processes	GO:0042278	purine nucleoside metabolic process	-2.65447	-0.726055	4/36	24267,25257,114768,100363253	Comt,Gamt,Uox,Nt5c2
10_Member	GO Biological Processes	GO:0009119	ribonucleoside metabolic process	-2.56694	-0.662351	4/38	24267,25257,114768,100363253	Comt,Gamt,Uox,Nt5c2
10_Member	GO Biological Processes	GO:0009116	nucleoside metabolic process	-2.54378	-0.644237	5/63	24267,25257,114768,171047,100363253	Comt,Gamt,Uox,Dnph1,Nt5c2
10_Member	GO Biological Processes	GO:0009158	ribonucleoside monophosphate catabolic process	-2.53272	-0.639816	3/19	114768,100360582,100363253	Uox,Nt5c,Nt5c2
10_Member	GO Biological Processes	GO:0009167	purine ribonucleoside monophosphate metabolic process	-2.44528	-0.565623	4/41	29223,114768,100360582,100363253	Ak4,Uox,Nt5c,Nt5c2
10_Member	GO Biological Processes	GO:0009394	2'-deoxyribonucleotide metabolic process	-2.44528	-0.565623	4/41	114768,171047,100360582,100363253	Uox,Dnph1,Nt5c,Nt5c2
10_Member	GO Biological Processes	GO:0019692	deoxyribose phosphate metabolic process	-2.40704	-0.545449	4/42	114768,171047,100360582,100363253	Uox,Dnph1,Nt5c,Nt5c2
10_Member	GO Biological Processes	GO:0046040	IMP metabolic process	-2.40507	-0.545449	3/21	114768,100360582,100363253	Uox,Nt5c,Nt5c2
10_Member	GO Biological Processes	GO:0006144	purine nucleobase metabolic process	-2.34634	-0.496503	3/22	114768,299857,100363253	Uox,Shmt2,Nt5c2
10_Member	GO Biological Processes	GO:0009262	deoxyribonucleotide metabolic process	-2.33367	-0.488056	4/44	114768,171047,100360582,100363253	Uox,Dnph1,Nt5c,Nt5c2
10_Member	GO Biological Processes	GO:0006195	purine nucleotide catabolic process	-2.29845	-0.457978	4/45	114768,171047,100360582,100363253	Uox,Dnph1,Nt5c,Nt5c2
10_Member	GO Biological Processes	GO:1901292	nucleoside phosphate catabolic process	-2.24297	-0.413735	5/74	114768,171047,361274,100360582,100363253	Uox,Dnph1,Nudt5,Nt5c,Nt5c2
10_Member	GO Biological Processes	GO:0009123	nucleoside monophosphate metabolic process	-2.17044	-0.357991	5/77	29223,114768,171047,100360582,100363253	Ak4,Uox,Dnph1,Nt5c,Nt5c2
10_Member	GO Biological Processes	GO:0072523	purine-containing compound catabolic process	-2.13534	-0.332373	4/50	114768,171047,100360582,100363253	Uox,Dnph1,Nt5c,Nt5c2
10_Member	Reactome Gene Sets	R-RNO-8956319	Nucleotide catabolism	-2.09234	-0.298646	3/27	171047,361274,100363253	Dnph1,Nudt5,Nt5c2
11_Summary	GO Biological Processes	GO:0051156	glucose 6-phosphate metabolic process	-5.08521	-2.51944	5/19	24377,24385,64524,83688,117548,24314,25559,60581,116600	G6pd,Gck,Tkt,Taldo1,Kif1b,Nqo1,Abcc8,Acaca,Cacnb2
11_Member	GO Biological Processes	GO:0051156	glucose 6-phosphate metabolic process	-5.08521	-2.51944	5/19	24377,24385,64524,83688,117548	G6pd,Gck,Tkt,Taldo1,Kif1b
11_Member	GO Biological Processes	GO:0006098	pentose-phosphate shunt	-4.9654	-2.4623	4/10	24377,64524,83688,117548	G6pd,Tkt,Taldo1,Kif1b
11_Member	GO Biological Processes	GO:0006739	NADP metabolic process	-4.92226	-2.43112	6/34	24314,24377,24385,64524,83688,117548	Nqo1,G6pd,Gck,Tkt,Taldo1,Kif1b
11_Member	GO Biological Processes	GO:0006740	NADPH regeneration	-4.44921	-2.10602	4/13	24377,64524,83688,117548	G6pd,Tkt,Taldo1,Kif1b
11_Member	Reactome Gene Sets	R-RNO-71336	Pentose phosphate pathway	-3.14193	-1.08804	3/12	24377,64524,83688	G6pd,Tkt,Taldo1
11_Member	Reactome Gene Sets	R-RNO-163685	Integration of energy metabolism	-2.39964	-0.543559	5/68	25559,60581,64524,83688,116600	Abcc8,Acaca,Tkt,Taldo1,Cacnb2
12_Summary	GO Biological Processes	GO:0009744	response to sucrose	-4.60361	-2.2017	4/12	25659,84575,94340,362972,24385,24651,25522,25559,78968,81530,85497,312382,313977,363285,24326,83782,83791,24314,65197,191575	Khk,Fads1,Acsl5,Pnpla3,Gck,Pklr,Prkcz,Abcc8,Srebf1,Pdk2,Klf15,Abcg2,Lpin1,Scly,Ednra,Nme2,Fdps,Nqo1,Slc2a5,Nme1
12_Member	GO Biological Processes	GO:0009744	response to sucrose	-4.60361	-2.2017	4/12	25659,84575,94340,362972	Khk,Fads1,Acsl5,Pnpla3
12_Member	GO Biological Processes	GO:0034285	response to disaccharide	-4.60361	-2.2017	4/12	25659,84575,94340,362972	Khk,Fads1,Acsl5,Pnpla3
12_Member	GO Biological Processes	GO:0032868	response to insulin	-3.75769	-1.52519	14/290	24385,24651,25522,25559,25659,78968,81530,84575,85497,94340,312382,313977,362972,363285	Gck,Pklr,Prkcz,Abcc8,Khk,Srebf1,Pdk2,Fads1,Klf15,Acsl5,Abcg2,Lpin1,Pnpla3,Scly
12_Member	GO Biological Processes	GO:0043434	response to peptide hormone	-2.36593	-0.513256	17/538	24326,24385,24651,25522,25559,25659,78968,81530,83782,83791,84575,85497,94340,312382,313977,362972,363285	Ednra,Gck,Pklr,Prkcz,Abcc8,Khk,Srebf1,Pdk2,Nme2,Fdps,Fads1,Klf15,Acsl5,Abcg2,Lpin1,Pnpla3,Scly
12_Member	GO Biological Processes	GO:0009743	response to carbohydrate	-2.2547	-0.420981	11/290	24314,24385,24651,25659,65197,78968,83782,84575,94340,191575,362972	Nqo1,Gck,Pklr,Khk,Slc2a5,Srebf1,Nme2,Fads1,Acsl5,Nme1,Pnpla3
13_Summary	GO Biological Processes	GO:0046835	carbohydrate phosphorylation	-4.45832	-2.10602	5/25	24385,25659,298250,306549,361730	Gck,Khk,Fggy,Pomk,Tkfc
13_Member	GO Biological Processes	GO:0046835	carbohydrate phosphorylation	-4.45832	-2.10602	5/25	24385,25659,298250,306549,361730	Gck,Khk,Fggy,Pomk,Tkfc
14_Summary	GO Biological Processes	GO:0006575	cellular modified amino acid metabolic process	-3.75517	-1.52519	11/189	24267,24377,25257,25458,171341,292710,295037,299857,308129,362434,499422,289668,25011,102556347	Comt,G6pd,Gamt,Gss,Mgst1,Ethe1,Mgst2,Shmt2,Iyd,Lpcat3,Gstt3,Lap3,Cyp2c12,LOC102556347
14_Member	GO Biological Processes	GO:0006575	cellular modified amino acid metabolic process	-3.75517	-1.52519	11/189	24267,24377,25257,25458,171341,292710,295037,299857,308129,362434,499422	Comt,G6pd,Gamt,Gss,Mgst1,Ethe1,Mgst2,Shmt2,Iyd,Lpcat3,Gstt3
14_Member	KEGG Pathway	rno00480	Glutathione metabolism	-3.10194	-1.05905	6/71	24377,25458,171341,289668,295037,499422	G6pd,Gss,Mgst1,Lap3,Mgst2,Gstt3
14_Member	GO Biological Processes	GO:0006749	glutathione metabolic process	-3.06972	-1.03222	6/72	24377,25458,171341,292710,295037,499422	G6pd,Gss,Mgst1,Ethe1,Mgst2,Gstt3
14_Member	KEGG Pathway	rno05204	Chemical carcinogenesis - DNA adducts	-2.19422	-0.378081	5/76	25011,171341,295037,499422,102556347	Cyp2c12,Mgst1,Mgst2,Gstt3,LOC102556347
15_Summary	KEGG Pathway	rno01230	Biosynthesis of amino acids	-3.69822	-1.47651	7/78	24383,24651,64524,83688,287877,299857,364064,25257,289668,298079,288912,295961	Gapdh,Pklr,Tkt,Taldo1,Pycr1,Shmt2,Pycr2,Gamt,Lap3,Aldh1b1,Mri1,Apip
15_Member	KEGG Pathway	rno01230	Biosynthesis of amino acids	-3.69822	-1.47651	7/78	24383,24651,64524,83688,287877,299857,364064	Gapdh,Pklr,Tkt,Taldo1,Pycr1,Shmt2,Pycr2
15_Member	KEGG Pathway	rno00330	Arginine and proline metabolism	-2.95471	-0.970146	5/51	25257,287877,289668,298079,364064	Gamt,Pycr1,Lap3,Aldh1b1,Pycr2
15_Member	GO Biological Processes	GO:1901607	alpha-amino acid biosynthetic process	-2.60538	-0.687835	5/61	287877,288912,295961,299857,364064	Pycr1,Mri1,Apip,Shmt2,Pycr2
15_Member	GO Biological Processes	GO:0008652	cellular amino acid biosynthetic process	-2.42741	-0.553305	5/67	287877,288912,295961,299857,364064	Pycr1,Mri1,Apip,Shmt2,Pycr2
16_Summary	GO Biological Processes	GO:0046500	S-adenosylmethionine metabolic process	-3.56874	-1.36319	4/21	24267,25257,288912,295961,25274,292710,25458	Comt,Gamt,Mri1,Apip,Tst,Ethe1,Gss
16_Member	GO Biological Processes	GO:0046500	S-adenosylmethionine metabolic process	-3.56874	-1.36319	4/21	24267,25257,288912,295961	Comt,Gamt,Mri1,Apip
16_Member	Reactome Gene Sets	R-RNO-1614635	Sulfur amino acid metabolism	-2.40507	-0.545449	3/21	25274,288912,292710	Tst,Mri1,Ethe1
16_Member	KEGG Pathway	rno00270	Cysteine and methionine metabolism	-2.16636	-0.357094	4/49	25274,25458,288912,295961	Tst,Gss,Mri1,Apip
16_Member	GO Biological Processes	GO:0000096	sulfur amino acid metabolic process	-2.00552	-0.226849	3/29	25274,288912,295961	Tst,Mri1,Apip
17_Summary	GO Biological Processes	GO:0009991	response to extracellular stimulus	-3.54979	-1.35586	25/754	24267,24314,24377,24385,24651,25374,25458,29216,29665,78968,81530,84575,94340,116719,171093,192275,291434,291624,294518,300051,300095,306840,311799,312382,362972,24326,289337	Comt,Nqo1,G6pd,Gck,Pklr,Alad,Gss,Lrp2,P2rx7,Srebf1,Pdk2,Fads1,Acsl5,Acacb,Shank2,Dad1,Rpl17,Lars1,Sesn1,Slc39a4,Srebf2,Sirt5,Ndor1,Abcg2,Pnpla3,Ednra,Tlr5
17_Member	GO Biological Processes	GO:0009991	response to extracellular stimulus	-3.54979	-1.35586	25/754	24267,24314,24377,24385,24651,25374,25458,29216,29665,78968,81530,84575,94340,116719,171093,192275,291434,291624,294518,300051,300095,306840,311799,312382,362972	Comt,Nqo1,G6pd,Gck,Pklr,Alad,Gss,Lrp2,P2rx7,Srebf1,Pdk2,Fads1,Acsl5,Acacb,Shank2,Dad1,Rpl17,Lars1,Sesn1,Slc39a4,Srebf2,Sirt5,Ndor1,Abcg2,Pnpla3
17_Member	GO Biological Processes	GO:0031667	response to nutrient levels	-3.4435	-1.29685	24/722	24267,24314,24377,24385,24651,25374,25458,29216,78968,81530,84575,94340,116719,171093,192275,291434,291624,294518,300051,300095,306840,311799,312382,362972	Comt,Nqo1,G6pd,Gck,Pklr,Alad,Gss,Lrp2,Srebf1,Pdk2,Fads1,Acsl5,Acacb,Shank2,Dad1,Rpl17,Lars1,Sesn1,Slc39a4,Srebf2,Sirt5,Ndor1,Abcg2,Pnpla3
17_Member	GO Biological Processes	GO:0009267	cellular response to starvation	-2.75717	-0.805662	9/177	24267,24385,78968,84575,291434,291624,294518,300051,300095	Comt,Gck,Srebf1,Fads1,Rpl17,Lars1,Sesn1,Slc39a4,Srebf2
17_Member	GO Biological Processes	GO:0031668	cellular response to extracellular stimulus	-2.67179	-0.734401	12/294	24267,24385,29665,78968,81530,84575,291434,291624,294518,300051,300095,311799	Comt,Gck,P2rx7,Srebf1,Pdk2,Fads1,Rpl17,Lars1,Sesn1,Slc39a4,Srebf2,Ndor1
17_Member	GO Biological Processes	GO:0031669	cellular response to nutrient levels	-2.66369	-0.72843	11/256	24267,24385,78968,81530,84575,291434,291624,294518,300051,300095,311799	Comt,Gck,Srebf1,Pdk2,Fads1,Rpl17,Lars1,Sesn1,Slc39a4,Srebf2,Ndor1
17_Member	GO Biological Processes	GO:0071496	cellular response to external stimulus	-2.2401	-0.413735	14/419	24267,24326,24385,29665,78968,81530,84575,289337,291434,291624,294518,300051,300095,311799	Comt,Ednra,Gck,P2rx7,Srebf1,Pdk2,Fads1,Tlr5,Rpl17,Lars1,Sesn1,Slc39a4,Srebf2,Ndor1
17_Member	GO Biological Processes	GO:0007584	response to nutrient	-2.04672	-0.265087	11/310	24314,24651,25374,29216,81530,84575,94340,171093,192275,311799,312382	Nqo1,Pklr,Alad,Lrp2,Pdk2,Fads1,Acsl5,Shank2,Dad1,Ndor1,Abcg2
18_Summary	GO Biological Processes	GO:0006654	phosphatidic acid biosynthetic process	-3.48686	-1.32263	4/22	81821,313977,362972,368088,81727,83791,89841,94340,310645,361344,362434,298079,361730,246074,300108,305795,24326	Dgkz,Lpin1,Pnpla3,Dgkd,Mvk,Fdps,Pcyt2,Acsl5,Pmvk,Mppe1,Lpcat3,Aldh1b1,Tkfc,Scd,Pnpla5,Abhd6,Ednra
18_Member	GO Biological Processes	GO:0006654	phosphatidic acid biosynthetic process	-3.48686	-1.32263	4/22	81821,313977,362972,368088	Dgkz,Lpin1,Pnpla3,Dgkd
18_Member	GO Biological Processes	GO:0008654	phospholipid biosynthetic process	-3.39708	-1.2588	11/208	81727,81821,83791,89841,94340,310645,313977,361344,362434,362972,368088	Mvk,Dgkz,Fdps,Pcyt2,Acsl5,Pmvk,Lpin1,Mppe1,Lpcat3,Pnpla3,Dgkd
18_Member	KEGG Pathway	rno00561	Glycerolipid metabolism	-3.3812	-1.24813	6/63	81821,298079,313977,361730,362972,368088	Dgkz,Aldh1b1,Lpin1,Tkfc,Pnpla3,Dgkd
18_Member	GO Biological Processes	GO:0046473	phosphatidic acid metabolic process	-3.13312	-1.08477	4/27	81821,313977,362972,368088	Dgkz,Lpin1,Pnpla3,Dgkd
18_Member	GO Biological Processes	GO:0006639	acylglycerol metabolic process	-2.96483	-0.970146	7/103	81821,246074,300108,305795,313977,362972,368088	Dgkz,Scd,Pnpla5,Abhd6,Lpin1,Pnpla3,Dgkd
18_Member	GO Biological Processes	GO:0006638	neutral lipid metabolic process	-2.9159	-0.940729	7/105	81821,246074,300108,305795,313977,362972,368088	Dgkz,Scd,Pnpla5,Abhd6,Lpin1,Pnpla3,Dgkd
18_Member	GO Biological Processes	GO:0006644	phospholipid metabolic process	-2.13116	-0.329745	12/344	81727,81821,83791,89841,94340,305795,310645,313977,361344,362434,362972,368088	Mvk,Dgkz,Fdps,Pcyt2,Acsl5,Abhd6,Pmvk,Lpin1,Mppe1,Lpcat3,Pnpla3,Dgkd
18_Member	GO Biological Processes	GO:0007205	protein kinase C-activating G protein-coupled receptor signaling pathway	-2.04804	-0.265087	3/28	24326,81821,368088	Ednra,Dgkz,Dgkd
19_Summary	GO Biological Processes	GO:0051180	vitamin transport	-3.44748	-1.29737	5/40	29216,50621,294255,299196,312382	Lrp2,Slc23a1,Slc44a4,Abcd4,Abcg2
19_Member	GO Biological Processes	GO:0051180	vitamin transport	-3.44748	-1.29737	5/40	29216,50621,294255,299196,312382	Lrp2,Slc23a1,Slc44a4,Abcd4,Abcg2
19_Member	GO Biological Processes	GO:0035461	vitamin transmembrane transport	-2.40507	-0.545449	3/21	29216,50621,294255	Lrp2,Slc23a1,Slc44a4
20_Summary	Reactome Gene Sets	R-RNO-948021	Transport to the Golgi and subsequent modification	-3.32853	-1.20862	9/147	25423,116666,140940,246117,252853,297428,303100,315345,361207,287983,309433,361344,24825,29491,60465,117548,309922,316130,362983	Ctsc,Lman1,Arf3,Mcfd2,Stx17,Copg1,Mgat4b,Copz1,Tmed9,Alg3,Sec31b,Mppe1,Tf,Itsn1,Cttn,Kif1b,Rhobtb3,Plin3,Dennd6b
20_Member	Reactome Gene Sets	R-RNO-948021	Transport to the Golgi and subsequent modification	-3.32853	-1.20862	9/147	25423,116666,140940,246117,252853,297428,303100,315345,361207	Ctsc,Lman1,Arf3,Mcfd2,Stx17,Copg1,Mgat4b,Copz1,Tmed9
20_Member	Reactome Gene Sets	R-RNO-199977	ER to Golgi Anterograde Transport	-3.16538	-1.10306	8/124	25423,116666,140940,246117,252853,297428,315345,361207	Ctsc,Lman1,Arf3,Mcfd2,Stx17,Copg1,Copz1,Tmed9
20_Member	Reactome Gene Sets	R-RNO-446203	Asparagine N-linked glycosylation	-2.68714	-0.745476	10/217	25423,116666,140940,246117,252853,287983,297428,303100,315345,361207	Ctsc,Lman1,Arf3,Mcfd2,Stx17,Alg3,Copg1,Mgat4b,Copz1,Tmed9
20_Member	GO Biological Processes	GO:0006888	endoplasmic reticulum to Golgi vesicle-mediated transport	-2.20027	-0.38139	6/107	116666,252853,297428,309433,361207,361344	Lman1,Stx17,Copg1,Sec31b,Tmed9,Mppe1
20_Member	Reactome Gene Sets	R-RNO-199991	Membrane Trafficking	-2.13644	-0.332373	15/476	24825,25423,29491,60465,116666,117548,140940,246117,252853,297428,309922,315345,316130,361207,362983	Tf,Ctsc,Itsn1,Cttn,Lman1,Kif1b,Arf3,Mcfd2,Stx17,Copg1,Rhobtb3,Copz1,Plin3,Tmed9,Dennd6b
20_Member	Reactome Gene Sets	R-RNO-5694530	Cargo concentration in the ER	-2.09234	-0.298646	3/27	25423,116666,246117	Ctsc,Lman1,Mcfd2
20_Member	Reactome Gene Sets	R-RNO-6811434	COPI-dependent Golgi-to-ER retrograde traffic	-2.07907	-0.286898	5/81	117548,140940,297428,315345,361207	Kif1b,Arf3,Copg1,Copz1,Tmed9

## Sheet: UW ctrl_high
GroupID	Category	Term	Description	LogP	Log(q-value)	InTerm_InList	Genes	Symbols
1_Summary	GO Biological Processes	GO:0002237	response to molecule of bacterial origin	-12.2143	-8.09649	55/524	24323,24450,24493,24498,24516,24518,24596,24617,24770,24791,25135,25361,25439,25464,25472,25496,25542,29469,54287,59085,63868,63995,78969,79240,79426,81525,81683,83425,83580,89829,117540,171164,171369,252971,289399,292060,292661,301059,303200,305451,305549,306636,307366,309165,309452,309696,310553,313587,314322,314619,316327,317674,498072,683206,100314148,24330,24508,24577,29577,85333,170897,3616…	Edn1,Hmgcs2,Il1a,Il6,Jun,Jund,Ngfr,Serpine1,Ccl2,Sparc,Ncl,Vcam1,F2r,Icam1,Kcnj8,Notch1,Ccl3,Lbp,Eif2ak2,Asl,Hspd1,Dusp10,Trib1,Nr4a1,Zfp36,Nfkbib,Mif,Akap12,Thbd,Socs3,Plscr1,Gbp2,Cd40,Socs1,Inava,Irf8,Ptgir,Myd88,Map2k3,Tnip2,Peli1,Efnb2,Malt1,Rela,Nfkb2,Bcr,Tlr2,Zc3h12a,Fos,Sbno2,Arid5a,Fzd5,Hmgb2l1,Tnfaip3,Mir7-1,Egr1,Irf1,Myc,Hes1,Slc25a4,Sphk1,Tollip,Taf9,Ddit3,Vnn1,Csf1,Zyx,Trim28,Rnf39,Sl…
1_Member	GO Biological Processes	GO:0002237	response to molecule of bacterial origin	-12.2143	-8.09649	55/524	24323,24450,24493,24498,24516,24518,24596,24617,24770,24791,25135,25361,25439,25464,25472,25496,25542,29469,54287,59085,63868,63995,78969,79240,79426,81525,81683,83425,83580,89829,117540,171164,171369,252971,289399,292060,292661,301059,303200,305451,305549,306636,307366,309165,309452,309696,310553,313587,314322,314619,316327,317674,498072,683206,100314148	Edn1,Hmgcs2,Il1a,Il6,Jun,Jund,Ngfr,Serpine1,Ccl2,Sparc,Ncl,Vcam1,F2r,Icam1,Kcnj8,Notch1,Ccl3,Lbp,Eif2ak2,Asl,Hspd1,Dusp10,Trib1,Nr4a1,Zfp36,Nfkbib,Mif,Akap12,Thbd,Socs3,Plscr1,Gbp2,Cd40,Socs1,Inava,Irf8,Ptgir,Myd88,Map2k3,Tnip2,Peli1,Efnb2,Malt1,Rela,Nfkb2,Bcr,Tlr2,Zc3h12a,Fos,Sbno2,Arid5a,Fzd5,Hmgb2l1,Tnfaip3,Mir7-1
1_Member	GO Biological Processes	GO:0032496	response to lipopolysaccharide	-11.782	-8.09649	53/505	24323,24450,24493,24498,24516,24518,24596,24617,24770,24791,25135,25361,25439,25464,25472,25496,25542,29469,54287,59085,63868,63995,78969,79240,79426,81525,81683,83425,83580,89829,117540,171164,171369,252971,292060,292661,301059,303200,305451,305549,306636,307366,309165,309452,309696,310553,313587,314322,314619,316327,498072,683206,100314148	Edn1,Hmgcs2,Il1a,Il6,Jun,Jund,Ngfr,Serpine1,Ccl2,Sparc,Ncl,Vcam1,F2r,Icam1,Kcnj8,Notch1,Ccl3,Lbp,Eif2ak2,Asl,Hspd1,Dusp10,Trib1,Nr4a1,Zfp36,Nfkbib,Mif,Akap12,Thbd,Socs3,Plscr1,Gbp2,Cd40,Socs1,Irf8,Ptgir,Myd88,Map2k3,Tnip2,Peli1,Efnb2,Malt1,Rela,Nfkb2,Bcr,Tlr2,Zc3h12a,Fos,Sbno2,Arid5a,Hmgb2l1,Tnfaip3,Mir7-1
1_Member	GO Biological Processes	GO:0070555	response to interleukin-1	-6.91439	-4.49345	22/167	24323,24330,24493,24498,24508,24577,24617,24770,25464,25542,29577,83425,85333,170897,171164,171369,301059,305451,309165,313587,361677,373541	Edn1,Egr1,Il1a,Il6,Irf1,Myc,Serpine1,Ccl2,Icam1,Ccl3,Hes1,Akap12,Slc25a4,Sphk1,Gbp2,Cd40,Myd88,Tnip2,Rela,Zc3h12a,Tollip,Taf9
1_Member	GO Biological Processes	GO:0071347	cellular response to interleukin-1	-6.66389	-4.28611	19/132	24323,24330,24493,24498,24508,24577,24617,24770,25464,25542,29577,83425,171164,171369,301059,305451,309165,313587,361677	Edn1,Egr1,Il1a,Il6,Irf1,Myc,Serpine1,Ccl2,Icam1,Ccl3,Hes1,Akap12,Gbp2,Cd40,Myd88,Tnip2,Rela,Zc3h12a,Tollip
1_Member	GO Biological Processes	GO:0071216	cellular response to biotic stimulus	-6.32668	-4.02906	32/337	24450,24493,24498,24516,24617,24770,25135,25464,25496,25542,29467,29469,79426,81525,117540,171164,171369,292060,301059,303200,305451,306636,307366,309165,309696,310553,313587,314619,316327,317674,683206,100314148	Hmgcs2,Il1a,Il6,Jun,Serpine1,Ccl2,Ncl,Icam1,Notch1,Ccl3,Ddit3,Lbp,Zfp36,Nfkbib,Plscr1,Gbp2,Cd40,Irf8,Myd88,Map2k3,Tnip2,Efnb2,Malt1,Rela,Bcr,Tlr2,Zc3h12a,Sbno2,Arid5a,Fzd5,Tnfaip3,Mir7-1
1_Member	GO Biological Processes	GO:0071219	cellular response to molecule of bacterial origin	-6.17164	-3.88366	30/309	24450,24493,24498,24516,24617,24770,25135,25464,25542,29469,79426,81525,117540,171164,171369,292060,301059,303200,305451,306636,307366,309165,309696,310553,313587,314619,316327,317674,683206,100314148	Hmgcs2,Il1a,Il6,Jun,Serpine1,Ccl2,Ncl,Icam1,Ccl3,Lbp,Zfp36,Nfkbib,Plscr1,Gbp2,Cd40,Irf8,Myd88,Map2k3,Tnip2,Efnb2,Malt1,Rela,Bcr,Tlr2,Zc3h12a,Sbno2,Arid5a,Fzd5,Tnfaip3,Mir7-1
1_Member	GO Biological Processes	GO:0045087	innate immune response	-5.86268	-3.63685	43/553	24323,24508,24577,24770,25464,25542,29142,29469,54287,59085,78965,81683,114636,116698,171164,171369,171387,246239,252832,289399,292060,301059,304549,305584,306231,306508,307366,309165,309175,309621,309622,310553,313806,317335,361293,361321,361677,362050,365813,498008,498072,688785,100360982	Edn1,Irf1,Myc,Ccl2,Icam1,Ccl3,Vnn1,Lbp,Eif2ak2,Asl,Csf1,Mif,Zyx,Trim28,Gbp2,Cd40,Rnf39,Slc15a3,Zc3hav1,Inava,Irf8,Myd88,Oasl2,Rel,Pde12,Mfhas1,Malt1,Rela,Cdc42ep2,RT1-Ba,RT1-Bb,Tlr2,Rnf19b,Ddx3x,Riok3,Atg12,Tollip,Gbp5,Trim59,Hexim1,Hmgb2l1,Trim8,Relb
1_Member	GO Biological Processes	GO:0071222	cellular response to lipopolysaccharide	-5.5504	-3.40027	28/297	24450,24493,24498,24516,24617,24770,25135,25464,25542,29469,79426,81525,117540,171164,171369,292060,301059,303200,305451,306636,307366,309165,309696,313587,314619,316327,683206,100314148	Hmgcs2,Il1a,Il6,Jun,Serpine1,Ccl2,Ncl,Icam1,Ccl3,Lbp,Zfp36,Nfkbib,Plscr1,Gbp2,Cd40,Irf8,Myd88,Map2k3,Tnip2,Efnb2,Malt1,Rela,Bcr,Zc3h12a,Sbno2,Arid5a,Tnfaip3,Mir7-1
1_Member	GO Biological Processes	GO:0006954	inflammatory response	-5.52478	-3.38157	37/457	24493,24498,24770,25361,25439,25464,25496,25542,29142,29373,29469,78965,81525,81683,116510,117540,140914,170897,171369,292661,301059,303200,304005,304815,305584,306508,306792,309165,310553,313587,316019,361677,363630,366492,498072,498286,100360982	Il1a,Il6,Ccl2,Vcam1,F2r,Icam1,Notch1,Ccl3,Vnn1,Bmp2,Lbp,Csf1,Nfkbib,Mif,Timp1,Plscr1,Olr1,Sphk1,Cd40,Ptgir,Myd88,Map2k3,Nfkbiz,Elf3,Rel,Mfhas1,S1pr3,Rela,Tlr2,Zc3h12a,Ccrl2,Tollip,Kdm6b,Epha2,Hmgb2l1,Slamf1,Relb
1_Member	GO Biological Processes	GO:0071346	cellular response to interferon-gamma	-4.95071	-2.93414	15/113	24323,24508,24577,24770,25464,25542,59085,114636,171164,292060,306231,309175,309622,310553,362050	Edn1,Irf1,Myc,Ccl2,Icam1,Ccl3,Asl,Zyx,Gbp2,Irf8,Pde12,Cdc42ep2,RT1-Bb,Tlr2,Gbp5
1_Member	GO Biological Processes	GO:0034341	response to interferon-gamma	-4.9175	-2.90602	17/142	24323,24508,24577,24770,25464,25542,59085,114636,171164,171369,292060,306231,309175,309621,309622,310553,362050	Edn1,Irf1,Myc,Ccl2,Icam1,Ccl3,Asl,Zyx,Gbp2,Cd40,Irf8,Pde12,Cdc42ep2,RT1-Ba,RT1-Bb,Tlr2,Gbp5
1_Member	GO Biological Processes	GO:0071356	cellular response to tumor necrosis factor	-2.63739	-1.18765	17/220	24323,24498,24508,24770,25361,25464,25542,29577,59085,79426,83425,171164,171369,298765,306886,309165,313587	Edn1,Il6,Irf1,Ccl2,Vcam1,Icam1,Ccl3,Hes1,Asl,Zfp36,Akap12,Gbp2,Cd40,Zfp36l2,Ripk1,Rela,Zc3h12a
1_Member	GO Biological Processes	GO:0034612	response to tumor necrosis factor	-2.44693	-1.05422	18/249	24323,24498,24508,24770,25361,25464,25542,29577,59085,79426,83425,170897,171164,171369,298765,306886,309165,313587	Edn1,Il6,Irf1,Ccl2,Vcam1,Icam1,Ccl3,Hes1,Asl,Zfp36,Akap12,Sphk1,Gbp2,Cd40,Zfp36l2,Ripk1,Rela,Zc3h12a
2_Summary	KEGG Pathway	rno04010	MAPK signaling pathway	-11.9352	-8.09649	39/293	24468,24472,24493,24516,24518,24577,24596,24963,25112,25717,29332,29467,59109,60460,60587,63995,78965,79240,79255,83785,114856,116596,116663,170583,171109,299626,301059,303200,309165,309168,309452,311406,314322,360640,361679,366492,501099,100360982,108348108	Hspa8,Hspa1a,Il1a,Jun,Jund,Myc,Ngfr,Hspa1l,Gadd45a,Tgfb3,Stmn1,Ddit3,Ntrk1,Hspa2,Dusp4,Dusp10,Csf1,Nr4a1,Atf4,Vegfa,Dusp1,Map3k8,Dusp6,Fgf23,Dusp5,Gadd45b,Myd88,Map2k3,Rela,Map3k11,Nfkb2,Dusp2,Fos,Map3k14,Dusp8,Epha2,Srf,Relb,Hspa1b
2_Member	KEGG Pathway	rno04010	MAPK signaling pathway	-11.9352	-8.09649	39/293	24468,24472,24493,24516,24518,24577,24596,24963,25112,25717,29332,29467,59109,60460,60587,63995,78965,79240,79255,83785,114856,116596,116663,170583,171109,299626,301059,303200,309165,309168,309452,311406,314322,360640,361679,366492,501099,100360982,108348108	Hspa8,Hspa1a,Il1a,Jun,Jund,Myc,Ngfr,Hspa1l,Gadd45a,Tgfb3,Stmn1,Ddit3,Ntrk1,Hspa2,Dusp4,Dusp10,Csf1,Nr4a1,Atf4,Vegfa,Dusp1,Map3k8,Dusp6,Fgf23,Dusp5,Gadd45b,Myd88,Map2k3,Rela,Map3k11,Nfkb2,Dusp2,Fos,Map3k14,Dusp8,Epha2,Srf,Relb,Hspa1b
3_Summary	GO Biological Processes	GO:0043484	regulation of RNA splicing	-11.7414	-8.09649	28/158	24468,24472,25135,25498,29497,29578,29642,81738,83618,114121,117855,140931,191572,287113,287765,293663,298385,301434,315988,360665,361838,361927,362687,363133,366262,499022,500116,108348108,25203,362110,59087,89819,89827,113975,303057,311166,360613,361449,361605,364834,681062,691538,79255,79426,252855,291773,294754,298765,303193,304012,306231,308473,308968,313587,361980,373541,363032,24963,60460	Hspa8,Hspa1a,Ncl,Npm1,Ptbp1,Hnrnpa1,Slc38a2,Nup98,Rest,Ccnl1,Sf1,Hnrnph1,Ahnak,Rnps1,Ddx5,Rbm4,Magoh,Clk1,Rbm15b,Jmjd6,Hnrnph3,Fxr1,Srsf7,Pcbp4,Rbm38,Qk,Tra2a,Hspa1b,Ccnb1,Cdk9,Nxf1,Bud31,Ddx39a,Pom121,Slu7,Clp1,Cwc25,Ppil4,Pcf11,Polr2d,Slbp,Rnpc3,Atf4,Zfp36,Sfpq,Taf4b,Pelo,Zfp36l2,Alkbh5,Trmt10c,Pde12,Samd4b,Rbbp6,Zc3h12a,Khdc4,Taf9,Rp9,Hspa1l,Hspa2
3_Member	GO Biological Processes	GO:0043484	regulation of RNA splicing	-11.7414	-8.09649	28/158	24468,24472,25135,25498,29497,29578,29642,81738,83618,114121,117855,140931,191572,287113,287765,293663,298385,301434,315988,360665,361838,361927,362687,363133,366262,499022,500116,108348108	Hspa8,Hspa1a,Ncl,Npm1,Ptbp1,Hnrnpa1,Slc38a2,Nup98,Rest,Ccnl1,Sf1,Hnrnph1,Ahnak,Rnps1,Ddx5,Rbm4,Magoh,Clk1,Rbm15b,Jmjd6,Hnrnph3,Fxr1,Srsf7,Pcbp4,Rbm38,Qk,Tra2a,Hspa1b
3_Member	GO Biological Processes	GO:0048024	regulation of mRNA splicing, via spliceosome	-8.1831	-5.48438	19/107	24468,25135,25498,29497,29578,81738,83618,117855,287113,287765,293663,298385,315988,360665,361927,362687,363133,499022,500116	Hspa8,Ncl,Npm1,Ptbp1,Hnrnpa1,Nup98,Rest,Sf1,Rnps1,Ddx5,Rbm4,Magoh,Rbm15b,Jmjd6,Fxr1,Srsf7,Pcbp4,Qk,Tra2a
3_Member	GO Biological Processes	GO:0050684	regulation of mRNA processing	-7.45442	-4.92341	21/143	24468,25135,25203,25498,29497,29578,81738,83618,117855,287113,287765,293663,298385,315988,360665,361927,362110,362687,363133,499022,500116	Hspa8,Ncl,Ccnb1,Npm1,Ptbp1,Hnrnpa1,Nup98,Rest,Sf1,Rnps1,Ddx5,Rbm4,Magoh,Rbm15b,Jmjd6,Fxr1,Cdk9,Srsf7,Pcbp4,Qk,Tra2a
3_Member	Reactome Gene Sets	R-RNO-72203	Processing of Capped Intron-Containing Pre-mRNA	-4.85407	-2.85991	21/205	24468,29578,59087,81738,89819,89827,113975,117855,140931,287113,287765,298385,303057,311166,360613,361449,361605,362687,364834,681062,691538	Hspa8,Hnrnpa1,Nxf1,Nup98,Bud31,Ddx39a,Pom121,Sf1,Hnrnph1,Rnps1,Ddx5,Magoh,Slu7,Clp1,Cwc25,Ppil4,Pcf11,Srsf7,Polr2d,Slbp,Rnpc3
3_Member	GO Biological Processes	GO:0016071	mRNA metabolic process	-4.71105	-2.75184	38/516	24468,24472,29497,29578,79255,79426,89819,89827,117855,140931,252855,287113,287765,291773,293663,294754,298385,298765,303057,303193,304012,306231,308473,308968,311166,313587,360613,360665,361605,361980,362687,364834,373541,499022,500116,681062,691538,108348108	Hspa8,Hspa1a,Ptbp1,Hnrnpa1,Atf4,Zfp36,Bud31,Ddx39a,Sf1,Hnrnph1,Sfpq,Rnps1,Ddx5,Taf4b,Rbm4,Pelo,Magoh,Zfp36l2,Slu7,Alkbh5,Trmt10c,Pde12,Samd4b,Rbbp6,Clp1,Zc3h12a,Cwc25,Jmjd6,Pcf11,Khdc4,Srsf7,Polr2d,Taf9,Qk,Tra2a,Slbp,Rnpc3,Hspa1b
3_Member	GO Biological Processes	GO:0006397	mRNA processing	-3.62212	-1.90786	27/361	24468,29497,29578,89819,89827,117855,140931,252855,287113,287765,293663,298385,303057,303193,306231,308968,311166,360613,360665,361605,361980,362687,364834,499022,500116,681062,691538	Hspa8,Ptbp1,Hnrnpa1,Bud31,Ddx39a,Sf1,Hnrnph1,Sfpq,Rnps1,Ddx5,Rbm4,Magoh,Slu7,Alkbh5,Pde12,Rbbp6,Clp1,Cwc25,Jmjd6,Pcf11,Khdc4,Srsf7,Polr2d,Qk,Tra2a,Slbp,Rnpc3
3_Member	GO Biological Processes	GO:0000381	regulation of alternative mRNA splicing, via spliceosome	-3.38497	-1.71429	9/64	29497,29578,83618,287113,287765,293663,298385,315988,361927	Ptbp1,Hnrnpa1,Rest,Rnps1,Ddx5,Rbm4,Magoh,Rbm15b,Fxr1
3_Member	Reactome Gene Sets	R-RNO-72172	mRNA Splicing	-3.22346	-1.59706	15/160	24468,29578,89819,117855,140931,287113,287765,298385,311166,360613,361449,361605,362687,364834,691538	Hspa8,Hnrnpa1,Bud31,Sf1,Hnrnph1,Rnps1,Ddx5,Magoh,Clp1,Cwc25,Ppil4,Pcf11,Srsf7,Polr2d,Rnpc3
3_Member	GO Biological Processes	GO:0008380	RNA splicing	-3.12001	-1.52524	22/291	24468,29497,29578,89819,89827,117855,140931,252855,287113,287765,293663,298385,303057,311166,360613,360665,361980,362687,363032,499022,500116,691538	Hspa8,Ptbp1,Hnrnpa1,Bud31,Ddx39a,Sf1,Hnrnph1,Sfpq,Rnps1,Ddx5,Rbm4,Magoh,Slu7,Clp1,Cwc25,Jmjd6,Khdc4,Srsf7,Rp9,Qk,Tra2a,Rnpc3
3_Member	Reactome Gene Sets	R-RNO-72202	Transport of Mature Transcript to Cytoplasm	-3.09376	-1.50571	9/70	59087,81738,89827,113975,287113,298385,303057,362687,681062	Nxf1,Nup98,Ddx39a,Pom121,Rnps1,Magoh,Slu7,Srsf7,Slbp
3_Member	Reactome Gene Sets	R-RNO-73856	RNA Polymerase II Transcription Termination	-3.0615	-1.48437	8/57	89827,287113,298385,303057,311166,361605,362687,681062	Ddx39a,Rnps1,Magoh,Slu7,Clp1,Pcf11,Srsf7,Slbp
3_Member	KEGG Pathway	rno03040	Spliceosome	-3.00538	-1.44684	13/134	24468,24472,24963,29578,60460,89819,287765,298385,303057,362687,363032,500116,108348108	Hspa8,Hspa1a,Hspa1l,Hnrnpa1,Hspa2,Bud31,Ddx5,Magoh,Slu7,Srsf7,Rp9,Tra2a,Hspa1b
3_Member	Reactome Gene Sets	R-RNO-72163	mRNA Splicing - Major Pathway	-2.94346	-1.39906	14/153	24468,29578,89819,117855,140931,287113,287765,298385,311166,360613,361449,361605,362687,364834	Hspa8,Hnrnpa1,Bud31,Sf1,Hnrnph1,Rnps1,Ddx5,Magoh,Clp1,Cwc25,Ppil4,Pcf11,Srsf7,Polr2d
3_Member	Reactome Gene Sets	R-RNO-72187	mRNA 3'-end processing	-2.84138	-1.32434	7/48	89827,287113,298385,303057,311166,361605,362687	Ddx39a,Rnps1,Magoh,Slu7,Clp1,Pcf11,Srsf7
3_Member	Reactome Gene Sets	R-RNO-159236	Transport of Mature mRNA derived from an Intron-Containing Transcript	-2.81797	-1.30735	8/62	59087,81738,89827,113975,287113,298385,303057,362687	Nxf1,Nup98,Ddx39a,Pom121,Rnps1,Magoh,Slu7,Srsf7
4_Summary	GO Biological Processes	GO:0010942	positive regulation of cell death	-11.2887	-7.74069	64/705	24330,24440,24498,24508,24516,24577,24596,24770,25112,25389,25496,25542,25585,25717,29300,29373,29380,29467,29618,54287,59109,59320,63868,64373,65028,79240,79255,83425,83476,83618,114851,114856,116663,117183,117540,140923,171071,171369,171493,192255,246240,252855,287113,294091,294981,299626,299858,302965,304580,305922,306636,306886,309168,310670,312154,313587,313994,314322,315732,317335,360504,36…	Egr1,Hbb,Il6,Irf1,Jun,Myc,Ngfr,Ccl2,Gadd45a,Atf3,Notch1,Ccl3,Id3,Tgfb3,Gata6,Bmp2,Phlda1,Ddit3,Btg1,Eif2ak2,Ntrk1,Adcy10,Hspd1,Rhob,Dnaja1,Nr4a1,Atf4,Akap12,Ccn1,Rest,Cdkn1a,Dusp1,Dusp6,Rgcc,Plscr1,Bnip3l,Ppp1r15a,Cd40,Osgin1,Ubb,Ripk3,Sfpq,Rnps1,Ifit2,Spry1,Gadd45b,Lrp1,Tnfrsf12a,Ssh1,Lats2,Efnb2,Ripk1,Map3k11,Adamtsl4,Ing3,Zc3h12a,Klf11,Fos,Uaca,Ddx3x,Hba-a2,Ing5,Dedd2,Ecscr
4_Member	GO Biological Processes	GO:0010942	positive regulation of cell death	-11.2887	-7.74069	64/705	24330,24440,24498,24508,24516,24577,24596,24770,25112,25389,25496,25542,25585,25717,29300,29373,29380,29467,29618,54287,59109,59320,63868,64373,65028,79240,79255,83425,83476,83618,114851,114856,116663,117183,117540,140923,171071,171369,171493,192255,246240,252855,287113,294091,294981,299626,299858,302965,304580,305922,306636,306886,309168,310670,312154,313587,313994,314322,315732,317335,360504,36…	Egr1,Hbb,Il6,Irf1,Jun,Myc,Ngfr,Ccl2,Gadd45a,Atf3,Notch1,Ccl3,Id3,Tgfb3,Gata6,Bmp2,Phlda1,Ddit3,Btg1,Eif2ak2,Ntrk1,Adcy10,Hspd1,Rhob,Dnaja1,Nr4a1,Atf4,Akap12,Ccn1,Rest,Cdkn1a,Dusp1,Dusp6,Rgcc,Plscr1,Bnip3l,Ppp1r15a,Cd40,Osgin1,Ubb,Ripk3,Sfpq,Rnps1,Ifit2,Spry1,Gadd45b,Lrp1,Tnfrsf12a,Ssh1,Lats2,Efnb2,Ripk1,Map3k11,Adamtsl4,Ing3,Zc3h12a,Klf11,Fos,Uaca,Ddx3x,Hba-a2,Ing5,Dedd2,Ecscr
4_Member	GO Biological Processes	GO:0043068	positive regulation of programmed cell death	-10.0603	-6.81323	57/629	24330,24498,24516,24577,24596,24770,25112,25389,25496,25542,25585,25717,29300,29373,29380,29467,29618,54287,59109,59320,63868,64373,65028,79240,79255,83425,83476,83618,114851,114856,116663,117183,117540,140923,171071,171369,171493,192255,246240,252855,287113,294091,294981,299626,302965,305922,306886,309168,310670,312154,313587,313994,315732,317335,363292,687118,689248	Egr1,Il6,Jun,Myc,Ngfr,Ccl2,Gadd45a,Atf3,Notch1,Ccl3,Id3,Tgfb3,Gata6,Bmp2,Phlda1,Ddit3,Btg1,Eif2ak2,Ntrk1,Adcy10,Hspd1,Rhob,Dnaja1,Nr4a1,Atf4,Akap12,Ccn1,Rest,Cdkn1a,Dusp1,Dusp6,Rgcc,Plscr1,Bnip3l,Ppp1r15a,Cd40,Osgin1,Ubb,Ripk3,Sfpq,Rnps1,Ifit2,Spry1,Gadd45b,Tnfrsf12a,Lats2,Ripk1,Map3k11,Adamtsl4,Ing3,Zc3h12a,Klf11,Uaca,Ddx3x,Ing5,Dedd2,Ecscr
4_Member	GO Biological Processes	GO:0043065	positive regulation of apoptotic process	-9.45502	-6.43845	55/617	24330,24498,24516,24577,24596,24770,25112,25389,25496,25542,25585,25717,29300,29373,29380,29467,29618,54287,59320,63868,64373,65028,79240,79255,83425,83476,83618,114856,116663,117183,117540,140923,171071,171369,171493,192255,246240,252855,287113,294091,294981,299626,302965,305922,306886,309168,310670,312154,313587,313994,315732,317335,363292,687118,689248	Egr1,Il6,Jun,Myc,Ngfr,Ccl2,Gadd45a,Atf3,Notch1,Ccl3,Id3,Tgfb3,Gata6,Bmp2,Phlda1,Ddit3,Btg1,Eif2ak2,Adcy10,Hspd1,Rhob,Dnaja1,Nr4a1,Atf4,Akap12,Ccn1,Rest,Dusp1,Dusp6,Rgcc,Plscr1,Bnip3l,Ppp1r15a,Cd40,Osgin1,Ubb,Ripk3,Sfpq,Rnps1,Ifit2,Spry1,Gadd45b,Tnfrsf12a,Lats2,Ripk1,Map3k11,Adamtsl4,Ing3,Zc3h12a,Klf11,Uaca,Ddx3x,Ing5,Dedd2,Ecscr
5_Summary	KEGG Pathway	rno05169	Epstein-Barr virus infection	-10.607	-7.13815	32/226	24498,24516,24577,24811,24973,25112,25464,25729,29577,54287,81525,114494,114851,171369,299626,301059,303200,306886,309165,309452,309621,309622,310553,314856,316241,360640,368153,414789,414793,414819,683206,100360982,24330,24778,25717,79255,79426,85333,114090,140924,310615,314322,360643,501099,689030,24468,24472,24963,60460,299331,301252,108348108,305584,317335,361580,24493,24508,24896,25496,29146…	Il6,Jun,Myc,Tap1,RT1-A1,Gadd45a,Icam1,Ccne1,Hes1,Eif2ak2,Nfkbib,Ccna2,Cdkn1a,Cd40,Gadd45b,Myd88,Map2k3,Ripk1,Rela,Nfkb2,RT1-Ba,RT1-Bb,Tlr2,Mdm2,Nfkbie,Map3k14,RT1-CE7,RT1-CE15,RT1-CE3,RT1-CE16,Tnfaip3,Relb,Egr1,Slc2a1,Tgfb3,Atf4,Zfp36,Slc25a4,Egr2,Il2rg,Crtc2,Fos,Cdc27,Srf,Tbpl1,Hspa8,Hspa1a,Hspa1l,Hspa2,Hsp90aa1,Hsp90ab1,Hspa1b,Rel,Ddx3x,Gtf2h1,Il1a,Irf1,Gnas,Notch1,Jag1,Fzd4,Itga7,Vegfa,Atp6v1b…
5_Member	KEGG Pathway	rno05169	Epstein-Barr virus infection	-10.607	-7.13815	32/226	24498,24516,24577,24811,24973,25112,25464,25729,29577,54287,81525,114494,114851,171369,299626,301059,303200,306886,309165,309452,309621,309622,310553,314856,316241,360640,368153,414789,414793,414819,683206,100360982	Il6,Jun,Myc,Tap1,RT1-A1,Gadd45a,Icam1,Ccne1,Hes1,Eif2ak2,Nfkbib,Ccna2,Cdkn1a,Cd40,Gadd45b,Myd88,Map2k3,Ripk1,Rela,Nfkb2,RT1-Ba,RT1-Bb,Tlr2,Mdm2,Nfkbie,Map3k14,RT1-CE7,RT1-CE15,RT1-CE3,RT1-CE16,Tnfaip3,Relb
5_Member	KEGG Pathway	rno05166	Human T-cell leukemia virus 1 infection	-9.49761	-6.43845	32/249	24330,24498,24516,24577,24778,24973,25464,25717,25729,79255,79426,85333,114090,114494,114851,140924,171369,309165,309452,309621,309622,310615,314322,360640,360643,368153,414789,414793,414819,501099,689030,100360982	Egr1,Il6,Jun,Myc,Slc2a1,RT1-A1,Icam1,Tgfb3,Ccne1,Atf4,Zfp36,Slc25a4,Egr2,Ccna2,Cdkn1a,Il2rg,Cd40,Rela,Nfkb2,RT1-Ba,RT1-Bb,Crtc2,Fos,Map3k14,Cdc27,RT1-CE7,RT1-CE15,RT1-CE3,RT1-CE16,Srf,Tbpl1,Relb
5_Member	KEGG Pathway	rno04612	Antigen processing and presentation	-6.4174	-4.08946	15/87	24468,24472,24811,24963,24973,60460,299331,301252,309621,309622,368153,414789,414793,414819,108348108	Hspa8,Hspa1a,Tap1,Hspa1l,RT1-A1,Hspa2,Hsp90aa1,Hsp90ab1,RT1-Ba,RT1-Bb,RT1-CE7,RT1-CE15,RT1-CE3,RT1-CE16,Hspa1b
5_Member	KEGG Pathway	rno05203	Viral carcinogenesis	-3.89251	-2.10639	20/221	24516,24973,25729,54287,79255,114090,114494,114851,305584,309165,309452,314856,317335,361580,368153,414789,414793,414819,501099,689030	Jun,RT1-A1,Ccne1,Eif2ak2,Atf4,Egr2,Ccna2,Cdkn1a,Rel,Rela,Nfkb2,Mdm2,Ddx3x,Gtf2h1,RT1-CE7,RT1-CE15,RT1-CE3,RT1-CE16,Srf,Tbpl1
5_Member	KEGG Pathway	rno05332	Graft-versus-host disease	-3.54479	-1.84923	9/61	24493,24498,24973,309621,309622,368153,414789,414793,414819	Il1a,Il6,RT1-A1,RT1-Ba,RT1-Bb,RT1-CE7,RT1-CE15,RT1-CE3,RT1-CE16
5_Member	KEGG Pathway	rno05165	Human papillomavirus infection	-3.4074	-1.73557	26/353	24508,24896,24973,25496,25729,29146,29577,54287,64558,81008,83785,114494,114851,117596,246255,303101,304549,309165,314856,317674,368153,414789,414793,414819,689030,100360552	Irf1,Gnas,RT1-A1,Notch1,Ccne1,Jag1,Hes1,Eif2ak2,Fzd4,Itga7,Vegfa,Ccna2,Cdkn1a,Atp6v1b2,Ppp2r2d,Maml1,Oasl2,Rela,Mdm2,Fzd5,RT1-CE7,RT1-CE15,RT1-CE3,RT1-CE16,Tbpl1,Fzd7
5_Member	KEGG Pathway	rno04940	Type I diabetes mellitus	-3.13989	-1.54153	9/69	24493,24973,63868,309621,309622,368153,414789,414793,414819	Il1a,RT1-A1,Hspd1,RT1-Ba,RT1-Bb,RT1-CE7,RT1-CE15,RT1-CE3,RT1-CE16
5_Member	KEGG Pathway	rno05416	Viral myocarditis	-3.06849	-1.48706	10/85	24973,25464,171369,309621,309622,361628,368153,414789,414793,414819	RT1-A1,Icam1,Cd40,RT1-Ba,RT1-Bb,Eif4g2,RT1-CE7,RT1-CE15,RT1-CE3,RT1-CE16
5_Member	KEGG Pathway	rno05330	Allograft rejection	-2.81797	-1.30735	8/62	24973,171369,309621,309622,368153,414789,414793,414819	RT1-A1,Cd40,RT1-Ba,RT1-Bb,RT1-CE7,RT1-CE15,RT1-CE3,RT1-CE16
5_Member	KEGG Pathway	rno05167	Kaposi sarcoma-associated herpesvirus infection	-2.72151	-1.23656	17/216	24498,24516,24577,24973,25464,54287,79426,83785,114851,192255,309165,314322,362245,368153,414789,414793,414819	Il6,Jun,Myc,RT1-A1,Icam1,Eif2ak2,Zfp36,Vegfa,Cdkn1a,Ubb,Rela,Fos,Map1lc3a,RT1-CE7,RT1-CE15,RT1-CE3,RT1-CE16
5_Member	KEGG Pathway	rno05163	Human cytomegalovirus infection	-2.46536	-1.06777	18/248	24498,24577,24770,24811,24896,24973,25542,79255,83785,114851,306886,309165,314856,368153,414789,414793,414819,682147	Il6,Myc,Ccl2,Tap1,Gnas,RT1-A1,Ccl3,Atf4,Vegfa,Cdkn1a,Ripk1,Rela,Mdm2,RT1-CE7,RT1-CE15,RT1-CE3,RT1-CE16,Cgas
5_Member	KEGG Pathway	rno05320	Autoimmune thyroid disease	-2.44103	-1.05074	8/71	24973,171369,309621,309622,368153,414789,414793,414819	RT1-A1,Cd40,RT1-Ba,RT1-Bb,RT1-CE7,RT1-CE15,RT1-CE3,RT1-CE16
5_Member	KEGG Pathway	rno05170	Human immunodeficiency virus 1 infection	-2.01262	-0.745119	16/234	24516,24811,24973,25203,301059,303200,306886,308937,309165,310553,314322,368153,414789,414793,414819,682147	Jun,Tap1,RT1-A1,Ccnb1,Myd88,Map2k3,Ripk1,Wee1,Rela,Tlr2,Fos,RT1-CE7,RT1-CE15,RT1-CE3,RT1-CE16,Cgas
6_Summary	GO Biological Processes	GO:0031329	regulation of cellular catabolic process	-10.4567	-7.06145	67/791	24472,24498,24577,24697,25498,25757,29376,29467,29497,29619,54319,58936,78969,79128,79426,81516,81683,83722,83785,85333,113906,116510,140923,170842,192255,246273,252832,293524,298385,298765,299331,299858,300870,301059,301252,303008,303193,303700,306231,306825,308473,310097,310553,311578,313587,313806,314856,317674,360550,360610,360618,360772,361321,361628,361927,362900,363133,364834,366262,373541…	Hspa1a,Il6,Myc,Ptpn1,Npm1,Cpt1a,Irs2,Ddit3,Ptbp1,Btg2,Ezr,Plk3,Trib1,Dab2,Zfp36,Smad7,Mif,Plk2,Vegfa,Slc25a4,Hspb8,Timp1,Bnip3l,Tob1,Ubb,Trib3,Zc3hav1,Bag3,Magoh,Zfp36l2,Hsp90aa1,Lrp1,Tent5a,Myd88,Hsp90ab1,Rhbdf1,Alkbh5,Usp36,Pde12,Mylip,Samd4b,Snx18,Tlr2,Soga1,Zc3h12a,Rnf19b,Mdm2,Fzd5,Phf23,Nfe2l1,Ormdl3,Zfand2a,Atg12,Eif4g2,Fxr1,Rnf19a,Pcbp4,Polr2d,Rbm38,Taf9,Qk,Dnd1,Tnfaip3,Trim8,Ecscr,Atg2a,H…
6_Member	GO Biological Processes	GO:0031329	regulation of cellular catabolic process	-10.4567	-7.06145	67/791	24472,24498,24577,24697,25498,25757,29376,29467,29497,29619,54319,58936,78969,79128,79426,81516,81683,83722,83785,85333,113906,116510,140923,170842,192255,246273,252832,293524,298385,298765,299331,299858,300870,301059,301252,303008,303193,303700,306231,306825,308473,310097,310553,311578,313587,313806,314856,317674,360550,360610,360618,360772,361321,361628,361927,362900,363133,364834,366262,373541…	Hspa1a,Il6,Myc,Ptpn1,Npm1,Cpt1a,Irs2,Ddit3,Ptbp1,Btg2,Ezr,Plk3,Trib1,Dab2,Zfp36,Smad7,Mif,Plk2,Vegfa,Slc25a4,Hspb8,Timp1,Bnip3l,Tob1,Ubb,Trib3,Zc3hav1,Bag3,Magoh,Zfp36l2,Hsp90aa1,Lrp1,Tent5a,Myd88,Hsp90ab1,Rhbdf1,Alkbh5,Usp36,Pde12,Mylip,Samd4b,Snx18,Tlr2,Soga1,Zc3h12a,Rnf19b,Mdm2,Fzd5,Phf23,Nfe2l1,Ormdl3,Zfand2a,Atg12,Eif4g2,Fxr1,Rnf19a,Pcbp4,Polr2d,Rbm38,Taf9,Qk,Dnd1,Tnfaip3,Trim8,Ecscr,Atg2a,H…
6_Member	GO Biological Processes	GO:0031331	positive regulation of cellular catabolic process	-9.24918	-6.25832	44/438	24472,24498,24577,24697,25757,29376,29467,29619,54319,58936,78969,79128,79426,81516,81683,83722,85333,113906,140923,170842,246273,252832,293524,298765,299331,299858,306231,308473,310097,310553,313587,313806,314856,360618,360772,362900,364834,499022,679841,683206,688785,689248,689688,108348108	Hspa1a,Il6,Myc,Ptpn1,Cpt1a,Irs2,Ddit3,Btg2,Ezr,Plk3,Trib1,Dab2,Zfp36,Smad7,Mif,Plk2,Slc25a4,Hspb8,Bnip3l,Tob1,Trib3,Zc3hav1,Bag3,Zfp36l2,Hsp90aa1,Lrp1,Pde12,Samd4b,Snx18,Tlr2,Zc3h12a,Rnf19b,Mdm2,Ormdl3,Zfand2a,Rnf19a,Polr2d,Qk,Dnd1,Tnfaip3,Trim8,Ecscr,Atg2a,Hspa1b
6_Member	GO Biological Processes	GO:0009896	positive regulation of catabolic process	-8.7183	-5.85149	47/506	24472,24498,24577,24697,25757,29376,29467,29619,54319,58936,78969,79128,79426,81516,81683,83722,85333,113906,140923,170842,246273,252832,293524,294235,298765,299331,299858,306231,306825,308473,310097,310467,310553,313587,313806,314856,360618,360772,362900,364834,499022,679841,683206,688785,689248,689688,108348108	Hspa1a,Il6,Myc,Ptpn1,Cpt1a,Irs2,Ddit3,Btg2,Ezr,Plk3,Trib1,Dab2,Zfp36,Smad7,Mif,Plk2,Slc25a4,Hspb8,Bnip3l,Tob1,Trib3,Zc3hav1,Bag3,Ier3,Zfp36l2,Hsp90aa1,Lrp1,Pde12,Mylip,Samd4b,Snx18,Tiparp,Tlr2,Zc3h12a,Rnf19b,Mdm2,Ormdl3,Zfand2a,Rnf19a,Polr2d,Qk,Dnd1,Tnfaip3,Trim8,Ecscr,Atg2a,Hspa1b
6_Member	GO Biological Processes	GO:1903364	positive regulation of cellular protein catabolic process	-4.49153	-2.5806	17/153	24472,54319,58936,78969,79128,81516,83722,246273,299331,299858,313806,314856,360772,362900,683206,689248,108348108	Hspa1a,Ezr,Plk3,Trib1,Dab2,Smad7,Plk2,Trib3,Hsp90aa1,Lrp1,Rnf19b,Mdm2,Zfand2a,Rnf19a,Tnfaip3,Ecscr,Hspa1b
6_Member	GO Biological Processes	GO:0042176	regulation of protein catabolic process	-4.33916	-2.45763	31/401	24472,24609,24874,54319,58936,58961,78969,79128,81516,83722,116510,192255,246273,294235,299331,299858,301252,303008,306825,309165,310467,313806,314856,360610,360772,362900,373541,500011,683206,689248,108348108	Hspa1a,Odc1,Vhl,Ezr,Plk3,Azin1,Trib1,Dab2,Smad7,Plk2,Timp1,Ubb,Trib3,Ier3,Hsp90aa1,Lrp1,Hsp90ab1,Rhbdf1,Mylip,Rela,Tiparp,Rnf19b,Mdm2,Nfe2l1,Zfand2a,Rnf19a,Taf9,Samd9,Tnfaip3,Ecscr,Hspa1b
6_Member	GO Biological Processes	GO:1903362	regulation of cellular protein catabolic process	-4.28523	-2.41296	23/258	24472,54319,58936,78969,79128,81516,83722,192255,246273,299331,299858,301252,303008,306825,313806,314856,360610,360772,362900,373541,683206,689248,108348108	Hspa1a,Ezr,Plk3,Trib1,Dab2,Smad7,Plk2,Ubb,Trib3,Hsp90aa1,Lrp1,Hsp90ab1,Rhbdf1,Mylip,Rnf19b,Mdm2,Nfe2l1,Zfand2a,Rnf19a,Taf9,Tnfaip3,Ecscr,Hspa1b
6_Member	GO Biological Processes	GO:0032436	positive regulation of proteasomal ubiquitin-dependent protein catabolic process	-4.14517	-2.28732	12/89	24472,58936,78969,79128,81516,83722,246273,313806,314856,360772,362900,108348108	Hspa1a,Plk3,Trib1,Dab2,Smad7,Plk2,Trib3,Rnf19b,Mdm2,Zfand2a,Rnf19a,Hspa1b
6_Member	GO Biological Processes	GO:0061136	regulation of proteasomal protein catabolic process	-3.83856	-2.06867	18/189	24472,58936,78969,79128,81516,83722,192255,246273,301252,303008,313806,314856,360610,360772,362900,373541,689248,108348108	Hspa1a,Plk3,Trib1,Dab2,Smad7,Plk2,Ubb,Trib3,Hsp90ab1,Rhbdf1,Rnf19b,Mdm2,Nfe2l1,Zfand2a,Rnf19a,Taf9,Ecscr,Hspa1b
6_Member	GO Biological Processes	GO:0045732	positive regulation of protein catabolic process	-3.65926	-1.93988	20/230	24472,54319,58936,78969,79128,81516,83722,246273,294235,299331,299858,306825,310467,313806,314856,360772,362900,683206,689248,108348108	Hspa1a,Ezr,Plk3,Trib1,Dab2,Smad7,Plk2,Trib3,Ier3,Hsp90aa1,Lrp1,Mylip,Tiparp,Rnf19b,Mdm2,Zfand2a,Rnf19a,Tnfaip3,Ecscr,Hspa1b
6_Member	GO Biological Processes	GO:1901800	positive regulation of proteasomal protein catabolic process	-3.64709	-1.93028	13/115	24472,58936,78969,79128,81516,83722,246273,313806,314856,360772,362900,689248,108348108	Hspa1a,Plk3,Trib1,Dab2,Smad7,Plk2,Trib3,Rnf19b,Mdm2,Zfand2a,Rnf19a,Ecscr,Hspa1b
6_Member	GO Biological Processes	GO:0032434	regulation of proteasomal ubiquitin-dependent protein catabolic process	-3.55529	-1.85324	14/133	24472,58936,78969,79128,81516,83722,246273,301252,313806,314856,360772,362900,373541,108348108	Hspa1a,Plk3,Trib1,Dab2,Smad7,Plk2,Trib3,Hsp90ab1,Rnf19b,Mdm2,Zfand2a,Rnf19a,Taf9,Hspa1b
6_Member	GO Biological Processes	GO:2000060	positive regulation of ubiquitin-dependent protein catabolic process	-3.53215	-1.8378	12/103	24472,58936,78969,79128,81516,83722,246273,313806,314856,360772,362900,108348108	Hspa1a,Plk3,Trib1,Dab2,Smad7,Plk2,Trib3,Rnf19b,Mdm2,Zfand2a,Rnf19a,Hspa1b
6_Member	GO Biological Processes	GO:1903052	positive regulation of proteolysis involved in cellular protein catabolic process	-3.09742	-1.50841	13/131	24472,58936,78969,79128,81516,83722,246273,313806,314856,360772,362900,689248,108348108	Hspa1a,Plk3,Trib1,Dab2,Smad7,Plk2,Trib3,Rnf19b,Mdm2,Zfand2a,Rnf19a,Ecscr,Hspa1b
6_Member	GO Biological Processes	GO:0030162	regulation of proteolysis	-3.03728	-1.46969	45/777	24468,24472,24498,24577,24596,24617,25439,29345,50692,58936,63868,78969,79128,79240,81516,83476,83618,83722,83785,114505,116510,140593,171071,171154,192255,246273,286926,290317,299858,301252,303008,307366,313587,313806,314297,314856,315732,317335,360610,360772,362900,373541,689248,100361684,108348108	Hspa8,Hspa1a,Il6,Myc,Ngfr,Serpine1,F2r,Serpinh1,Plaur,Plk3,Hspd1,Trib1,Dab2,Nr4a1,Smad7,Ccn1,Rest,Plk2,Vegfa,Klf4,Timp1,Siah2,Ppp1r15a,Serpina10,Ubb,Trib3,Tfpi2,Sox7,Lrp1,Hsp90ab1,Rhbdf1,Malt1,Zc3h12a,Rnf19b,Papln,Mdm2,Uaca,Ddx3x,Nfe2l1,Zfand2a,Rnf19a,Taf9,Ecscr,Simc1,Hspa1b
6_Member	GO Biological Processes	GO:1903050	regulation of proteolysis involved in cellular protein catabolic process	-2.97296	-1.4223	18/223	24472,58936,78969,79128,81516,83722,192255,246273,301252,303008,313806,314856,360610,360772,362900,373541,689248,108348108	Hspa1a,Plk3,Trib1,Dab2,Smad7,Plk2,Ubb,Trib3,Hsp90ab1,Rhbdf1,Rnf19b,Mdm2,Nfe2l1,Zfand2a,Rnf19a,Taf9,Ecscr,Hspa1b
6_Member	GO Biological Processes	GO:2000058	regulation of ubiquitin-dependent protein catabolic process	-2.68195	-1.21453	14/163	24472,58936,78969,79128,81516,83722,246273,301252,313806,314856,360772,362900,373541,108348108	Hspa1a,Plk3,Trib1,Dab2,Smad7,Plk2,Trib3,Hsp90ab1,Rnf19b,Mdm2,Zfand2a,Rnf19a,Taf9,Hspa1b
6_Member	GO Biological Processes	GO:0045862	positive regulation of proteolysis	-2.6434	-1.18765	25/378	24468,24472,24577,24596,25439,58936,63868,78969,79128,81516,83476,83618,83722,246273,290317,307366,313587,313806,314856,315732,317335,360772,362900,689248,108348108	Hspa8,Hspa1a,Myc,Ngfr,F2r,Plk3,Hspd1,Trib1,Dab2,Smad7,Ccn1,Rest,Plk2,Trib3,Sox7,Malt1,Zc3h12a,Rnf19b,Mdm2,Uaca,Ddx3x,Zfand2a,Rnf19a,Ecscr,Hspa1b
7_Summary	GO Biological Processes	GO:0071496	cellular response to external stimulus	-10.4054	-7.06145	45/419	24330,24401,24498,24508,24516,24617,24649,24778,25100,25112,25361,25389,25464,25729,29373,29578,29642,29712,54278,54287,64562,79252,79255,89813,114851,140937,170583,170897,171071,171369,287585,288498,289419,289801,291974,293524,301059,313587,314322,314856,360640,362245,497010,501099,680712,24450,24468,24493,24770,24791,25044,25757,29455,29467,59085,59109,79426,81660,81683,83578,83785,89829,114628…	Egr1,Got1,Il6,Irf1,Jun,Serpine1,Pim1,Slc2a1,Foxa3,Gadd45a,Vcam1,Atf3,Icam1,Ccne1,Bmp2,Hnrnpa1,Slc38a2,Kcnj2,Nr4a2,Eif2ak2,Prkab2,Adamts1,Atf4,Pdk4,Cdkn1a,Higd1a,Fgf23,Sphk1,Ppp1r15a,Cd40,Ppm1d,Wipi2,Nuak2,Upp1,Ripor1,Bag3,Myd88,Zc3h12a,Fos,Mdm2,Map3k14,Map1lc3a,Eng,Srf,Scx,Hmgcs2,Hspa8,Il1a,Ccl2,Sparc,Sds,Cpt1a,Gdf15,Ddit3,Asl,Ntrk1,Zfp36,Gatm,Mif,Pdxk,Vegfa,Socs3,Abcg5,Acot2,Pdp2,Mbd1,Rela
7_Member	GO Biological Processes	GO:0071496	cellular response to external stimulus	-10.4054	-7.06145	45/419	24330,24401,24498,24508,24516,24617,24649,24778,25100,25112,25361,25389,25464,25729,29373,29578,29642,29712,54278,54287,64562,79252,79255,89813,114851,140937,170583,170897,171071,171369,287585,288498,289419,289801,291974,293524,301059,313587,314322,314856,360640,362245,497010,501099,680712	Egr1,Got1,Il6,Irf1,Jun,Serpine1,Pim1,Slc2a1,Foxa3,Gadd45a,Vcam1,Atf3,Icam1,Ccne1,Bmp2,Hnrnpa1,Slc38a2,Kcnj2,Nr4a2,Eif2ak2,Prkab2,Adamts1,Atf4,Pdk4,Cdkn1a,Higd1a,Fgf23,Sphk1,Ppp1r15a,Cd40,Ppm1d,Wipi2,Nuak2,Upp1,Ripor1,Bag3,Myd88,Zc3h12a,Fos,Mdm2,Map3k14,Map1lc3a,Eng,Srf,Scx
7_Member	GO Biological Processes	GO:0031668	cellular response to extracellular stimulus	-7.69913	-5.11487	32/294	24498,24516,24649,24778,25100,25361,25389,25464,25729,29578,29642,54278,54287,64562,79252,79255,89813,114851,140937,170583,170897,171071,287585,288498,289419,289801,291974,313587,314322,314856,362245,501099	Il6,Jun,Pim1,Slc2a1,Foxa3,Vcam1,Atf3,Icam1,Ccne1,Hnrnpa1,Slc38a2,Nr4a2,Eif2ak2,Prkab2,Adamts1,Atf4,Pdk4,Cdkn1a,Higd1a,Fgf23,Sphk1,Ppp1r15a,Ppm1d,Wipi2,Nuak2,Upp1,Ripor1,Zc3h12a,Fos,Mdm2,Map1lc3a,Srf
7_Member	GO Biological Processes	GO:0031669	cellular response to nutrient levels	-7.41479	-4.90017	29/256	24498,24516,24649,24778,25100,25389,25464,25729,29578,29642,54287,64562,79252,79255,89813,114851,140937,170583,170897,171071,287585,288498,289419,289801,291974,313587,314856,362245,501099	Il6,Jun,Pim1,Slc2a1,Foxa3,Atf3,Icam1,Ccne1,Hnrnpa1,Slc38a2,Eif2ak2,Prkab2,Adamts1,Atf4,Pdk4,Cdkn1a,Higd1a,Fgf23,Sphk1,Ppp1r15a,Ppm1d,Wipi2,Nuak2,Upp1,Ripor1,Zc3h12a,Mdm2,Map1lc3a,Srf
7_Member	GO Biological Processes	GO:0009991	response to extracellular stimulus	-7.18644	-4.71027	57/754	24330,24450,24468,24493,24498,24516,24617,24649,24770,24778,24791,25044,25100,25361,25389,25464,25729,25757,29455,29467,29578,29642,54278,54287,59085,59109,64562,79252,79255,79426,81660,81683,83578,83785,89813,89829,114628,114851,140937,170583,170897,171071,171369,192272,246311,287585,288498,289419,289801,291439,291974,309165,313587,314322,314856,362245,501099	Egr1,Hmgcs2,Hspa8,Il1a,Il6,Jun,Serpine1,Pim1,Ccl2,Slc2a1,Sparc,Sds,Foxa3,Vcam1,Atf3,Icam1,Ccne1,Cpt1a,Gdf15,Ddit3,Hnrnpa1,Slc38a2,Nr4a2,Eif2ak2,Asl,Ntrk1,Prkab2,Adamts1,Atf4,Zfp36,Gatm,Mif,Pdxk,Vegfa,Pdk4,Socs3,Abcg5,Cdkn1a,Higd1a,Fgf23,Sphk1,Ppp1r15a,Cd40,Acot2,Pdp2,Ppm1d,Wipi2,Nuak2,Upp1,Mbd1,Ripor1,Rela,Zc3h12a,Fos,Mdm2,Map1lc3a,Srf
7_Member	GO Biological Processes	GO:0031667	response to nutrient levels	-7.05963	-4.59795	55/722	24330,24450,24468,24493,24498,24516,24617,24649,24770,24778,24791,25044,25100,25361,25389,25464,25729,25757,29455,29467,29578,29642,54287,59085,59109,64562,79252,79255,79426,81660,81683,83578,83785,89813,89829,114628,114851,140937,170583,170897,171071,171369,192272,246311,287585,288498,289419,289801,291439,291974,309165,313587,314856,362245,501099	Egr1,Hmgcs2,Hspa8,Il1a,Il6,Jun,Serpine1,Pim1,Ccl2,Slc2a1,Sparc,Sds,Foxa3,Vcam1,Atf3,Icam1,Ccne1,Cpt1a,Gdf15,Ddit3,Hnrnpa1,Slc38a2,Eif2ak2,Asl,Ntrk1,Prkab2,Adamts1,Atf4,Zfp36,Gatm,Mif,Pdxk,Vegfa,Pdk4,Socs3,Abcg5,Cdkn1a,Higd1a,Fgf23,Sphk1,Ppp1r15a,Cd40,Acot2,Pdp2,Ppm1d,Wipi2,Nuak2,Upp1,Mbd1,Ripor1,Rela,Zc3h12a,Mdm2,Map1lc3a,Srf
7_Member	GO Biological Processes	GO:0042594	response to starvation	-6.32999	-4.02906	26/240	24450,24468,24516,24617,24778,25100,25389,29467,29578,29642,54287,79255,79426,89813,114851,140937,170897,171071,246311,287585,288498,289419,289801,291974,313587,362245	Hmgcs2,Hspa8,Jun,Serpine1,Slc2a1,Foxa3,Atf3,Ddit3,Hnrnpa1,Slc38a2,Eif2ak2,Atf4,Zfp36,Pdk4,Cdkn1a,Higd1a,Sphk1,Ppp1r15a,Pdp2,Ppm1d,Wipi2,Nuak2,Upp1,Ripor1,Zc3h12a,Map1lc3a
7_Member	GO Biological Processes	GO:0009267	cellular response to starvation	-5.28824	-3.19352	20/177	24516,24778,25100,25389,29578,29642,54287,79255,89813,114851,140937,170897,171071,287585,288498,289419,289801,291974,313587,362245	Jun,Slc2a1,Foxa3,Atf3,Hnrnpa1,Slc38a2,Eif2ak2,Atf4,Pdk4,Cdkn1a,Higd1a,Sphk1,Ppp1r15a,Ppm1d,Wipi2,Nuak2,Upp1,Ripor1,Zc3h12a,Map1lc3a
8_Summary	GO Biological Processes	GO:1903311	regulation of mRNA metabolic process	-10.0924	-6.81323	36/292	24468,25135,25203,25498,29497,29578,29619,79426,81738,83618,83785,117855,170842,252832,287113,287765,293663,298385,298765,300870,301059,303193,306231,308473,313587,315988,360665,361927,362110,362687,363133,364834,366262,499022,500116,679841,24440,24498,54287,56783,79255,83476,84427,89813,170897,171071,287703,294674,294754,304012,305506,309165,317335,360618,361628,363232,500262,311166,100314148,24…	Hspa8,Ncl,Ccnb1,Npm1,Ptbp1,Hnrnpa1,Btg2,Zfp36,Nup98,Rest,Vegfa,Sf1,Tob1,Zc3hav1,Rnps1,Ddx5,Rbm4,Magoh,Zfp36l2,Tent5a,Myd88,Alkbh5,Pde12,Samd4b,Zc3h12a,Rbm15b,Jmjd6,Fxr1,Cdk9,Srsf7,Pcbp4,Polr2d,Rbm38,Qk,Tra2a,Dnd1,Hbb,Il6,Eif2ak2,Eif5,Atf4,Ccn1,Grb7,Pdk4,Sphk1,Ppp1r15a,Eif1,Enc1,Pelo,Trmt10c,Eif6,Rela,Ddx3x,Ormdl3,Eif4g2,Bzw1,Kbtbd8,Clp1,Mir7-1,Hspa1a,Hspa1b
8_Member	GO Biological Processes	GO:1903311	regulation of mRNA metabolic process	-10.0924	-6.81323	36/292	24468,25135,25203,25498,29497,29578,29619,79426,81738,83618,83785,117855,170842,252832,287113,287765,293663,298385,298765,300870,301059,303193,306231,308473,313587,315988,360665,361927,362110,362687,363133,364834,366262,499022,500116,679841	Hspa8,Ncl,Ccnb1,Npm1,Ptbp1,Hnrnpa1,Btg2,Zfp36,Nup98,Rest,Vegfa,Sf1,Tob1,Zc3hav1,Rnps1,Ddx5,Rbm4,Magoh,Zfp36l2,Tent5a,Myd88,Alkbh5,Pde12,Samd4b,Zc3h12a,Rbm15b,Jmjd6,Fxr1,Cdk9,Srsf7,Pcbp4,Polr2d,Rbm38,Qk,Tra2a,Dnd1
8_Member	GO Biological Processes	GO:0061013	regulation of mRNA catabolic process	-6.15584	-3.87731	21/170	25498,29497,29619,79426,83785,170842,252832,298385,298765,300870,301059,303193,306231,308473,313587,361927,363133,364834,366262,499022,679841	Npm1,Ptbp1,Btg2,Zfp36,Vegfa,Tob1,Zc3hav1,Magoh,Zfp36l2,Tent5a,Myd88,Alkbh5,Pde12,Samd4b,Zc3h12a,Fxr1,Pcbp4,Polr2d,Rbm38,Qk,Dnd1
8_Member	GO Biological Processes	GO:0034248	regulation of cellular amide metabolic process	-5.86571	-3.63685	37/442	24440,24498,25135,25498,29497,29619,54287,56783,79255,79426,83476,84427,89813,170842,170897,171071,287703,293663,294674,294754,298385,298765,304012,305506,306231,308473,309165,313587,317335,360618,361628,361927,363232,364834,499022,500262,679841	Hbb,Il6,Ncl,Npm1,Ptbp1,Btg2,Eif2ak2,Eif5,Atf4,Zfp36,Ccn1,Grb7,Pdk4,Tob1,Sphk1,Ppp1r15a,Eif1,Rbm4,Enc1,Pelo,Magoh,Zfp36l2,Trmt10c,Eif6,Pde12,Samd4b,Rela,Zc3h12a,Ddx3x,Ormdl3,Eif4g2,Fxr1,Bzw1,Polr2d,Qk,Kbtbd8,Dnd1
8_Member	GO Biological Processes	GO:1903313	positive regulation of mRNA metabolic process	-5.31365	-3.21586	16/119	24468,25135,25203,29619,79426,81738,170842,252832,298765,306231,308473,313587,364834,499022,500116,679841	Hspa8,Ncl,Ccnb1,Btg2,Zfp36,Nup98,Tob1,Zc3hav1,Zfp36l2,Pde12,Samd4b,Zc3h12a,Polr2d,Qk,Tra2a,Dnd1
8_Member	GO Biological Processes	GO:0034249	negative regulation of cellular amide metabolic process	-5.22571	-3.14007	21/194	25135,29619,54287,79255,79426,84427,170842,170897,293663,294674,298765,305506,306231,308473,313587,317335,360618,361927,364834,499022,679841	Ncl,Btg2,Eif2ak2,Atf4,Zfp36,Grb7,Tob1,Sphk1,Rbm4,Enc1,Zfp36l2,Eif6,Pde12,Samd4b,Zc3h12a,Ddx3x,Ormdl3,Fxr1,Polr2d,Qk,Dnd1
8_Member	GO Biological Processes	GO:0010608	posttranscriptional regulation of gene expression	-5.1413	-3.07254	40/532	24440,24498,25135,25498,29497,29619,54287,56783,79255,79426,83785,84427,170842,171071,287703,293663,294674,294754,298385,298765,300870,301059,303193,304012,305506,306231,308473,311166,313587,317335,361628,361927,363133,363232,364834,366262,499022,500262,679841,100314148	Hbb,Il6,Ncl,Npm1,Ptbp1,Btg2,Eif2ak2,Eif5,Atf4,Zfp36,Vegfa,Grb7,Tob1,Ppp1r15a,Eif1,Rbm4,Enc1,Pelo,Magoh,Zfp36l2,Tent5a,Myd88,Alkbh5,Trmt10c,Eif6,Pde12,Samd4b,Clp1,Zc3h12a,Ddx3x,Eif4g2,Fxr1,Pcbp4,Bzw1,Polr2d,Rbm38,Qk,Kbtbd8,Dnd1,Mir7-1
8_Member	GO Biological Processes	GO:0006417	regulation of translation	-5.11177	-3.05788	32/384	24440,24498,25135,25498,29497,29619,54287,56783,79255,79426,84427,170842,171071,287703,293663,294674,294754,298385,298765,304012,305506,306231,308473,313587,317335,361628,361927,363232,364834,499022,500262,679841	Hbb,Il6,Ncl,Npm1,Ptbp1,Btg2,Eif2ak2,Eif5,Atf4,Zfp36,Grb7,Tob1,Ppp1r15a,Eif1,Rbm4,Enc1,Pelo,Magoh,Zfp36l2,Trmt10c,Eif6,Pde12,Samd4b,Zc3h12a,Ddx3x,Eif4g2,Fxr1,Bzw1,Polr2d,Qk,Kbtbd8,Dnd1
8_Member	GO Biological Processes	GO:0043488	regulation of mRNA stability	-5.10422	-3.05586	18/152	25498,29497,79426,83785,170842,298765,300870,301059,303193,306231,308473,313587,361927,363133,364834,366262,499022,679841	Npm1,Ptbp1,Zfp36,Vegfa,Tob1,Zfp36l2,Tent5a,Myd88,Alkbh5,Pde12,Samd4b,Zc3h12a,Fxr1,Pcbp4,Polr2d,Rbm38,Qk,Dnd1
8_Member	GO Biological Processes	GO:1903312	negative regulation of mRNA metabolic process	-4.98036	-2.96123	14/99	25498,29497,79426,83785,170842,287113,300870,301059,362110,362687,363133,366262,499022,679841	Npm1,Ptbp1,Zfp36,Vegfa,Tob1,Rnps1,Tent5a,Myd88,Cdk9,Srsf7,Pcbp4,Rbm38,Qk,Dnd1
8_Member	GO Biological Processes	GO:0017148	negative regulation of translation	-4.91228	-2.90331	19/172	25135,29619,54287,79255,79426,84427,170842,293663,294674,298765,305506,306231,308473,313587,317335,361927,364834,499022,679841	Ncl,Btg2,Eif2ak2,Atf4,Zfp36,Grb7,Tob1,Rbm4,Enc1,Zfp36l2,Eif6,Pde12,Samd4b,Zc3h12a,Ddx3x,Fxr1,Polr2d,Qk,Dnd1
8_Member	GO Biological Processes	GO:0043487	regulation of RNA stability	-4.61176	-2.68281	18/165	25498,29497,79426,83785,170842,298765,300870,301059,303193,306231,308473,313587,361927,363133,364834,366262,499022,679841	Npm1,Ptbp1,Zfp36,Vegfa,Tob1,Zfp36l2,Tent5a,Myd88,Alkbh5,Pde12,Samd4b,Zc3h12a,Fxr1,Pcbp4,Polr2d,Rbm38,Qk,Dnd1
8_Member	GO Biological Processes	GO:0061014	positive regulation of mRNA catabolic process	-3.77911	-2.02346	11/83	29619,79426,170842,252832,298765,306231,308473,313587,364834,499022,679841	Btg2,Zfp36,Tob1,Zc3hav1,Zfp36l2,Pde12,Samd4b,Zc3h12a,Polr2d,Qk,Dnd1
8_Member	GO Biological Processes	GO:0061158	3'-UTR-mediated mRNA destabilization	-3.48666	-1.80449	5/18	79426,298765,313587,499022,679841	Zfp36,Zfp36l2,Zc3h12a,Qk,Dnd1
8_Member	GO Biological Processes	GO:0000956	nuclear-transcribed mRNA catabolic process	-3.38178	-1.71225	11/92	29497,79426,287113,287765,294754,298385,298765,306231,308473,313587,364834	Ptbp1,Zfp36,Rnps1,Ddx5,Pelo,Magoh,Zfp36l2,Pde12,Samd4b,Zc3h12a,Polr2d
8_Member	GO Biological Processes	GO:0006402	mRNA catabolic process	-3.35909	-1.70314	13/123	24472,29497,79426,287113,287765,294754,298385,298765,306231,308473,313587,364834,108348108	Hspa1a,Ptbp1,Zfp36,Rnps1,Ddx5,Pelo,Magoh,Zfp36l2,Pde12,Samd4b,Zc3h12a,Polr2d,Hspa1b
8_Member	GO Biological Processes	GO:1902373	negative regulation of mRNA catabolic process	-3.23493	-1.59858	9/67	29497,79426,83785,170842,300870,301059,366262,499022,679841	Ptbp1,Zfp36,Vegfa,Tob1,Tent5a,Myd88,Rbm38,Qk,Dnd1
8_Member	GO Biological Processes	GO:0048255	mRNA stabilization	-3.11367	-1.52084	8/56	29497,79426,83785,300870,301059,366262,499022,679841	Ptbp1,Zfp36,Vegfa,Tent5a,Myd88,Rbm38,Qk,Dnd1
8_Member	GO Biological Processes	GO:1902369	negative regulation of RNA catabolic process	-2.71599	-1.23539	9/79	29497,79426,83785,170842,300870,301059,366262,499022,679841	Ptbp1,Zfp36,Vegfa,Tob1,Tent5a,Myd88,Rbm38,Qk,Dnd1
8_Member	GO Biological Processes	GO:0070935	3'-UTR-mediated mRNA stabilization	-2.68859	-1.21609	4/16	29497,79426,301059,366262	Ptbp1,Zfp36,Myd88,Rbm38
8_Member	GO Biological Processes	GO:0043489	RNA stabilization	-2.68433	-1.21546	8/65	29497,79426,83785,300870,301059,366262,499022,679841	Ptbp1,Zfp36,Vegfa,Tent5a,Myd88,Rbm38,Qk,Dnd1
8_Member	GO Biological Processes	GO:0006401	RNA catabolic process	-2.6404	-1.18765	13/147	24472,29497,79426,287113,287765,294754,298385,298765,306231,308473,313587,364834,108348108	Hspa1a,Ptbp1,Zfp36,Rnps1,Ddx5,Pelo,Magoh,Zfp36l2,Pde12,Samd4b,Zc3h12a,Polr2d,Hspa1b
8_Member	GO Biological Processes	GO:0061157	mRNA destabilization	-2.59986	-1.16106	8/67	79426,298765,306231,308473,313587,364834,499022,679841	Zfp36,Zfp36l2,Pde12,Samd4b,Zc3h12a,Polr2d,Qk,Dnd1
8_Member	GO Biological Processes	GO:0050779	RNA destabilization	-2.44103	-1.05074	8/71	79426,298765,306231,308473,313587,364834,499022,679841	Zfp36,Zfp36l2,Pde12,Samd4b,Zc3h12a,Polr2d,Qk,Dnd1
8_Member	GO Biological Processes	GO:0000288	nuclear-transcribed mRNA catabolic process, deadenylation-dependent decay	-2.1244	-0.821869	5/35	79426,298765,306231,308473,364834	Zfp36,Zfp36l2,Pde12,Samd4b,Polr2d
9_Summary	GO Biological Processes	GO:0008285	negative regulation of cell population proliferation	-10.0152	-6.80955	64/755	24472,24493,24498,24508,24516,24577,24596,24770,24791,24874,25100,25439,25496,25498,25717,29300,29373,29577,29618,29619,54287,59109,63995,78969,79128,81516,83618,84010,84348,114505,114593,114851,114856,117183,117855,170842,171071,290317,292661,293135,294981,303380,305549,305687,306636,306886,309526,309621,309622,309871,310553,311332,313994,315159,317674,360584,363292,366262,497010,501099,595134,6…	Hspa1a,Il1a,Il6,Irf1,Jun,Myc,Ngfr,Ccl2,Sparc,Vhl,Foxa3,F2r,Notch1,Npm1,Tgfb3,Gata6,Bmp2,Hes1,Btg1,Btg2,Eif2ak2,Ntrk1,Dusp10,Trib1,Dab2,Smad7,Rest,Dll1,Ackr3,Klf4,Nppc,Cdkn1a,Dusp1,Rgcc,Sf1,Tob1,Ppp1r15a,Sox7,Ptgir,Lrrc32,Spry1,Slfn2,Peli1,Zfp503,Efnb2,Ripk1,Ifit3,RT1-Ba,RT1-Bb,Prdm1,Tlr2,Dll4,Klf11,Tob2,Fzd5,Ggnbp2,Ing5,Rbm38,Eng,Srf,Akirin1,Tnfaip3,Clec4g,Hspa1b
9_Member	GO Biological Processes	GO:0008285	negative regulation of cell population proliferation	-10.0152	-6.80955	64/755	24472,24493,24498,24508,24516,24577,24596,24770,24791,24874,25100,25439,25496,25498,25717,29300,29373,29577,29618,29619,54287,59109,63995,78969,79128,81516,83618,84010,84348,114505,114593,114851,114856,117183,117855,170842,171071,290317,292661,293135,294981,303380,305549,305687,306636,306886,309526,309621,309622,309871,310553,311332,313994,315159,317674,360584,363292,366262,497010,501099,595134,6…	Hspa1a,Il1a,Il6,Irf1,Jun,Myc,Ngfr,Ccl2,Sparc,Vhl,Foxa3,F2r,Notch1,Npm1,Tgfb3,Gata6,Bmp2,Hes1,Btg1,Btg2,Eif2ak2,Ntrk1,Dusp10,Trib1,Dab2,Smad7,Rest,Dll1,Ackr3,Klf4,Nppc,Cdkn1a,Dusp1,Rgcc,Sf1,Tob1,Ppp1r15a,Sox7,Ptgir,Lrrc32,Spry1,Slfn2,Peli1,Zfp503,Efnb2,Ripk1,Ifit3,RT1-Ba,RT1-Bb,Prdm1,Tlr2,Dll4,Klf11,Tob2,Fzd5,Ggnbp2,Ing5,Rbm38,Eng,Srf,Akirin1,Tnfaip3,Clec4g,Hspa1b
10_Summary	GO Biological Processes	GO:0001666	response to hypoxia	-9.63433	-6.4665	44/426	24323,24330,24493,24577,24617,24770,24778,24874,25203,25361,25446,25464,25496,25498,25717,29300,29373,29475,54278,58936,59085,63868,81683,83618,83785,89829,114494,114593,117183,140923,140937,192272,290350,300901,302553,303193,310553,314856,360962,362850,444983,497010,501099,100361568,79255,171071,26196,114851	Edn1,Egr1,Il1a,Myc,Serpine1,Ccl2,Slc2a1,Vhl,Ccnb1,Vcam1,Fosl2,Icam1,Notch1,Npm1,Tgfb3,Gata6,Bmp2,Dio3,Nr4a2,Plk3,Asl,Hspd1,Mif,Rest,Vegfa,Socs3,Ccna2,Nppc,Rgcc,Bnip3l,Higd1a,Acot2,Loxl2,Plod2,Suv39h1l1,Alkbh5,Tlr2,Mdm2,Tacc3,Angptl4,Apold1,Eng,Srf,Hilpda,Atf4,Ppp1r15a,ATP8,Cdkn1a
10_Member	GO Biological Processes	GO:0001666	response to hypoxia	-9.63433	-6.4665	44/426	24323,24330,24493,24577,24617,24770,24778,24874,25203,25361,25446,25464,25496,25498,25717,29300,29373,29475,54278,58936,59085,63868,81683,83618,83785,89829,114494,114593,117183,140923,140937,192272,290350,300901,302553,303193,310553,314856,360962,362850,444983,497010,501099,100361568	Edn1,Egr1,Il1a,Myc,Serpine1,Ccl2,Slc2a1,Vhl,Ccnb1,Vcam1,Fosl2,Icam1,Notch1,Npm1,Tgfb3,Gata6,Bmp2,Dio3,Nr4a2,Plk3,Asl,Hspd1,Mif,Rest,Vegfa,Socs3,Ccna2,Nppc,Rgcc,Bnip3l,Higd1a,Acot2,Loxl2,Plod2,Suv39h1l1,Alkbh5,Tlr2,Mdm2,Tacc3,Angptl4,Apold1,Eng,Srf,Hilpda
10_Member	GO Biological Processes	GO:0036293	response to decreased oxygen levels	-9.58129	-6.44822	46/460	24323,24330,24493,24577,24617,24770,24778,24874,25203,25361,25446,25464,25496,25498,25717,29300,29373,29475,54278,58936,59085,63868,79255,81683,83618,83785,89829,114494,114593,117183,140923,140937,171071,192272,290350,300901,302553,303193,310553,314856,360962,362850,444983,497010,501099,100361568	Edn1,Egr1,Il1a,Myc,Serpine1,Ccl2,Slc2a1,Vhl,Ccnb1,Vcam1,Fosl2,Icam1,Notch1,Npm1,Tgfb3,Gata6,Bmp2,Dio3,Nr4a2,Plk3,Asl,Hspd1,Atf4,Mif,Rest,Vegfa,Socs3,Ccna2,Nppc,Rgcc,Bnip3l,Higd1a,Ppp1r15a,Acot2,Loxl2,Plod2,Suv39h1l1,Alkbh5,Tlr2,Mdm2,Tacc3,Angptl4,Apold1,Eng,Srf,Hilpda
10_Member	GO Biological Processes	GO:0070482	response to oxygen levels	-8.6133	-5.82212	48/527	24323,24330,24493,24577,24617,24770,24778,24874,25203,25361,25446,25464,25496,25498,25717,26196,29300,29373,29475,54278,58936,59085,63868,79255,81683,83618,83785,89829,114494,114593,114851,117183,140923,140937,171071,192272,290350,300901,302553,303193,310553,314856,360962,362850,444983,497010,501099,100361568	Edn1,Egr1,Il1a,Myc,Serpine1,Ccl2,Slc2a1,Vhl,Ccnb1,Vcam1,Fosl2,Icam1,Notch1,Npm1,Tgfb3,ATP8,Gata6,Bmp2,Dio3,Nr4a2,Plk3,Asl,Hspd1,Atf4,Mif,Rest,Vegfa,Socs3,Ccna2,Nppc,Cdkn1a,Rgcc,Bnip3l,Higd1a,Ppp1r15a,Acot2,Loxl2,Plod2,Suv39h1l1,Alkbh5,Tlr2,Mdm2,Tacc3,Angptl4,Apold1,Eng,Srf,Hilpda
10_Member	GO Biological Processes	GO:0071456	cellular response to hypoxia	-6.15584	-3.87731	21/170	24323,24330,24577,24617,24874,25203,25464,25496,25498,29300,58936,59085,81683,83785,114494,117183,140923,140937,302553,314856,100361568	Edn1,Egr1,Myc,Serpine1,Vhl,Ccnb1,Icam1,Notch1,Npm1,Gata6,Plk3,Asl,Mif,Vegfa,Ccna2,Rgcc,Bnip3l,Higd1a,Suv39h1l1,Mdm2,Hilpda
10_Member	GO Biological Processes	GO:0036294	cellular response to decreased oxygen levels	-6.12371	-3.85843	23/200	24323,24330,24577,24617,24874,25203,25464,25496,25498,29300,58936,59085,79255,81683,83785,114494,117183,140923,140937,171071,302553,314856,100361568	Edn1,Egr1,Myc,Serpine1,Vhl,Ccnb1,Icam1,Notch1,Npm1,Gata6,Plk3,Asl,Atf4,Mif,Vegfa,Ccna2,Rgcc,Bnip3l,Higd1a,Ppp1r15a,Suv39h1l1,Mdm2,Hilpda
10_Member	GO Biological Processes	GO:0071453	cellular response to oxygen levels	-5.3406	-3.23972	23/222	24323,24330,24577,24617,24874,25203,25464,25496,25498,29300,58936,59085,79255,81683,83785,114494,117183,140923,140937,171071,302553,314856,100361568	Edn1,Egr1,Myc,Serpine1,Vhl,Ccnb1,Icam1,Notch1,Npm1,Gata6,Plk3,Asl,Atf4,Mif,Vegfa,Ccna2,Rgcc,Bnip3l,Higd1a,Ppp1r15a,Suv39h1l1,Mdm2,Hilpda
11_Summary	KEGG Pathway	rno04668	TNF signaling pathway	-9.50866	-6.43845	21/111	24323,24498,24508,24516,24517,24770,25361,25464,29146,78965,79255,89829,116596,246208,246240,303200,306886,309165,314322,360640,683206,24330,24493,24617,24649,25717,83580,83785,114593,114856,299331,301252,24468,24518,25446,25498,25587,29467,59085,59109,81683,85333,114851,116510,171071,291439,299858,309452,313678,501099,682147,100314001	Edn1,Il6,Irf1,Jun,Junb,Ccl2,Vcam1,Icam1,Jag1,Csf1,Atf4,Socs3,Map3k8,Ifi47,Ripk3,Map2k3,Ripk1,Rela,Fos,Map3k14,Tnfaip3,Egr1,Il1a,Serpine1,Pim1,Tgfb3,Thbd,Vegfa,Nppc,Dusp1,Hsp90aa1,Hsp90ab1,Hspa8,Jund,Fosl2,Npm1,Id2,Ddit3,Asl,Ntrk1,Mif,Slc25a4,Cdkn1a,Timp1,Ppp1r15a,Mbd1,Lrp1,Nfkb2,Prdm2,Srf,Cgas,Mir22
11_Member	KEGG Pathway	rno04668	TNF signaling pathway	-9.50866	-6.43845	21/111	24323,24498,24508,24516,24517,24770,25361,25464,29146,78965,79255,89829,116596,246208,246240,303200,306886,309165,314322,360640,683206	Edn1,Il6,Irf1,Jun,Junb,Ccl2,Vcam1,Icam1,Jag1,Csf1,Atf4,Socs3,Map3k8,Ifi47,Ripk3,Map2k3,Ripk1,Rela,Fos,Map3k14,Tnfaip3
11_Member	KEGG Pathway	rno04933	AGE-RAGE signaling pathway in diabetic complications	-4.87843	-2.87445	14/101	24323,24330,24493,24498,24516,24617,24649,24770,25361,25464,25717,83580,83785,309165	Edn1,Egr1,Il1a,Il6,Jun,Serpine1,Pim1,Ccl2,Vcam1,Icam1,Tgfb3,Thbd,Vegfa,Rela
11_Member	KEGG Pathway	rno05418	Fluid shear stress and atherosclerosis	-2.99902	-1.44308	14/151	24323,24493,24516,24770,25361,25464,83580,83785,114593,114856,299331,301252,309165,314322	Edn1,Il1a,Jun,Ccl2,Vcam1,Icam1,Thbd,Vegfa,Nppc,Dusp1,Hsp90aa1,Hsp90ab1,Rela,Fos
11_Member	GO Biological Processes	GO:0007568	aging	-2.83512	-1.32193	32/511	24323,24468,24498,24516,24518,24617,24770,25361,25446,25464,25498,25587,25717,29467,59085,59109,81683,83785,85333,89829,114851,116510,171071,291439,299858,309165,309452,313678,314322,501099,682147,100314001	Edn1,Hspa8,Il6,Jun,Jund,Serpine1,Ccl2,Vcam1,Fosl2,Icam1,Npm1,Id2,Tgfb3,Ddit3,Asl,Ntrk1,Mif,Vegfa,Slc25a4,Socs3,Cdkn1a,Timp1,Ppp1r15a,Mbd1,Lrp1,Rela,Nfkb2,Prdm2,Fos,Srf,Cgas,Mir22
12_Summary	GO Biological Processes	GO:0001817	regulation of cytokine production	-9.46717	-6.43845	63/760	24330,24472,24493,24498,24508,24617,24770,25135,25439,25542,25717,29300,29467,29469,29548,54287,54319,63868,65210,79255,79426,81516,81683,83425,83476,84010,114505,117183,170897,171369,246240,252832,252971,289399,292060,293135,299331,299858,301059,301252,303200,305549,305584,306792,306886,307366,309165,310553,313587,315711,316327,317335,317674,361226,361293,362050,366492,498286,682147,683206,10036…	Egr1,Hspa1a,Il1a,Il6,Irf1,Serpine1,Ccl2,Ncl,F2r,Ccl3,Tgfb3,Gata6,Ddit3,Lbp,Homer3,Eif2ak2,Ezr,Hspd1,Cyp2j4,Atf4,Zfp36,Smad7,Mif,Akap12,Ccn1,Dll1,Klf4,Rgcc,Sphk1,Cd40,Ripk3,Zc3hav1,Socs1,Inava,Irf8,Lrrc32,Hsp90aa1,Lrp1,Myd88,Hsp90ab1,Map2k3,Peli1,Rel,S1pr3,Ripk1,Malt1,Rela,Tlr2,Zc3h12a,Sema7a,Arid5a,Ddx3x,Fzd5,Cd83,Riok3,Gbp5,Epha2,Slamf1,Cgas,Tnfaip3,Relb,Hilpda,Hspa1b
12_Member	GO Biological Processes	GO:0001817	regulation of cytokine production	-9.46717	-6.43845	63/760	24330,24472,24493,24498,24508,24617,24770,25135,25439,25542,25717,29300,29467,29469,29548,54287,54319,63868,65210,79255,79426,81516,81683,83425,83476,84010,114505,117183,170897,171369,246240,252832,252971,289399,292060,293135,299331,299858,301059,301252,303200,305549,305584,306792,306886,307366,309165,310553,313587,315711,316327,317335,317674,361226,361293,362050,366492,498286,682147,683206,10036…	Egr1,Hspa1a,Il1a,Il6,Irf1,Serpine1,Ccl2,Ncl,F2r,Ccl3,Tgfb3,Gata6,Ddit3,Lbp,Homer3,Eif2ak2,Ezr,Hspd1,Cyp2j4,Atf4,Zfp36,Smad7,Mif,Akap12,Ccn1,Dll1,Klf4,Rgcc,Sphk1,Cd40,Ripk3,Zc3hav1,Socs1,Inava,Irf8,Lrrc32,Hsp90aa1,Lrp1,Myd88,Hsp90ab1,Map2k3,Peli1,Rel,S1pr3,Ripk1,Malt1,Rela,Tlr2,Zc3h12a,Sema7a,Arid5a,Ddx3x,Fzd5,Cd83,Riok3,Gbp5,Epha2,Slamf1,Cgas,Tnfaip3,Relb,Hilpda,Hspa1b
12_Member	GO Biological Processes	GO:0001819	positive regulation of cytokine production	-8.46691	-5.70022	46/498	24330,24472,24493,24498,24508,24617,24770,25135,25439,25542,29300,29467,29469,54287,63868,65210,79255,81683,83425,83476,117183,170897,171369,252832,289399,292060,299331,299858,301059,305549,305584,306886,307366,309165,310553,315711,316327,317335,317674,361226,361293,362050,498286,682147,100361568,108348108	Egr1,Hspa1a,Il1a,Il6,Irf1,Serpine1,Ccl2,Ncl,F2r,Ccl3,Gata6,Ddit3,Lbp,Eif2ak2,Hspd1,Cyp2j4,Atf4,Mif,Akap12,Ccn1,Rgcc,Sphk1,Cd40,Zc3hav1,Inava,Irf8,Hsp90aa1,Lrp1,Myd88,Peli1,Rel,Ripk1,Malt1,Rela,Tlr2,Sema7a,Arid5a,Ddx3x,Fzd5,Cd83,Riok3,Gbp5,Slamf1,Cgas,Hilpda,Hspa1b
12_Member	GO Biological Processes	GO:0001818	negative regulation of cytokine production	-3.10032	-1.51036	22/292	24498,25717,29300,29467,29469,29548,54319,79426,81516,84010,114505,117183,293135,301252,305584,310553,313587,361226,366492,498286,683206,100360982	Il6,Tgfb3,Gata6,Ddit3,Lbp,Homer3,Ezr,Zfp36,Smad7,Dll1,Klf4,Rgcc,Lrrc32,Hsp90ab1,Rel,Tlr2,Zc3h12a,Cd83,Epha2,Slamf1,Tnfaip3,Relb
13_Summary	GO Biological Processes	GO:0001568	blood vessel development	-9.22659	-6.25832	48/505	24323,24330,24516,24517,24596,24617,24874,25135,25277,25496,25655,29146,29300,29467,29577,64373,64558,65157,79240,81008,81516,83476,83785,84010,84348,89829,114090,170897,287615,290350,299858,306636,308408,309871,310467,311332,313587,314856,317674,360584,360665,362850,366492,444983,497010,499022,501099,679713,293960,299145,24577,25587,29373,78965,294276,294981	Edn1,Egr1,Jun,Junb,Ngfr,Serpine1,Vhl,Ncl,Mfge8,Notch1,Gja4,Jag1,Gata6,Ddit3,Hes1,Rhob,Fzd4,Amotl2,Nr4a1,Itga7,Smad7,Ccn1,Vegfa,Dll1,Ackr3,Socs3,Egr2,Sphk1,Vezf1,Loxl2,Lrp1,Efnb2,Gpr4,Prdm1,Tiparp,Dll4,Zc3h12a,Mdm2,Fzd5,Ggnbp2,Jmjd6,Angptl4,Epha2,Apold1,Eng,Qk,Srf,Brpf1,Zfand5,Rhoj,Myc,Id2,Bmp2,Csf1,Brd2,Spry1
13_Member	GO Biological Processes	GO:0001568	blood vessel development	-9.22659	-6.25832	48/505	24323,24330,24516,24517,24596,24617,24874,25135,25277,25496,25655,29146,29300,29467,29577,64373,64558,65157,79240,81008,81516,83476,83785,84010,84348,89829,114090,170897,287615,290350,299858,306636,308408,309871,310467,311332,313587,314856,317674,360584,360665,362850,366492,444983,497010,499022,501099,679713	Edn1,Egr1,Jun,Junb,Ngfr,Serpine1,Vhl,Ncl,Mfge8,Notch1,Gja4,Jag1,Gata6,Ddit3,Hes1,Rhob,Fzd4,Amotl2,Nr4a1,Itga7,Smad7,Ccn1,Vegfa,Dll1,Ackr3,Socs3,Egr2,Sphk1,Vezf1,Loxl2,Lrp1,Efnb2,Gpr4,Prdm1,Tiparp,Dll4,Zc3h12a,Mdm2,Fzd5,Ggnbp2,Jmjd6,Angptl4,Epha2,Apold1,Eng,Qk,Srf,Brpf1
13_Member	GO Biological Processes	GO:0001944	vasculature development	-9.05963	-6.13483	50/545	24323,24330,24516,24517,24596,24617,24874,25135,25277,25496,25655,29146,29300,29467,29577,64373,64558,65157,79240,81008,81516,83476,83785,84010,84348,89829,114090,170897,287615,290350,293960,299145,299858,306636,308408,309871,310467,311332,313587,314856,317674,360584,360665,362850,366492,444983,497010,499022,501099,679713	Edn1,Egr1,Jun,Junb,Ngfr,Serpine1,Vhl,Ncl,Mfge8,Notch1,Gja4,Jag1,Gata6,Ddit3,Hes1,Rhob,Fzd4,Amotl2,Nr4a1,Itga7,Smad7,Ccn1,Vegfa,Dll1,Ackr3,Socs3,Egr2,Sphk1,Vezf1,Loxl2,Zfand5,Rhoj,Lrp1,Efnb2,Gpr4,Prdm1,Tiparp,Dll4,Zc3h12a,Mdm2,Fzd5,Ggnbp2,Jmjd6,Angptl4,Epha2,Apold1,Eng,Qk,Srf,Brpf1
13_Member	GO Biological Processes	GO:0048514	blood vessel morphogenesis	-7.38013	-4.87348	38/401	24323,24516,24517,24617,24874,25135,25277,25496,29146,29577,64373,64558,65157,79240,81008,81516,83476,83785,84010,84348,287615,290350,299858,306636,308408,309871,310467,311332,313587,317674,360665,362850,366492,444983,497010,499022,501099,679713	Edn1,Jun,Junb,Serpine1,Vhl,Ncl,Mfge8,Notch1,Jag1,Hes1,Rhob,Fzd4,Amotl2,Nr4a1,Itga7,Smad7,Ccn1,Vegfa,Dll1,Ackr3,Vezf1,Loxl2,Lrp1,Efnb2,Gpr4,Prdm1,Tiparp,Dll4,Zc3h12a,Fzd5,Jmjd6,Angptl4,Epha2,Apold1,Eng,Qk,Srf,Brpf1
13_Member	GO Biological Processes	GO:0001525	angiogenesis	-5.47122	-3.34148	27/283	24323,24516,24617,24874,25135,25277,25496,64373,65157,79240,83476,83785,84010,84348,287615,290350,306636,308408,311332,313587,317674,360665,362850,366492,444983,497010,501099	Edn1,Jun,Serpine1,Vhl,Ncl,Mfge8,Notch1,Rhob,Amotl2,Nr4a1,Ccn1,Vegfa,Dll1,Ackr3,Vezf1,Loxl2,Efnb2,Gpr4,Dll4,Zc3h12a,Fzd5,Jmjd6,Angptl4,Epha2,Apold1,Eng,Srf
13_Member	GO Biological Processes	GO:0035239	tube morphogenesis	-4.03476	-2.20272	45/699	24323,24516,24517,24577,24617,24874,25135,25277,25496,25587,29146,29300,29373,29577,64373,64558,65157,78965,79240,81008,81516,83476,83785,84010,84348,287615,290350,294276,294981,299858,306636,308408,309871,310467,311332,313587,317674,360665,362850,366492,444983,497010,499022,501099,679713	Edn1,Jun,Junb,Myc,Serpine1,Vhl,Ncl,Mfge8,Notch1,Id2,Jag1,Gata6,Bmp2,Hes1,Rhob,Fzd4,Amotl2,Csf1,Nr4a1,Itga7,Smad7,Ccn1,Vegfa,Dll1,Ackr3,Vezf1,Loxl2,Brd2,Spry1,Lrp1,Efnb2,Gpr4,Prdm1,Tiparp,Dll4,Zc3h12a,Fzd5,Jmjd6,Angptl4,Epha2,Apold1,Eng,Qk,Srf,Brpf1
14_Summary	GO Biological Processes	GO:0043620	regulation of DNA-templated transcription in response to stress	-9.1833	-6.23731	15/56	24330,24472,24516,24874,25389,25496,29467,79255,83785,171071,293524,309165,360610,361384,108348108,24468,24963,60460,299331,301252,24697,54287,63868,113906,363982,680121,24908,24498,79119,301059,301434,309452,310553,312682,300721,25462,288444,295549,24770,25361,25464,25542,29469,65210,140914,171369,303200,314322,65028,307351,81738,113975,25717,81525,252971,282819,309621,309622,24493,25729,140924,…	Egr1,Hspa1a,Jun,Vhl,Atf3,Notch1,Ddit3,Atf4,Vegfa,Ppp1r15a,Bag3,Rela,Nfe2l1,Dnajb1,Hspa1b,Hspa8,Hspa1l,Hspa2,Hsp90aa1,Hsp90ab1,Ptpn1,Eif2ak2,Hspd1,Hspb8,Yod1,LOC680121,Dnajb9,Il6,Arf2,Myd88,Clk1,Nfkb2,Tlr2,Bcl2l13,Dnaja4,Hspe1,Hsph1,Dnajb4,Ccl2,Vcam1,Icam1,Ccl3,Lbp,Cyp2j4,Olr1,Cd40,Map2k3,Fos,Dnaja1,Tubb6,Nup98,Pom121,Tgfb3,Nfkbib,Socs1,Ppif,RT1-Ba,RT1-Bb,Il1a,Ccne1,Il2rg,Slamf1,Tnfaip3,Nppc,Gnas,…
14_Member	GO Biological Processes	GO:0043620	regulation of DNA-templated transcription in response to stress	-9.1833	-6.23731	15/56	24330,24472,24516,24874,25389,25496,29467,79255,83785,171071,293524,309165,360610,361384,108348108	Egr1,Hspa1a,Jun,Vhl,Atf3,Notch1,Ddit3,Atf4,Vegfa,Ppp1r15a,Bag3,Rela,Nfe2l1,Dnajb1,Hspa1b
14_Member	Reactome Gene Sets	R-RNO-3371568	Attenuation phase	-8.97144	-6.08615	8/12	24468,24472,24963,60460,299331,301252,361384,108348108	Hspa8,Hspa1a,Hspa1l,Hspa2,Hsp90aa1,Hsp90ab1,Dnajb1,Hspa1b
14_Member	GO Biological Processes	GO:0043618	regulation of transcription from RNA polymerase II promoter in response to stress	-8.64333	-5.82212	14/52	24330,24472,24516,24874,25389,25496,29467,79255,83785,171071,293524,360610,361384,108348108	Egr1,Hspa1a,Jun,Vhl,Atf3,Notch1,Ddit3,Atf4,Vegfa,Ppp1r15a,Bag3,Nfe2l1,Dnajb1,Hspa1b
14_Member	GO Biological Processes	GO:0034620	cellular response to unfolded protein	-8.45588	-5.70022	16/72	24468,24472,24697,24963,25389,29467,54287,60460,63868,79255,113906,171071,293524,363982,680121,108348108	Hspa8,Hspa1a,Ptpn1,Hspa1l,Atf3,Ddit3,Eif2ak2,Hspa2,Hspd1,Atf4,Hspb8,Ppp1r15a,Bag3,Yod1,LOC680121,Hspa1b
14_Member	GO Biological Processes	GO:0006986	response to unfolded protein	-8.02662	-5.34781	18/98	24468,24472,24697,24908,24963,25389,29467,54287,60460,63868,79255,113906,171071,293524,301252,363982,680121,108348108	Hspa8,Hspa1a,Ptpn1,Dnajb9,Hspa1l,Atf3,Ddit3,Eif2ak2,Hspa2,Hspd1,Atf4,Hspb8,Ppp1r15a,Bag3,Hsp90ab1,Yod1,LOC680121,Hspa1b
14_Member	KEGG Pathway	rno05134	Legionellosis	-7.97055	-5.30332	14/58	24468,24472,24498,24963,60460,63868,79119,301059,301434,309165,309452,310553,312682,108348108	Hspa8,Hspa1a,Il6,Hspa1l,Hspa2,Hspd1,Arf2,Myd88,Clk1,Rela,Nfkb2,Tlr2,Bcl2l13,Hspa1b
14_Member	GO Biological Processes	GO:0097201	negative regulation of transcription from RNA polymerase II promoter in response to stress	-7.89875	-5.27498	8/15	24472,24516,24874,171071,293524,360610,361384,108348108	Hspa1a,Jun,Vhl,Ppp1r15a,Bag3,Nfe2l1,Dnajb1,Hspa1b
14_Member	GO Biological Processes	GO:0042026	protein refolding	-7.61146	-5.03654	8/16	24468,24472,24963,60460,63868,300721,680121,108348108	Hspa8,Hspa1a,Hspa1l,Hspa2,Hspd1,Dnaja4,LOC680121,Hspa1b
14_Member	Reactome Gene Sets	R-RNO-3371571	HSF1-dependent transactivation	-7.54937	-4.9836	9/22	24468,24472,24963,60460,113906,299331,301252,361384,108348108	Hspa8,Hspa1a,Hspa1l,Hspa2,Hspb8,Hsp90aa1,Hsp90ab1,Dnajb1,Hspa1b
14_Member	GO Biological Processes	GO:0051085	chaperone cofactor-dependent protein refolding	-7.01906	-4.56444	10/32	24468,24472,24963,25462,60460,288444,295549,361384,680121,108348108	Hspa8,Hspa1a,Hspa1l,Hspe1,Hspa2,Hsph1,Dnajb4,Dnajb1,LOC680121,Hspa1b
14_Member	KEGG Pathway	rno05417	Lipid and atherosclerosis	-6.93418	-4.5066	25/209	24468,24472,24498,24516,24770,24963,25361,25464,25542,29467,29469,60460,63868,65210,79255,140914,171369,299331,301059,301252,303200,309165,310553,314322,108348108	Hspa8,Hspa1a,Il6,Jun,Ccl2,Hspa1l,Vcam1,Icam1,Ccl3,Ddit3,Lbp,Hspa2,Hspd1,Cyp2j4,Atf4,Olr1,Cd40,Hsp90aa1,Myd88,Hsp90ab1,Map2k3,Rela,Tlr2,Fos,Hspa1b
14_Member	GO Biological Processes	GO:0006458	'de novo' protein folding	-6.89967	-4.48517	11/41	24468,24472,24963,25462,60460,63868,288444,295549,361384,680121,108348108	Hspa8,Hspa1a,Hspa1l,Hspe1,Hspa2,Hspd1,Hsph1,Dnajb4,Dnajb1,LOC680121,Hspa1b
14_Member	GO Biological Processes	GO:0035967	cellular response to topologically incorrect protein	-6.8585	-4.45658	16/92	24468,24472,24697,24963,25389,29467,54287,60460,63868,79255,113906,171071,293524,363982,680121,108348108	Hspa8,Hspa1a,Ptpn1,Hspa1l,Atf3,Ddit3,Eif2ak2,Hspa2,Hspd1,Atf4,Hspb8,Ppp1r15a,Bag3,Yod1,LOC680121,Hspa1b
14_Member	GO Biological Processes	GO:0035966	response to topologically incorrect protein	-6.62044	-4.25424	18/120	24468,24472,24697,24908,24963,25389,29467,54287,60460,63868,79255,113906,171071,293524,301252,363982,680121,108348108	Hspa8,Hspa1a,Ptpn1,Dnajb9,Hspa1l,Atf3,Ddit3,Eif2ak2,Hspa2,Hspd1,Atf4,Hspb8,Ppp1r15a,Bag3,Hsp90ab1,Yod1,LOC680121,Hspa1b
14_Member	GO Biological Processes	GO:0051084	'de novo' posttranslational protein folding	-6.12318	-3.85843	10/39	24468,24472,24963,25462,60460,288444,295549,361384,680121,108348108	Hspa8,Hspa1a,Hspa1l,Hspe1,Hspa2,Hsph1,Dnajb4,Dnajb1,LOC680121,Hspa1b
14_Member	Reactome Gene Sets	R-RNO-3371497	HSP90 chaperone cycle for steroid hormone receptors (SHR) in the presence of ligand	-6.04727	-3.80089	11/49	24468,24472,24963,60460,65028,299331,300721,301252,307351,361384,108348108	Hspa8,Hspa1a,Hspa1l,Hspa2,Dnaja1,Hsp90aa1,Dnaja4,Hsp90ab1,Tubb6,Dnajb1,Hspa1b
14_Member	Reactome Gene Sets	R-RNO-3371556	Cellular response to heat stress	-5.95082	-3.71664	13/71	24468,24472,24963,60460,81738,113906,113975,288444,293524,299331,301252,361384,108348108	Hspa8,Hspa1a,Hspa1l,Hspa2,Nup98,Hspb8,Pom121,Hsph1,Bag3,Hsp90aa1,Hsp90ab1,Dnajb1,Hspa1b
14_Member	KEGG Pathway	rno05145	Toxoplasmosis	-5.71764	-3.53508	16/111	24468,24472,24963,25717,60460,81525,171369,252971,282819,301059,303200,309165,309621,309622,310553,108348108	Hspa8,Hspa1a,Hspa1l,Tgfb3,Hspa2,Nfkbib,Cd40,Socs1,Ppif,Myd88,Map2k3,Rela,RT1-Ba,RT1-Bb,Tlr2,Hspa1b
14_Member	KEGG Pathway	rno05162	Measles	-5.43851	-3.32183	18/144	24468,24472,24493,24498,24516,24963,25729,54287,60460,81525,140924,301059,309165,310553,314322,498286,683206,108348108	Hspa8,Hspa1a,Il1a,Il6,Jun,Hspa1l,Ccne1,Eif2ak2,Hspa2,Nfkbib,Il2rg,Myd88,Rela,Tlr2,Fos,Slamf1,Tnfaip3,Hspa1b
14_Member	Reactome Gene Sets	R-RNO-3371453	Regulation of HSF1-mediated heat shock response	-4.75636	-2.7858	10/54	24468,24472,24963,60460,81738,113975,288444,293524,361384,108348108	Hspa8,Hspa1a,Hspa1l,Hspa2,Nup98,Pom121,Hsph1,Bag3,Dnajb1,Hspa1b
14_Member	GO Biological Processes	GO:0090084	negative regulation of inclusion body assembly	-4.66486	-2.72534	5/11	24472,60460,300721,361384,108348108	Hspa1a,Hspa2,Dnaja4,Dnajb1,Hspa1b
14_Member	GO Biological Processes	GO:0006457	protein folding	-3.94626	-2.14485	17/169	24468,24472,24963,25462,60460,63868,65028,114593,282819,288444,295549,299331,300721,301252,361384,680121,108348108	Hspa8,Hspa1a,Hspa1l,Hspe1,Hspa2,Hspd1,Dnaja1,Nppc,Ppif,Hsph1,Dnajb4,Hsp90aa1,Dnaja4,Hsp90ab1,Dnajb1,LOC680121,Hspa1b
14_Member	GO Biological Processes	GO:0061077	chaperone-mediated protein folding	-3.92113	-2.12896	10/67	24468,24472,24963,25462,60460,288444,295549,361384,680121,108348108	Hspa8,Hspa1a,Hspa1l,Hspe1,Hspa2,Hsph1,Dnajb4,Dnajb1,LOC680121,Hspa1b
14_Member	GO Biological Processes	GO:0090083	regulation of inclusion body assembly	-3.36685	-1.70756	5/19	24472,60460,300721,361384,108348108	Hspa1a,Hspa2,Dnaja4,Dnajb1,Hspa1b
14_Member	KEGG Pathway	rno04141	Protein processing in endoplasmic reticulum	-3.00406	-1.44684	15/168	24468,24472,24963,29467,54287,60460,65028,79255,171071,288444,299331,301252,361384,363982,108348108	Hspa8,Hspa1a,Hspa1l,Ddit3,Eif2ak2,Hspa2,Dnaja1,Atf4,Ppp1r15a,Hsph1,Hsp90aa1,Hsp90ab1,Dnajb1,Yod1,Hspa1b
14_Member	GO Biological Processes	GO:0030968	endoplasmic reticulum unfolded protein response	-2.68465	-1.21546	7/51	24697,25389,29467,54287,79255,171071,363982	Ptpn1,Atf3,Ddit3,Eif2ak2,Atf4,Ppp1r15a,Yod1
14_Member	KEGG Pathway	rno04915	Estrogen signaling pathway	-2.49683	-1.09212	12/135	24468,24472,24516,24896,24963,25433,60460,79255,299331,301252,314322,108348108	Hspa8,Hspa1a,Jun,Gnas,Hspa1l,Hbegf,Hspa2,Atf4,Hsp90aa1,Hsp90ab1,Fos,Hspa1b
14_Member	KEGG Pathway	rno04213	Longevity regulating pathway - multiple species	-2.12678	-0.821869	7/64	24468,24472,24963,29376,60460,64562,108348108	Hspa8,Hspa1a,Hspa1l,Irs2,Hspa2,Prkab2,Hspa1b
15_Summary	GO Biological Processes	GO:0043549	regulation of kinase activity	-8.97954	-6.08615	62/763	24323,24330,24498,24649,24697,25112,25203,25405,25433,25498,25729,29157,29373,29376,29460,59109,63995,64558,65028,78965,78969,79128,81683,83476,83681,83785,85482,89829,114121,114494,114505,114851,114856,117183,140937,171369,246240,246273,252971,288444,289500,291044,291610,294981,299331,299626,301252,303200,305922,307366,309168,309447,314623,315891,316530,317335,317674,360584,360640,366492,498008,…	Edn1,Egr1,Il6,Pim1,Ptpn1,Gadd45a,Ccnb1,Ccng1,Hbegf,Npm1,Ccne1,Ccng2,Bmp2,Irs2,Tesk1,Ntrk1,Dusp10,Fzd4,Dnaja1,Csf1,Trib1,Dab2,Mif,Ccn1,Cish,Vegfa,Nbn,Socs3,Ccnl1,Ccna2,Klf4,Cdkn1a,Dusp1,Rgcc,Higd1a,Cd40,Ripk3,Trib3,Socs1,Hsph1,Ccni,Nedd9,Spry4,Spry1,Hsp90aa1,Gadd45b,Hsp90ab1,Map2k3,Lats2,Malt1,Map3k11,Ldb1,Midn,Dipk2a,Cnppd1,Ddx3x,Fzd5,Ggnbp2,Map3k14,Epha2,Hexim1,Tnfaip3,Gnas,Icam1,Tgfb3,Gdf15,Hes…
15_Member	GO Biological Processes	GO:0043549	regulation of kinase activity	-8.97954	-6.08615	62/763	24323,24330,24498,24649,24697,25112,25203,25405,25433,25498,25729,29157,29373,29376,29460,59109,63995,64558,65028,78965,78969,79128,81683,83476,83681,83785,85482,89829,114121,114494,114505,114851,114856,117183,140937,171369,246240,246273,252971,288444,289500,291044,291610,294981,299331,299626,301252,303200,305922,307366,309168,309447,314623,315891,316530,317335,317674,360584,360640,366492,498008,…	Edn1,Egr1,Il6,Pim1,Ptpn1,Gadd45a,Ccnb1,Ccng1,Hbegf,Npm1,Ccne1,Ccng2,Bmp2,Irs2,Tesk1,Ntrk1,Dusp10,Fzd4,Dnaja1,Csf1,Trib1,Dab2,Mif,Ccn1,Cish,Vegfa,Nbn,Socs3,Ccnl1,Ccna2,Klf4,Cdkn1a,Dusp1,Rgcc,Higd1a,Cd40,Ripk3,Trib3,Socs1,Hsph1,Ccni,Nedd9,Spry4,Spry1,Hsp90aa1,Gadd45b,Hsp90ab1,Map2k3,Lats2,Malt1,Map3k11,Ldb1,Midn,Dipk2a,Cnppd1,Ddx3x,Fzd5,Ggnbp2,Map3k14,Epha2,Hexim1,Tnfaip3
15_Member	GO Biological Processes	GO:0045859	regulation of protein kinase activity	-7.94463	-5.28868	53/643	24323,24330,24498,24649,24697,25112,25203,25405,25433,25498,25729,29157,29373,29460,63995,64558,65028,78965,78969,79128,81683,83476,83785,114121,114494,114851,114856,117183,140937,171369,246240,246273,252971,288444,289500,291044,291610,294981,299331,299626,301252,303200,305922,307366,309168,315891,316530,317335,317674,360584,360640,498008,683206	Edn1,Egr1,Il6,Pim1,Ptpn1,Gadd45a,Ccnb1,Ccng1,Hbegf,Npm1,Ccne1,Ccng2,Bmp2,Tesk1,Dusp10,Fzd4,Dnaja1,Csf1,Trib1,Dab2,Mif,Ccn1,Vegfa,Ccnl1,Ccna2,Cdkn1a,Dusp1,Rgcc,Higd1a,Cd40,Ripk3,Trib3,Socs1,Hsph1,Ccni,Nedd9,Spry4,Spry1,Hsp90aa1,Gadd45b,Hsp90ab1,Map2k3,Lats2,Malt1,Map3k11,Dipk2a,Cnppd1,Ddx3x,Fzd5,Ggnbp2,Map3k14,Hexim1,Tnfaip3
15_Member	GO Biological Processes	GO:0071900	regulation of protein serine/threonine kinase activity	-7.81183	-5.21803	37/370	24323,24649,24697,25112,25203,25405,25729,29157,29373,29460,63995,64558,65028,78969,79128,81683,83785,114121,114494,114851,114856,117183,140937,171369,246273,289500,291610,294981,301252,305922,309168,315891,316530,317335,317674,498008,683206	Edn1,Pim1,Ptpn1,Gadd45a,Ccnb1,Ccng1,Ccne1,Ccng2,Bmp2,Tesk1,Dusp10,Fzd4,Dnaja1,Trib1,Dab2,Mif,Vegfa,Ccnl1,Ccna2,Cdkn1a,Dusp1,Rgcc,Higd1a,Cd40,Trib3,Ccni,Spry4,Spry1,Hsp90ab1,Lats2,Map3k11,Dipk2a,Cnppd1,Ddx3x,Fzd5,Hexim1,Tnfaip3
15_Member	GO Biological Processes	GO:0001934	positive regulation of protein phosphorylation	-4.49116	-2.5806	50/772	24323,24330,24498,24649,24697,24896,25203,25433,25464,25498,25717,29373,29455,29460,29577,50692,59109,60460,64558,78965,79128,81683,83476,83785,85482,114851,117183,140937,170583,170897,171071,171369,246240,288444,291044,299331,301252,303200,306886,307366,309168,313511,315711,315891,317335,317674,360640,361927,362110,497010	Edn1,Egr1,Il6,Pim1,Ptpn1,Gnas,Ccnb1,Hbegf,Icam1,Npm1,Tgfb3,Bmp2,Gdf15,Tesk1,Hes1,Plaur,Ntrk1,Hspa2,Fzd4,Csf1,Dab2,Mif,Ccn1,Vegfa,Nbn,Cdkn1a,Rgcc,Higd1a,Fgf23,Sphk1,Ppp1r15a,Cd40,Ripk3,Hsph1,Nedd9,Hsp90aa1,Hsp90ab1,Map2k3,Ripk1,Malt1,Map3k11,Mob3c,Sema7a,Dipk2a,Ddx3x,Fzd5,Map3k14,Fxr1,Cdk9,Eng
15_Member	GO Biological Processes	GO:0051347	positive regulation of transferase activity	-3.8879	-2.10369	38/564	24323,24330,24577,24649,24697,25203,25433,25498,25737,29373,59109,64558,78965,81683,83476,83785,85482,114505,114851,117183,140937,171369,246240,246273,288444,291044,292588,299331,301252,303200,307366,309168,315891,317335,317674,360640,362501,366492	Edn1,Egr1,Myc,Pim1,Ptpn1,Ccnb1,Hbegf,Npm1,Pcna,Bmp2,Ntrk1,Fzd4,Csf1,Mif,Ccn1,Vegfa,Nbn,Klf4,Cdkn1a,Rgcc,Higd1a,Cd40,Ripk3,Trib3,Hsph1,Nedd9,Ube2s,Hsp90aa1,Hsp90ab1,Map2k3,Malt1,Map3k11,Dipk2a,Ddx3x,Fzd5,Map3k14,Topors,Epha2
15_Member	GO Biological Processes	GO:0045860	positive regulation of protein kinase activity	-3.63608	-1.92054	29/399	24323,24330,24649,24697,25203,25433,25498,29373,64558,78965,81683,83476,83785,114851,117183,140937,171369,246240,288444,291044,299331,301252,303200,307366,309168,315891,317335,317674,360640	Edn1,Egr1,Pim1,Ptpn1,Ccnb1,Hbegf,Npm1,Bmp2,Fzd4,Csf1,Mif,Ccn1,Vegfa,Cdkn1a,Rgcc,Higd1a,Cd40,Ripk3,Hsph1,Nedd9,Hsp90aa1,Hsp90ab1,Map2k3,Malt1,Map3k11,Dipk2a,Ddx3x,Fzd5,Map3k14
15_Member	GO Biological Processes	GO:0033674	positive regulation of kinase activity	-3.25401	-1.61445	32/482	24323,24330,24649,24697,25203,25433,25498,29373,59109,64558,78965,81683,83476,83785,85482,114851,117183,140937,171369,246240,288444,291044,299331,301252,303200,307366,309168,315891,317335,317674,360640,366492	Edn1,Egr1,Pim1,Ptpn1,Ccnb1,Hbegf,Npm1,Bmp2,Ntrk1,Fzd4,Csf1,Mif,Ccn1,Vegfa,Nbn,Cdkn1a,Rgcc,Higd1a,Cd40,Ripk3,Hsph1,Nedd9,Hsp90aa1,Hsp90ab1,Map2k3,Malt1,Map3k11,Dipk2a,Ddx3x,Fzd5,Map3k14,Epha2
15_Member	GO Biological Processes	GO:0071902	positive regulation of protein serine/threonine kinase activity	-2.18633	-0.868731	16/224	24323,24649,24697,25203,29373,64558,81683,83785,117183,140937,171369,301252,309168,315891,317335,317674	Edn1,Pim1,Ptpn1,Ccnb1,Bmp2,Fzd4,Mif,Vegfa,Rgcc,Higd1a,Cd40,Hsp90ab1,Map3k11,Dipk2a,Ddx3x,Fzd5
16_Summary	GO Biological Processes	GO:0070372	regulation of ERK1 and ERK2 cascade	-8.68627	-5.83719	36/328	24493,24498,24516,24697,24770,25389,25439,25464,25496,25542,29373,54319,59109,60587,63995,79128,81683,83425,83476,83785,84348,114505,114856,116663,170583,170928,291610,294981,299858,306508,308113,308478,310553,315711,366492,498286,24323,24577,24596,25112,25717,29455,54287,64558,65028,170897,171109,171369,288444,289399,299626,301059,303200,303701,306886,309168,311406,313587,317674,24330,24617,2479…	Il1a,Il6,Jun,Ptpn1,Ccl2,Atf3,F2r,Icam1,Notch1,Ccl3,Bmp2,Ezr,Ntrk1,Dusp4,Dusp10,Dab2,Mif,Akap12,Ccn1,Vegfa,Ackr3,Klf4,Dusp1,Dusp6,Fgf23,Necab2,Spry4,Spry1,Lrp1,Mfhas1,Cnksr3,Spred3,Tlr2,Sema7a,Epha2,Slamf1,Edn1,Myc,Ngfr,Gadd45a,Tgfb3,Gdf15,Eif2ak2,Fzd4,Dnaja1,Sphk1,Dusp5,Cd40,Hsph1,Inava,Gadd45b,Myd88,Map2k3,C1qtnf1,Ripk1,Map3k11,Dusp2,Zc3h12a,Fzd5,Egr1,Serpine1,Sparc,Onecut1,Hbegf,Irs2,Lbp,Rhob,C…
16_Member	GO Biological Processes	GO:0070372	regulation of ERK1 and ERK2 cascade	-8.68627	-5.83719	36/328	24493,24498,24516,24697,24770,25389,25439,25464,25496,25542,29373,54319,59109,60587,63995,79128,81683,83425,83476,83785,84348,114505,114856,116663,170583,170928,291610,294981,299858,306508,308113,308478,310553,315711,366492,498286	Il1a,Il6,Jun,Ptpn1,Ccl2,Atf3,F2r,Icam1,Notch1,Ccl3,Bmp2,Ezr,Ntrk1,Dusp4,Dusp10,Dab2,Mif,Akap12,Ccn1,Vegfa,Ackr3,Klf4,Dusp1,Dusp6,Fgf23,Necab2,Spry4,Spry1,Lrp1,Mfhas1,Cnksr3,Spred3,Tlr2,Sema7a,Epha2,Slamf1
16_Member	GO Biological Processes	GO:0043408	regulation of MAPK cascade	-8.63226	-5.82212	59/723	24323,24493,24498,24516,24577,24596,24697,24770,25112,25389,25439,25464,25496,25542,25717,29373,29455,54287,54319,59109,60587,63995,64558,65028,79128,81683,83425,83476,83785,84348,114505,114856,116663,170583,170897,170928,171109,171369,288444,289399,291610,294981,299626,299858,301059,303200,303701,306508,306886,308113,308478,309168,310553,311406,313587,315711,317674,366492,498286	Edn1,Il1a,Il6,Jun,Myc,Ngfr,Ptpn1,Ccl2,Gadd45a,Atf3,F2r,Icam1,Notch1,Ccl3,Tgfb3,Bmp2,Gdf15,Eif2ak2,Ezr,Ntrk1,Dusp4,Dusp10,Fzd4,Dnaja1,Dab2,Mif,Akap12,Ccn1,Vegfa,Ackr3,Klf4,Dusp1,Dusp6,Fgf23,Sphk1,Necab2,Dusp5,Cd40,Hsph1,Inava,Spry4,Spry1,Gadd45b,Lrp1,Myd88,Map2k3,C1qtnf1,Mfhas1,Ripk1,Cnksr3,Spred3,Map3k11,Tlr2,Dusp2,Zc3h12a,Sema7a,Fzd5,Epha2,Slamf1
16_Member	GO Biological Processes	GO:0030335	positive regulation of cell migration	-7.00128	-4.55361	48/593	24323,24330,24493,24516,24577,24617,24770,24791,25231,25433,25439,25464,25496,25542,29373,29376,29469,64373,64558,78965,79128,79252,81683,83425,83476,83722,83785,84348,84427,116490,170897,171369,291044,291974,299145,299858,303200,304580,310553,313587,314856,315135,315711,366492,498286,595134,680717,686323	Edn1,Egr1,Il1a,Jun,Myc,Serpine1,Ccl2,Sparc,Onecut1,Hbegf,F2r,Icam1,Notch1,Ccl3,Bmp2,Irs2,Lbp,Rhob,Fzd4,Csf1,Dab2,Adamts1,Mif,Akap12,Ccn1,Plk2,Vegfa,Ackr3,Grb7,Snai1,Sphk1,Cd40,Nedd9,Ripor1,Rhoj,Lrp1,Map2k3,Ssh1,Tlr2,Zc3h12a,Mdm2,Sun2,Sema7a,Epha2,Slamf1,Akirin1,Zfp703,Trip6
16_Member	GO Biological Processes	GO:0051272	positive regulation of cellular component movement	-6.48769	-4.1383	49/636	24323,24330,24493,24516,24577,24617,24770,24791,25231,25433,25439,25464,25496,25542,29332,29373,29376,29469,64373,64558,78965,79128,79252,81683,83425,83476,83722,83785,84348,84427,116490,170897,171369,291044,291974,299145,299858,303200,304580,310553,313587,314856,315135,315711,366492,498286,595134,680717,686323	Edn1,Egr1,Il1a,Jun,Myc,Serpine1,Ccl2,Sparc,Onecut1,Hbegf,F2r,Icam1,Notch1,Ccl3,Stmn1,Bmp2,Irs2,Lbp,Rhob,Fzd4,Csf1,Dab2,Adamts1,Mif,Akap12,Ccn1,Plk2,Vegfa,Ackr3,Grb7,Snai1,Sphk1,Cd40,Nedd9,Ripor1,Rhoj,Lrp1,Map2k3,Ssh1,Tlr2,Zc3h12a,Mdm2,Sun2,Sema7a,Epha2,Slamf1,Akirin1,Zfp703,Trip6
16_Member	GO Biological Processes	GO:2000147	positive regulation of cell motility	-6.44767	-4.1095	48/619	24323,24330,24493,24516,24577,24617,24770,24791,25231,25433,25439,25464,25496,25542,29373,29376,29469,64373,64558,78965,79128,79252,81683,83425,83476,83722,83785,84348,84427,116490,170897,171369,291044,291974,299145,299858,303200,304580,310553,313587,314856,315135,315711,366492,498286,595134,680717,686323	Edn1,Egr1,Il1a,Jun,Myc,Serpine1,Ccl2,Sparc,Onecut1,Hbegf,F2r,Icam1,Notch1,Ccl3,Bmp2,Irs2,Lbp,Rhob,Fzd4,Csf1,Dab2,Adamts1,Mif,Akap12,Ccn1,Plk2,Vegfa,Ackr3,Grb7,Snai1,Sphk1,Cd40,Nedd9,Ripor1,Rhoj,Lrp1,Map2k3,Ssh1,Tlr2,Zc3h12a,Mdm2,Sun2,Sema7a,Epha2,Slamf1,Akirin1,Zfp703,Trip6
16_Member	GO Biological Processes	GO:0040017	positive regulation of locomotion	-6.0686	-3.81722	48/638	24323,24330,24493,24516,24577,24617,24770,24791,25231,25433,25439,25464,25496,25542,29373,29376,29469,64373,64558,78965,79128,79252,81683,83425,83476,83722,83785,84348,84427,116490,170897,171369,291044,291974,299145,299858,303200,304580,310553,313587,314856,315135,315711,366492,498286,595134,680717,686323	Edn1,Egr1,Il1a,Jun,Myc,Serpine1,Ccl2,Sparc,Onecut1,Hbegf,F2r,Icam1,Notch1,Ccl3,Bmp2,Irs2,Lbp,Rhob,Fzd4,Csf1,Dab2,Adamts1,Mif,Akap12,Ccn1,Plk2,Vegfa,Ackr3,Grb7,Snai1,Sphk1,Cd40,Nedd9,Ripor1,Rhoj,Lrp1,Map2k3,Ssh1,Tlr2,Zc3h12a,Mdm2,Sun2,Sema7a,Epha2,Slamf1,Akirin1,Zfp703,Trip6
16_Member	GO Biological Processes	GO:0043410	positive regulation of MAPK cascade	-5.58038	-3.41972	41/529	24323,24493,24498,24516,24596,24697,24770,25112,25439,25464,25496,25542,25717,29373,29455,54287,59109,64558,79128,81683,83425,83785,84348,170583,170897,170928,171369,289399,299626,299858,301059,303200,303701,306508,306886,309168,310553,313587,315711,317674,498286	Edn1,Il1a,Il6,Jun,Ngfr,Ptpn1,Ccl2,Gadd45a,F2r,Icam1,Notch1,Ccl3,Tgfb3,Bmp2,Gdf15,Eif2ak2,Ntrk1,Fzd4,Dab2,Mif,Akap12,Vegfa,Ackr3,Fgf23,Sphk1,Necab2,Cd40,Inava,Gadd45b,Lrp1,Myd88,Map2k3,C1qtnf1,Mfhas1,Ripk1,Map3k11,Tlr2,Zc3h12a,Sema7a,Fzd5,Slamf1
16_Member	GO Biological Processes	GO:0070374	positive regulation of ERK1 and ERK2 cascade	-4.03208	-2.20171	21/233	24493,24498,24516,24770,25439,25464,25496,25542,29373,59109,81683,83425,83785,84348,170583,170928,299858,306508,310553,315711,498286	Il1a,Il6,Jun,Ccl2,F2r,Icam1,Notch1,Ccl3,Bmp2,Ntrk1,Mif,Akap12,Vegfa,Ackr3,Fgf23,Necab2,Lrp1,Mfhas1,Tlr2,Sema7a,Slamf1
17_Summary	GO Biological Processes	GO:0042542	response to hydrogen peroxide	-8.60674	-5.82212	25/173	24323,24440,24498,24516,24617,25737,29467,58954,63868,64373,81683,114505,114856,140914,170897,246240,282819,296346,306886,309165,314856,360504,362245,363630,683206,24493,25086,58936,314322,24330,24577,24596,24778,54278,79255,313587,315732,317335,360610,100360982,29618,81660	Edn1,Hbb,Il6,Jun,Serpine1,Pcna,Ddit3,Klf6,Hspd1,Rhob,Mif,Klf4,Dusp1,Olr1,Sphk1,Ripk3,Ppif,Oser1,Ripk1,Rela,Mdm2,Hba-a2,Map1lc3a,Kdm6b,Tnfaip3,Il1a,Cyp2e1,Plk3,Fos,Egr1,Myc,Ngfr,Slc2a1,Nr4a2,Atf4,Zc3h12a,Uaca,Ddx3x,Nfe2l1,Relb,Btg1,Gatm
17_Member	GO Biological Processes	GO:0042542	response to hydrogen peroxide	-8.60674	-5.82212	25/173	24323,24440,24498,24516,24617,25737,29467,58954,63868,64373,81683,114505,114856,140914,170897,246240,282819,296346,306886,309165,314856,360504,362245,363630,683206	Edn1,Hbb,Il6,Jun,Serpine1,Pcna,Ddit3,Klf6,Hspd1,Rhob,Mif,Klf4,Dusp1,Olr1,Sphk1,Ripk3,Ppif,Oser1,Ripk1,Rela,Mdm2,Hba-a2,Map1lc3a,Kdm6b,Tnfaip3
17_Member	GO Biological Processes	GO:0000302	response to reactive oxygen species	-7.92227	-5.28804	29/243	24323,24440,24493,24498,24516,24617,25086,25737,29467,58936,58954,63868,64373,81683,114505,114856,140914,170897,246240,282819,296346,306886,309165,314322,314856,360504,362245,363630,683206	Edn1,Hbb,Il1a,Il6,Jun,Serpine1,Cyp2e1,Pcna,Ddit3,Plk3,Klf6,Hspd1,Rhob,Mif,Klf4,Dusp1,Olr1,Sphk1,Ripk3,Ppif,Oser1,Ripk1,Rela,Fos,Mdm2,Hba-a2,Map1lc3a,Kdm6b,Tnfaip3
17_Member	GO Biological Processes	GO:0070301	cellular response to hydrogen peroxide	-7.47048	-4.93104	18/106	24323,24498,24617,25737,58954,64373,81683,114505,170897,246240,282819,296346,306886,309165,314856,362245,363630,683206	Edn1,Il6,Serpine1,Pcna,Klf6,Rhob,Mif,Klf4,Sphk1,Ripk3,Ppif,Oser1,Ripk1,Rela,Mdm2,Map1lc3a,Kdm6b,Tnfaip3
17_Member	GO Biological Processes	GO:0062197	cellular response to chemical stress	-6.4427	-4.1095	32/333	24323,24330,24498,24516,24577,24596,24617,24778,25737,29467,54278,58954,64373,79255,81683,114505,170897,246240,282819,296346,306886,309165,313587,314322,314856,315732,317335,360610,362245,363630,683206,100360982	Edn1,Egr1,Il6,Jun,Myc,Ngfr,Serpine1,Slc2a1,Pcna,Ddit3,Nr4a2,Klf6,Rhob,Atf4,Mif,Klf4,Sphk1,Ripk3,Ppif,Oser1,Ripk1,Rela,Zc3h12a,Fos,Mdm2,Uaca,Ddx3x,Nfe2l1,Map1lc3a,Kdm6b,Tnfaip3,Relb
17_Member	GO Biological Processes	GO:0034614	cellular response to reactive oxygen species	-6.10613	-3.84588	20/157	24323,24498,24516,24617,25737,58954,64373,81683,114505,170897,246240,282819,296346,306886,309165,314322,314856,362245,363630,683206	Edn1,Il6,Jun,Serpine1,Pcna,Klf6,Rhob,Mif,Klf4,Sphk1,Ripk3,Ppif,Oser1,Ripk1,Rela,Fos,Mdm2,Map1lc3a,Kdm6b,Tnfaip3
17_Member	GO Biological Processes	GO:0006979	response to oxidative stress	-5.48077	-3.34588	37/459	24323,24440,24493,24498,24516,24596,24617,25086,25737,29467,29618,54278,58936,58954,63868,64373,79255,81660,81683,114505,114856,140914,170897,246240,282819,296346,306886,309165,313587,314322,314856,315732,360504,360610,362245,363630,683206	Edn1,Hbb,Il1a,Il6,Jun,Ngfr,Serpine1,Cyp2e1,Pcna,Ddit3,Btg1,Nr4a2,Plk3,Klf6,Hspd1,Rhob,Atf4,Gatm,Mif,Klf4,Dusp1,Olr1,Sphk1,Ripk3,Ppif,Oser1,Ripk1,Rela,Zc3h12a,Fos,Mdm2,Uaca,Hba-a2,Nfe2l1,Map1lc3a,Kdm6b,Tnfaip3
17_Member	GO Biological Processes	GO:0034599	cellular response to oxidative stress	-5.42379	-3.31349	26/268	24323,24498,24516,24596,24617,25737,54278,58954,64373,79255,81683,114505,170897,246240,282819,296346,306886,309165,313587,314322,314856,315732,360610,362245,363630,683206	Edn1,Il6,Jun,Ngfr,Serpine1,Pcna,Nr4a2,Klf6,Rhob,Atf4,Mif,Klf4,Sphk1,Ripk3,Ppif,Oser1,Ripk1,Rela,Zc3h12a,Fos,Mdm2,Uaca,Nfe2l1,Map1lc3a,Kdm6b,Tnfaip3
18_Summary	GO Biological Processes	GO:0032570	response to progesterone	-8.36278	-5.62092	16/73	24468,24517,24770,25446,25717,25729,81683,83578,83785,89829,170897,252971,309165,310553,314322,100360880,24330,24450,24498,24516,24617,24791,29300,54319,59085,63868,83580,114856,171071,171347,304580,24493,24518,78965,309452,360640,100360982,24508,24778,24800,29642,65210,116698,117544,289560,309871,367846,24323	Hspa8,Junb,Ccl2,Fosl2,Tgfb3,Ccne1,Mif,Pdxk,Vegfa,Socs3,Sphk1,Socs1,Rela,Tlr2,Fos,Fosb,Egr1,Hmgcs2,Il6,Jun,Serpine1,Sparc,Gata6,Ezr,Asl,Hspd1,Thbd,Dusp1,Ppp1r15a,Mat2a,Ssh1,Il1a,Jund,Csf1,Nfkb2,Map3k14,Relb,Irf1,Slc2a1,Sts,Slc38a2,Cyp2j4,Trim28,Ppat,Igfbp7,Prdm1,Sp3,Edn1
18_Member	GO Biological Processes	GO:0032570	response to progesterone	-8.36278	-5.62092	16/73	24468,24517,24770,25446,25717,25729,81683,83578,83785,89829,170897,252971,309165,310553,314322,100360880	Hspa8,Junb,Ccl2,Fosl2,Tgfb3,Ccne1,Mif,Pdxk,Vegfa,Socs3,Sphk1,Socs1,Rela,Tlr2,Fos,Fosb
18_Member	GO Biological Processes	GO:0014074	response to purine-containing compound	-5.17866	-3.09896	23/227	24330,24450,24498,24516,24517,24617,24770,24791,25446,25729,29300,54319,59085,63868,83580,114856,170897,171071,171347,304580,309165,314322,100360880	Egr1,Hmgcs2,Il6,Jun,Junb,Serpine1,Ccl2,Sparc,Fosl2,Ccne1,Gata6,Ezr,Asl,Hspd1,Thbd,Dusp1,Sphk1,Ppp1r15a,Mat2a,Ssh1,Rela,Fos,Fosb
18_Member	GO Biological Processes	GO:0046683	response to organophosphorus	-4.69221	-2.73746	20/194	24330,24450,24516,24517,24617,24770,24791,25446,29300,54319,59085,63868,83580,114856,170897,171347,304580,309165,314322,100360880	Egr1,Hmgcs2,Jun,Junb,Serpine1,Ccl2,Sparc,Fosl2,Gata6,Ezr,Asl,Hspd1,Thbd,Dusp1,Sphk1,Mat2a,Ssh1,Rela,Fos,Fosb
18_Member	GO Biological Processes	GO:0051591	response to cAMP	-4.04861	-2.21321	16/150	24330,24450,24516,24517,24617,24791,25446,29300,54319,59085,83580,114856,171347,309165,314322,100360880	Egr1,Hmgcs2,Jun,Junb,Serpine1,Sparc,Fosl2,Gata6,Ezr,Asl,Thbd,Dusp1,Mat2a,Rela,Fos,Fosb
18_Member	KEGG Pathway	rno04380	Osteoclast differentiation	-3.99257	-2.17853	14/121	24493,24516,24517,24518,25446,78965,89829,252971,309165,309452,314322,360640,100360880,100360982	Il1a,Jun,Junb,Jund,Fosl2,Csf1,Socs3,Socs1,Rela,Nfkb2,Fos,Map3k14,Fosb,Relb
18_Member	GO Biological Processes	GO:0007565	female pregnancy	-2.49194	-1.09002	20/286	24508,24517,24617,24770,24778,24800,25446,25717,29642,65210,83580,83785,116698,117544,170897,289560,309871,314322,367846,100360880	Irf1,Junb,Serpine1,Ccl2,Slc2a1,Sts,Fosl2,Tgfb3,Slc38a2,Cyp2j4,Thbd,Vegfa,Trim28,Ppat,Sphk1,Igfbp7,Prdm1,Fos,Sp3,Fosb
18_Member	GO Biological Processes	GO:0044706	multi-multicellular organism process	-2.22525	-0.900259	21/323	24323,24508,24517,24617,24770,24778,24800,25446,25717,29642,65210,83580,83785,116698,117544,170897,289560,309871,314322,367846,100360880	Edn1,Irf1,Junb,Serpine1,Ccl2,Slc2a1,Sts,Fosl2,Tgfb3,Slc38a2,Cyp2j4,Thbd,Vegfa,Trim28,Ppat,Sphk1,Igfbp7,Prdm1,Fos,Sp3,Fosb
19_Summary	GO Biological Processes	GO:0048545	response to steroid hormone	-8.215	-5.4865	43/456	24323,24330,24401,24450,24468,24498,24517,24617,24770,24791,25446,25464,25496,25717,25729,25737,59085,63868,65028,79128,79426,81683,83578,83618,83785,89829,114851,114856,170897,246047,252971,287765,289560,298765,309165,309621,309622,310553,313615,314322,314856,497010,100360880,24493,24508,24516,24577,24649,25135,25203,25498,25542,25585,25757,29469,29577,29578,79252,81525,89813,114494,114505,11754…	Edn1,Egr1,Got1,Hmgcs2,Hspa8,Il6,Junb,Serpine1,Ccl2,Sparc,Fosl2,Icam1,Notch1,Tgfb3,Ccne1,Pcna,Asl,Hspd1,Dnaja1,Dab2,Zfp36,Mif,Pdxk,Rest,Vegfa,Socs3,Cdkn1a,Dusp1,Sphk1,Calcoco1,Socs1,Ddx5,Igfbp7,Zfp36l2,Rela,RT1-Ba,RT1-Bb,Tlr2,Paqr7,Fos,Mdm2,Eng,Fosb,Il1a,Irf1,Jun,Myc,Pim1,Ncl,Ccnb1,Npm1,Ccl3,Id3,Cpt1a,Lbp,Hes1,Hnrnpa1,Adamts1,Nfkbib,Pdk4,Ccna2,Klf4,Plscr1,Fgf23,Gbp2,Cd40,Irf8,Myd88,Map2k3,Tnip2,Ef…
19_Member	GO Biological Processes	GO:0048545	response to steroid hormone	-8.215	-5.4865	43/456	24323,24330,24401,24450,24468,24498,24517,24617,24770,24791,25446,25464,25496,25717,25729,25737,59085,63868,65028,79128,79426,81683,83578,83618,83785,89829,114851,114856,170897,246047,252971,287765,289560,298765,309165,309621,309622,310553,313615,314322,314856,497010,100360880	Edn1,Egr1,Got1,Hmgcs2,Hspa8,Il6,Junb,Serpine1,Ccl2,Sparc,Fosl2,Icam1,Notch1,Tgfb3,Ccne1,Pcna,Asl,Hspd1,Dnaja1,Dab2,Zfp36,Mif,Pdxk,Rest,Vegfa,Socs3,Cdkn1a,Dusp1,Sphk1,Calcoco1,Socs1,Ddx5,Igfbp7,Zfp36l2,Rela,RT1-Ba,RT1-Bb,Tlr2,Paqr7,Fos,Mdm2,Eng,Fosb
[truncated: 17 more rows]
